# Supplementary material for: Candidate gene prioritization with Endeavour
Source: Nucleic Acids Res. 2016 Apr 30;44(Web Server issue):W117–21. doi: 10.1093/nar/gkw365 (PMC4987917; doi:10.1093/nar/gkw365)
Supplement: SUPPLEMENTARY DATA [file supp_gkw365_nar-00568-web-b-2016-File004.xls]

## Sheet: Summary
	This tables describe the data sources that are available within Endeavour, organized per species.

## Sheet: celegans
Data source name	Category	Description
Annotation – Reactome	Bio-molecular pathways	Reactome is a curated and peer reviewed database of pathways and reactions (seen as pathway steps) in human biology. Using the training genes, pathways are first given a score which corresponds to their over-representation within that training set. Then, candidate genes are scored by combining the over-representation scores of the pathways they are involved in, therefore favouring the candidate g…
Annotation – WikiPathways	Bio-molecular pathways	WikiPathways is an open collaborative platform dedicated to the curation of biological pathways by and for the scientific community. Using the training genes, pathways are first given a score which corresponds to their over-representation within that training set. Then, candidate genes are scored by combining the over-representation scores of the pathways they are involved in, therefore favouring…
Annotation – PaGenBase	Expression ontologies	Pattern Gene Database (PaGenBase) is a database that summarizes gene expression profiles by categorizing genes as specific / selective / housekeeping / repressed genes in various tissues / cell types / developmental conditions / differentiation processes. For our local database, genes are annotated with terms corresponding to these conditions. Using the training genes, these conditions are first …
Expression – Baugh et al	Expression profiles	This series of samples comprises multiple early embryonic time courses for C. elegans (10 time points each for 4 different genotypes) [1]. The candidate genes are scored by comparing their expression profiles to the ones of the training genes. For one candidate gene, the best scores are then averaged as to favour the genes whose expression profiles are similar to several training expression profi…
Expression – Levin et al	Expression profiles	This data set contains expression profiles of Caenorhabditis genes during embryonic development [1]. The candidate genes are scored by comparing their expression profiles to the ones of the training genes. For one candidate gene, the best scores are then averaged as to favour the genes whose expression profiles are similar to several training expression profiles. [1] Levin M, Hashimshony T, Wagne…
Annotation – Enzyme	Gene and protein function	Enzyme is a repository of information relative to the nomenclature of enzymes. It is primarily based on the recommendations of the Nomenclature Committee of the International Union of Biochemistry and Molecular Biology (IUBMB) and it describes each type of characterized enzyme for which an EC (Enzyme Commission) number has been provided. In our case, we annotate the proteins (the enzyme) with the…
Annotation – Gene Ontology	Gene and protein function	The Gene Ontology project has developed three structured controlled vocabularies (ontologies) that describe gene products in terms of their associated biological processes, cellular components and molecular functions in a species-independent manner. Using the training genes, biological processes / cellular components / molecular functions are first given a score which corresponds to their over-re…
Annotation – InterPro	Gene and protein function	InterPro is a database of protein families, domains and functional sites. We use the whole database to derive annotations. Using the training genes, protein domains (in the broad sense) are first given a score which corresponds to their over-representation within that training set. Then, candidate genes are scored by combining the over-representation scores of their own protein domains, therefore…
Annotation – Pfam	Gene and protein function	The Pfam database is a collection of protein domain families, each represented by multiple sequence alignments and hidden Markov models (HMMs). Using the training genes, protein domains (in the broad sense) are first given a score which corresponds to their over-representation within that training set. Then, candidate genes are scored by combining the over-representation scores of their own prote…
Annotation – SIMAP (localization)	Gene and protein function	The similarity matrix of proteins (SIMAP) is a database of protein sequences, their all-against-all sequence similarities and functional annotations. In our case, we have extracted only a subset of the data by only keeping the localization features. Using the training genes, localization features are first given a score which corresponds to their over-representation within that training set. Then…
Annotation – UniProt	Gene and protein function	UniProtKB/Swiss-Prot is a curated protein sequence database which strives to provide a high level of annotation, a minimal level of redundancy and high level of integration with other databases. More precisely, we use the keywords that are associated with each entry, that describe the main function of the proteins. Using the training genes, keywords are first given a score which corresponds to th…
Annotation – WormBase	Gene and protein function	WormBase is an international consortium of biologists and computer scientists dedicated to providing the research community with accurate, current, accessible information concerning the genetics, genomics and biology of C. elegans and related nematodes. In our case, we only kept the functional annotations associated to the genes. Using the training genes, functional annotations are first given a …
Text-mining	Gene and protein function	The NCBI GeneRIF data is used to collect publications describing what is known about the genes. The titles and abstracts of these publications are then analysed using state-of-the-art text-mining techniques in order to find relevant keywords from controlled vocabulary. Using the training genes, keywords are first given a score which corresponds to their over-representation within that training se…
Interaction – BioGrid	Protein-protein networks	The Biological General Repository for Interaction Datasets (BioGRID) is a public database that archives and disseminates genetic and protein interaction data from model organisms and humans. Within Endeavour, candidate genes are favoured when they interact either directly or indirectly (through a common partner) with training genes.
Interaction – GeneRIF	Protein-protein networks	GeneRIF are functional annotations associated to genes that have been manually created and refined by expert biologists. It also contains interaction networks derived from various sources. Within Endeavour, candidate genes are favoured when they interact either directly or indirectly (through a common partner) with training genes.
Interaction – I2D	Protein-protein networks	The Interologous Interaction Database (I2D) contains known and predicted mammalian and eukaryotic protein-protein interactions. Within Endeavour, candidate genes are favoured when they interact either directly or indirectly (through a common partner) with training genes.
Interaction – IntAct	Protein-protein networks	IntAct provides a database system and analysis tools for molecular interaction data. All interactions are derived from literature curation or direct user submissions. Within Endeavour, candidate genes are favoured when they interact either directly or indirectly (through a common partner) with training genes.
Interaction – Interactome	Protein-protein networks	The Human Interactome Projects aims at generating a reference map of the human protein-protein interactome network. Binary protein-protein interactions are identified through yeast two-hybrid assay (Y2H), and validated by alternative binary assays. Within Endeavour, candidate genes are favoured when they interact either directly or indirectly (through a common partner) with training genes.
Interaction – iRefIndex	Protein-protein networks	The iRefIndex database provides an index of physical and genetic protein interactions available in a number of primary interaction databases. Within Endeavour, candidate genes are favoured when they interact either directly or indirectly (through a common partner) with training genes.
Interaction – String	Protein-protein networks	The Search Tool for the Retrieval of Interacting Genes/Proteins (STRING) is a database of known and predicted protein interactions. The interactions include direct (physical) and indirect (functional) associations. Within Endeavour, candidate genes are favoured when they interact either directly or indirectly (through a common partner) with training genes.
Interaction – WormBase	Protein-protein networks	WormBase is an international consortium of biologists and computer scientists dedicated to providing the research community with accurate, current, accessible information concerning the genetics, genomics and biology of C. elegans and related nematodes. For this data source, we only kept the gene interaction networks. Within Endeavour, candidate genes are favoured when they interact either direct…
Annotation – miRNA	Sequence based features	The microRNA.org website is a resource of microRNA target predictions. Target predictions are based on a development of the miRanda algorithm, and are scored using mirSVR. In our case, we annotate each gene with the miRNA for which at last one site is predicted. Using the training genes, miRNA are first given a score which corresponds to over-representation of their predicted targets within that …
Annotation – mirZ	Sequence based features	The mirZ database contain miRNA target predictions made using the ElMMo algorithm. In our case, we annotate each gene with the miRNA for which at last one site is predicted. Using the training genes, miRNA are first given a score which corresponds to over-representation of their predicted targets within that training set. Then, candidate genes are scored by combining the over-representation score…
Annotation – TargetScan	Sequence based features	TargetScan predicts biological targets of miRNAs by searching for the presence of 8mer, 7mer, and 6mer sites that match the seed region of each miRNA. In our case, we annotate each gene with the miRNA for which at last one site is predicted. Using the training genes, miRNA are first given a score which corresponds to over-representation of their predicted targets within that training set. Then, c…
Blast	Sequence based features	BLAST (Basic Local Alignment Search Tool) is a sequence comparison algorithm optimized for optimal local alignment. In our case, BLAST is used to detect sequence similarities (even weak similarities) between the protein sequences of the training genes and those of the candidate genes.

## Sheet: dmelanogaster
Data source name	Category	Description
Annotation – Reactome	Bio-molecular pathways	Reactome is a curated and peer reviewed database of pathways and reactions (seen as pathway steps) in human biology. Using the training genes, pathways are first given a score which corresponds to their over-representation within that training set. Then, candidate genes are scored by combining the over-representation scores of the pathways they are involved in, therefore favouring the candidate g…
Annotation – WikiPathways	Bio-molecular pathways	WikiPathways is an open collaborative platform dedicated to the curation of biological pathways by and for the scientific community. Using the training genes, pathways are first given a score which corresponds to their over-representation within that training set. Then, candidate genes are scored by combining the over-representation scores of the pathways they are involved in, therefore favouring…
Annotation – Stitch	Chemical information	Stitch is a resource to explore known and predicted interactions between chemicals and proteins. Interactions are backed up by evidence derived from experiments, databases and the literature. These interactions are summarized as binary associations. Using the training genes, chemicals are first given a score which corresponds to their over-representation within that training set. Then, candidate …
Annotation – FlyBase (anat / dev)	Expression ontologies	FlyBase is a database of genetic and molecular data for D. melanogaster and other Drosophila species. In particular, it contains associations between genes and anatomical parts and developmental stages (i.e., conditions). Using the training genes, the expression conditions are first given a score which corresponds to their over-representation within that training set. Then, candidate genes are sc…
Annotation – in situ expression	Expression ontologies	The BDGP insitu database contains gene expression patterns during Drosophila embryogenesis that are then annotated with controlled vocabulary for developmental anatomy of Drosophila embryogenesis. Using the training genes, the conditions are first given a score which corresponds to their over-representation within that training set. Then, candidate genes are scored by combining the over-represent…
Annotation – PaGenBase	Expression ontologies	Pattern Gene Database (PaGenBase) is a database that summarizes gene expression profiles by categorizing genes as specific / selective / housekeeping / repressed genes in various tissues / cell types / developmental conditions / differentiation processes. For our local database, genes are annotated with terms corresponding to these conditions. Using the training genes, these conditions are first …
Expression – Arbeitman et al	Expression profiles	This data set reports gene expression patterns for nearly one-third of all Drosophila genes during a complete time course of development [1]. The candidate genes are scored by comparing their expression profiles to the ones of the training genes. For one candidate gene, the best scores are then averaged as to favour the genes whose expression profiles are similar to several training expression pr…
Expression – Chintapalli et al	Expression profiles	FlyAtlas is composed of data so far covering 31 distinct adult and larval tissues [1]. The candidate genes are scored by comparing their expression profiles to the ones of the training genes. For one candidate gene, the best scores are then averaged as to favour the genes whose expression profiles are similar to several training expression profiles. [1] Chintapalli VR, Wang J, Dow JA. Using FlyAt…
Expression – FlyBase	Expression profiles	FlyBase is a database of genetic and molecular data for D. melanogaster and other Drosophila species. In particular, it contains expression profiles. The candidate genes are scored by comparing their expression profiles to the ones of the training genes. For one candidate gene, the best scores are then averaged as to favour the genes whose expression profiles are similar to several training expre…
Expression – Li et al	Expression profiles	This data set describes gene expression in various tissues before pupariation [1]. The candidate genes are scored by comparing their expression profiles to the ones of the training genes. For one candidate gene, the best scores are then averaged as to favour the genes whose expression profiles are similar to several training expression profiles. [1] Li TR, White KP. Tissue-specific gene expressio…
Annotation – Enzyme	Gene and protein function	Enzyme is a repository of information relative to the nomenclature of enzymes. It is primarily based on the recommendations of the Nomenclature Committee of the International Union of Biochemistry and Molecular Biology (IUBMB) and it describes each type of characterized enzyme for which an EC (Enzyme Commission) number has been provided. In our case, we annotate the proteins (the enzyme) with the…
Annotation – Gene Ontology	Gene and protein function	The Gene Ontology project has developed three structured controlled vocabularies (ontologies) that describe gene products in terms of their associated biological processes, cellular components and molecular functions in a species-independent manner. Using the training genes, biological processes / cellular components / molecular functions are first given a score which corresponds to their over-re…
Annotation – InterPro	Gene and protein function	InterPro is a database of protein families, domains and functional sites. We use the whole database to derive annotations. Using the training genes, protein domains (in the broad sense) are first given a score which corresponds to their over-representation within that training set. Then, candidate genes are scored by combining the over-representation scores of their own protein domains, therefore…
Annotation – Pfam	Gene and protein function	The Pfam database is a collection of protein domain families, each represented by multiple sequence alignments and hidden Markov models (HMMs). Using the training genes, protein domains (in the broad sense) are first given a score which corresponds to their over-representation within that training set. Then, candidate genes are scored by combining the over-representation scores of their own prote…
Annotation – SIMAP (localization)	Gene and protein function	The similarity matrix of proteins (SIMAP) is a database of protein sequences, their all-against-all sequence similarities and functional annotations. In our case, we have extracted only a subset of the data by only keeping the localization features. Using the training genes, localization features are first given a score which corresponds to their over-representation within that training set. Then…
Annotation – UniProt	Gene and protein function	UniProtKB/Swiss-Prot is a curated protein sequence database which strives to provide a high level of annotation, a minimal level of redundancy and high level of integration with other databases. More precisely, we use the keywords that are associated with each entry, that describe the main function of the proteins. Using the training genes, keywords are first given a score which corresponds to th…
Text-mining	Gene and protein function	The NCBI GeneRIF data is used to collect publications describing what is known about the genes. The titles and abstracts of these publications are then analysed using state-of-the-art text-mining techniques in order to find relevant keywords from controlled vocabulary. Using the training genes, keywords are first given a score which corresponds to their over-representation within that training se…
Annotation – FlyBase phenotypes	Phenotypic information	FlyBase is a database of genetic and molecular data for D. melanogaster and other Drosophila species. In particular, it contains associations between genes and phenotypes. Using the training genes, phenotypes are first given a score which corresponds to their over-representation within that training set. Then, candidate genes are scored by combining the over-representation scores of their associa…
Annotation – GenomeRNAi	Phenotypic information	GenomeRNAi is a database containing phenotypes from RNA interference (RNAi) screens. Using the training genes, phenotypes are first given a score which corresponds to their over-representation within that training set. Then, candidate genes are scored by combining the over-representation scores of their associated phenotypes, therefore favouring the candidate genes involved in the same phenotypes…
Interaction – BioGrid	Protein-protein networks	The Biological General Repository for Interaction Datasets (BioGRID) is a public database that archives and disseminates genetic and protein interaction data from model organisms and humans. Within Endeavour, candidate genes are favoured when they interact either directly or indirectly (through a common partner) with training genes.
Interaction – DroID	Protein-protein networks	DroID is a gene and protein interactions (interactome) database designed specifically for Drosophila. The database includes protein-protein, TF-gene, miRNA-gene, and genetic interactions. Within Endeavour, candidate genes are favoured when they interact either directly or indirectly (through a common partner) with training genes.
Interaction – FlyBase	Protein-protein networks	FlyBase is a database of genetic and molecular data for D. melanogaster and other Drosophila species. In particular, it contains interaction networks. Within Endeavour, candidate genes are favoured when they interact either directly or indirectly (through a common partner) with training genes.
Interaction – GeneRIF	Protein-protein networks	GeneRIF are functional annotations associated to genes that have been manually created and refined by expert biologists. It also contains interaction networks derived from various sources. Within Endeavour, candidate genes are favoured when they interact either directly or indirectly (through a common partner) with training genes.
Interaction – I2D	Protein-protein networks	The Interologous Interaction Database (I2D) contains known and predicted mammalian and eukaryotic protein-protein interactions. Within Endeavour, candidate genes are favoured when they interact either directly or indirectly (through a common partner) with training genes.
Interaction – IntAct	Protein-protein networks	IntAct provides a database system and analysis tools for molecular interaction data. All interactions are derived from literature curation or direct user submissions. Within Endeavour, candidate genes are favoured when they interact either directly or indirectly (through a common partner) with training genes.
Interaction – iRefIndex	Protein-protein networks	The iRefIndex database provides an index of physical and genetic protein interactions available in a number of primary interaction databases. Within Endeavour, candidate genes are favoured when they interact either directly or indirectly (through a common partner) with training genes.
Interaction – Mint	Protein-protein networks	The Molecular INTeraction database (MINT) focuses on experimentally verified protein-protein interactions mined from the scientific literature by expert curators. Within Endeavour, candidate genes are favoured when they interact either directly or indirectly (through a common partner) with training genes.
Interaction – String	Protein-protein networks	The Search Tool for the Retrieval of Interacting Genes/Proteins (STRING) is a database of known and predicted protein interactions. The interactions include direct (physical) and indirect (functional) associations. Within Endeavour, candidate genes are favoured when they interact either directly or indirectly (through a common partner) with training genes.
Annotation – DroID (TF)	Sequence based features	DroID is a gene and protein interactions (interactome) database designed specifically for Drosophila. The database includes protein-protein, TF-gene, miRNA-gene, and genetic interactions. For this data source, we have only kept the interactions between genes and transcription factors. Using the training genes, transcription factors are first given a score which corresponds to over-representation …
Annotation – miRNA	Sequence based features	The microRNA.org website is a resource of microRNA target predictions. Target predictions are based on a development of the miRanda algorithm, and are scored using mirSVR. In our case, we annotate each gene with the miRNA for which at last one site is predicted. Using the training genes, miRNA are first given a score which corresponds to over-representation of their predicted targets within that …
Annotation – mirZ	Sequence based features	The mirZ database contain miRNA target predictions made using the ElMMo algorithm. In our case, we annotate each gene with the miRNA for which at last one site is predicted. Using the training genes, miRNA are first given a score which corresponds to over-representation of their predicted targets within that training set. Then, candidate genes are scored by combining the over-representation score…
Annotation – TargetScan	Sequence based features	TargetScan predicts biological targets of miRNAs by searching for the presence of 8mer, 7mer, and 6mer sites that match the seed region of each miRNA. In our case, we annotate each gene with the miRNA for which at last one site is predicted. Using the training genes, miRNA are first given a score which corresponds to over-representation of their predicted targets within that training set. Then, c…
Blast	Sequence based features	BLAST (Basic Local Alignment Search Tool) is a sequence comparison algorithm optimized for optimal local alignment. In our case, BLAST is used to detect sequence similarities (even weak similarities) between the protein sequences of the training genes and those of the candidate genes.

## Sheet: drerio
Data source name	Category	Description
Annotation – Reactome	Bio-molecular pathways	Reactome is a curated and peer reviewed database of pathways and reactions (seen as pathway steps) in human biology. Using the training genes, pathways are first given a score which corresponds to their over-representation within that training set. Then, candidate genes are scored by combining the over-representation scores of the pathways they are involved in, therefore favouring the candidate g…
Annotation – WikiPathways	Bio-molecular pathways	WikiPathways is an open collaborative platform dedicated to the curation of biological pathways by and for the scientific community. Using the training genes, pathways are first given a score which corresponds to their over-representation within that training set. Then, candidate genes are scored by combining the over-representation scores of the pathways they are involved in, therefore favouring…
Annotation – Stitch	Chemical information	Stitch is a resource to explore known and predicted interactions between chemicals and proteins. Interactions are backed up by evidence derived from experiments, databases and the literature. These interactions are summarized as binary associations. Using the training genes, chemicals are first given a score which corresponds to their over-representation within that training set. Then, candidate …
Annotation – Zfin	Expression ontologies	ZFIN serves as the zebrafish model organism database. In particular, it supports integrated zebrafish genetic, genomic and developmental reference information, including generic expression based annotations. Using the training genes, the expression conditions are first given a score which corresponds to their over-representation within that training set. Then, candidate genes are scored by combin…
Annotation – Zfin (anatomy)	Expression ontologies	ZFIN serves as the zebrafish model organism database. In particular, it supports integrated zebrafish genetic, genomic and developmental reference information, including anatomical expression based annotations. Using the training genes, the anatomical parts are first given a score which corresponds to their over-representation within that training set. Then, candidate genes are scored by combinin…
Expression – Domazet-Loso et al	Expression profiles	This data set represents a phylogenetically based transcriptome in zebrafish [1]. The candidate genes are scored by comparing their expression profiles to the ones of the training genes. For one candidate gene, the best scores are then averaged as to favour the genes whose expression profiles are similar to several training expression profiles. [1] Domazet-Lošo T, Tautz D. A phylogenetically base…
Expression – Otto et al	Expression profiles	Mutants of zebrafish affected in neural crest development were compared to their wild type siblings or to wild type controls during development (E-TABM-748). The candidate genes are scored by comparing their expression profiles to the ones of the training genes. For one candidate gene, the best scores are then averaged as to favour the genes whose expression profiles are similar to several traini…
Expression – Saric et al	Expression profiles	This data set represents full genome expression profiling of zebrafish embryogenesis at 16 different stages (E-TABM-33). The candidate genes are scored by comparing their expression profiles to the ones of the training genes. For one candidate gene, the best scores are then averaged as to favour the genes whose expression profiles are similar to several training expression profiles.
Annotation – Gene Ontology	Gene and protein function	The Gene Ontology project has developed three structured controlled vocabularies (ontologies) that describe gene products in terms of their associated biological processes, cellular components and molecular functions in a species-independent manner. Using the training genes, biological processes / cellular components / molecular functions are first given a score which corresponds to their over-re…
Annotation – InterPro	Gene and protein function	InterPro is a database of protein families, domains and functional sites. We use the whole database to derive annotations. Using the training genes, protein domains (in the broad sense) are first given a score which corresponds to their over-representation within that training set. Then, candidate genes are scored by combining the over-representation scores of their own protein domains, therefore…
Annotation – Pfam	Gene and protein function	The Pfam database is a collection of protein domain families, each represented by multiple sequence alignments and hidden Markov models (HMMs). Using the training genes, protein domains (in the broad sense) are first given a score which corresponds to their over-representation within that training set. Then, candidate genes are scored by combining the over-representation scores of their own prote…
Annotation – SIMAP (localization)	Gene and protein function	The similarity matrix of proteins (SIMAP) is a database of protein sequences, their all-against-all sequence similarities and functional annotations. In our case, we have extracted only a subset of the data by only keeping the localization features. Using the training genes, localization features are first given a score which corresponds to their over-representation within that training set. Then…
Annotation – UniProt	Gene and protein function	UniProtKB/Swiss-Prot is a curated protein sequence database which strives to provide a high level of annotation, a minimal level of redundancy and high level of integration with other databases. More precisely, we use the keywords that are associated with each entry, that describe the main function of the proteins. Using the training genes, keywords are first given a score which corresponds to th…
Text-mining	Gene and protein function	The NCBI GeneRIF data is used to collect publications describing what is known about the genes. The titles and abstracts of these publications are then analysed using state-of-the-art text-mining techniques in order to find relevant keywords from controlled vocabulary. Using the training genes, keywords are first given a score which corresponds to their over-representation within that training se…
Annotation – Zfin pathology	Phenotypic information	ZFIN serves as the zebrafish model organism database. In particular, it supports integrated zebrafish genetic, genomic and developmental reference information, including phenotypes. Using the training genes, phenotypes are first given a score which corresponds to their over-representation within that training set. Then, candidate genes are scored by combining the over-representation scores of the…
Interaction – String	Protein-protein networks	The Search Tool for the Retrieval of Interacting Genes/Proteins (STRING) is a database of known and predicted protein interactions. The interactions include direct (physical) and indirect (functional) associations. Within Endeavour, candidate genes are favoured when they interact either directly or indirectly (through a common partner) with training genes.
Blast	Sequence based features	BLAST (Basic Local Alignment Search Tool) is a sequence comparison algorithm optimized for optimal local alignment. In our case, BLAST is used to detect sequence similarities (even weak similarities) between the protein sequences of the training genes and those of the candidate genes.

## Sheet: hsapiens
Data source name	Category	Description
Annotation – BioCarta	Bio-molecular pathways	BioCarta aims at charting a complete map of how proteins act in human health and disease and thus provides methods and tools for functional proteomics. In our case, we have only used the BioCarta pathways. Using the training genes, pathways are first given a score which corresponds to their over-representation within that training set. Then, candidate genes are scored by combining the over-repres…
Annotation – CPDB	Bio-molecular pathways	ConsensusPathDB contains metabolic and signaling reactions, biochemical pathways, physical protein interactions, genetic interactions, gene regulatory interactions and drug-target interactions, collected from existing public resources. Using the training genes, pathways are first given a score which corresponds to their over-representation within that training set. Then, candidate genes are score…
Annotation – hiPathDB	Bio-molecular pathways	hiPathDB aims at providing a unified view of current knowledge on human pathways. It is a collection of pathways from existing databases, with in addition, merged pathways that are created by unifying redundant components. Using the training genes, pathways are first given a score which corresponds to their over-representation within that training set. Then, candidate genes are scored by combinin…
Annotation – Reactome	Bio-molecular pathways	Reactome is a curated and peer reviewed database of pathways and reactions (seen as pathway steps) in human biology. Using the training genes, pathways are first given a score which corresponds to their over-representation within that training set. Then, candidate genes are scored by combining the over-representation scores of the pathways they are involved in, therefore favouring the candidate g…
Annotation – RGD pathways	Bio-molecular pathways	The Rat Genome Database pathway ontology covers all types of biological pathways: classic metabolic, regulatory, signaling, drug and altered disease pathways. Using the training genes, pathways are first given a score which corresponds to their over-representation within that training set. Then, candidate genes are scored by combining the over-representation scores of the pathways they are involv…
Annotation – WikiPathways	Bio-molecular pathways	WikiPathways is an open collaborative platform dedicated to the curation of biological pathways by and for the scientific community. Using the training genes, pathways are first given a score which corresponds to their over-representation within that training set. Then, candidate genes are scored by combining the over-representation scores of the pathways they are involved in, therefore favouring…
Annotation – DrugBank	Chemical information	The DrugBank database combines detailed drug (i.e., chemical, pharmacological and pharmaceutical) data with comprehensive drug target (i.e., sequence, structure, and pathway) information. In our case, we focus on the links between proteins and these drug entities, and derive annotations from these data. Using the training genes, drugs are first given a score which corresponds to their over-repres…
Annotation – RGD ChEBI	Chemical information	The RGD (Rat Genome Database) contains annotations between genes / gene products and chemical entities from ChEBI. ChEBI (Chemical Entities of Biological Interest) is a dictionary of molecular entities focused on ‘small’ chemical compounds. Using the training genes, chemicals are first given a score which corresponds to their over-representation within that training set. Then, candidate genes are…
Annotation – Stitch	Chemical information	Stitch is a resource to explore known and predicted interactions between chemicals and proteins. Interactions are backed up by evidence derived from experiments, databases and the literature. These interactions are summarized as binary associations. Using the training genes, chemicals are first given a score which corresponds to their over-representation within that training set. Then, candidate …
Annotation – CGAP	Expression ontologies	The NCI's Cancer Genome Anatomy Project (CGAP) sought to determine the gene expression profiles of normal, precancer, and cancer cells, leading eventually to improved detection, diagnosis, and treatment for the patients. In our local database, we keep the data as annotations between genes and expression conditions. Using the training genes, the expression conditions are first given a score which …
Annotation – eGenetics	Expression ontologies	The eGenetics Sanbi data set describes gene expression patterns. In our local database, we keep the data as annotations between genes and expression conditions. Using the training genes, the expression conditions are first given a score which corresponds to their over-representation within that training set. Then, candidate genes are scored by combining the over-representation scores of their own…
Annotation – GNF	Expression ontologies	The GNF Gene Expression Atlas describes the gene expression profiles based on the analysis of 61 tissues run over Affymetrix microarrays. In our local database, we keep the data as annotations between genes and expression conditions. Using the training genes, the expression conditions are first given a score which corresponds to their over-representation within that training set. Then, candidate …
Annotation – PaGenBase	Expression ontologies	Pattern Gene Database (PaGenBase) is a database that summarizes gene expression profiles by categorizing genes as specific / selective / housekeeping / repressed genes in various tissues / cell types / developmental conditions / differentiation processes. For our local database, genes are annotated with terms corresponding to these conditions. Using the training genes, these conditions are first …
Expression – CMAP	Expression profiles	The Connectivity Map (also known as cmap) is a collection of genome-wide transcriptional expression data from cultured human cells treated with bioactive small molecules. The candidate genes are scored by comparing their expression profiles to the ones of the training genes. For one candidate gene, the best scores are then averaged as to favour the genes whose expression profiles are similar to s…
Expression – Lukk et al	Expression profiles	The experiment contains systematically annotated and consistently normalized human gene expression data matrix of 5372 samples integrated from 206 public experiments of a HG-U133A array platform [1]. The candidate genes are scored by comparing their expression profiles to the ones of the training genes. For one candidate gene, the best scores are then averaged as to favour the genes whose express…
Expression – Su et al (2002)	Expression profiles	This data set represents a large-scale analysis of the human transcriptome [1]. The candidate genes are scored by comparing their expression profiles to the ones of the training genes. For one candidate gene, the best scores are then averaged as to favour the genes whose expression profiles are similar to several training expression profiles. [1] Su AI, Cooke MP, Ching KA, Hakak Y et al. Large-sc…
Expression – Su et al (2004)	Expression profiles	This data set represents a large-scale analysis of the human transcriptome, with 79 human tissues analysed [1]. The candidate genes are scored by comparing their expression profiles to the ones of the training genes. For one candidate gene, the best scores are then averaged as to favour the genes whose expression profiles are similar to several training expression profiles. [1] Su AI, Wiltshire T…
Annotation – Gene Ontology	Gene and protein function	The Gene Ontology project has developed three structured controlled vocabularies (ontologies) that describe gene products in terms of their associated biological processes, cellular components and molecular functions in a species-independent manner. Using the training genes, biological processes / cellular components / molecular functions are first given a score which corresponds to their over-re…
Annotation – InterPro	Gene and protein function	InterPro is a database of protein families, domains and functional sites. We use the whole database to derive annotations. Using the training genes, protein domains (in the broad sense) are first given a score which corresponds to their over-representation within that training set. Then, candidate genes are scored by combining the over-representation scores of their own protein domains, therefore…
Annotation – Pfam	Gene and protein function	The Pfam database is a collection of protein domain families, each represented by multiple sequence alignments and hidden Markov models (HMMs). Using the training genes, protein domains (in the broad sense) are first given a score which corresponds to their over-representation within that training set. Then, candidate genes are scored by combining the over-representation scores of their own prote…
Annotation – SIMAP (localization)	Gene and protein function	The similarity matrix of proteins (SIMAP) is a database of protein sequences, their all-against-all sequence similarities and functional annotations. In our case, we have extracted only a subset of the data by only keeping the localization features. Using the training genes, localization features are first given a score which corresponds to their over-representation within that training set. Then…
Annotation – UniProt	Gene and protein function	UniProtKB/Swiss-Prot is a curated protein sequence database which strives to provide a high level of annotation, a minimal level of redundancy and high level of integration with other databases. More precisely, we use the keywords that are associated with each entry, that describe the main function of the proteins. Using the training genes, keywords are first given a score which corresponds to th…
Text-mining	Gene and protein function	The NCBI GeneRIF data is used to collect publications describing what is known about the genes. The titles and abstracts of these publications are then analysed using state-of-the-art text-mining techniques in order to find relevant keywords from controlled vocabulary. Using the training genes, keywords are first given a score which corresponds to their over-representation within that training se…
Annotation – GAD	Phenotypic information	The Genetic Association Database (GAD) is a database of genetic association data from complex diseases and disorders. Using the training genes, disorders are first given a score which corresponds to their over-representation within that training set. Then, candidate genes are scored by combining the over-representation scores of their associated disorders, therefore favouring the candidate genes …
Annotation – OMIM	Phenotypic information	The Online Mendelian Inheritance in Man (OMIM) is a compendium of human genes and genetic phenotypes, with a strong focus on the relationship between phenotype and genotype. Using the training genes, phenotypes are first given a score which corresponds to their over-representation within that training set. Then, candidate genes are scored by combining the over-representation scores of their assoc…
Annotation – RGD MP	Phenotypic information	The RGD (Rat Genome Database) contains annotations between genes / gene products and phenotypes from the Mammalian Phenotype (MP). Using the training genes, phenotypes are first given a score which corresponds to their over-representation within that training set. Then, candidate genes are scored by combining the over-representation scores of their associated phenotypes, therefore favouring the c…
Annotation – RGD RDO	Phenotypic information	The RGD (Rat Genome Database) contains annotations between genes / gene products and phenotypes from the Rat Disease Ontology (RDO). Using the training genes, diseases are first given a score which corresponds to their over-representation within that training set. Then, candidate genes are scored by combining the over-representation scores of their associated diseases, therefore favouring the can…
Interaction – BioGrid	Protein-protein networks	The Biological General Repository for Interaction Datasets (BioGRID) is a public database that archives and disseminates genetic and protein interaction data from model organisms and humans. Within Endeavour, candidate genes are favoured when they interact either directly or indirectly (through a common partner) with training genes.
Interaction – GeneRIF	Protein-protein networks	GeneRIF are functional annotations associated to genes that have been manually created and refined by expert biologists. It also contains interaction networks derived from various sources. Within Endeavour, candidate genes are favoured when they interact either directly or indirectly (through a common partner) with training genes.
Interaction – HPRD	Protein-protein networks	The Human Protein Reference Database (HPRD) integrates information pertaining to domain architecture, post-translational modifications, interaction networks and disease association for each protein in the human proteome. All the information in HPRD has been manually extracted from the literature by expert biologists. Within Endeavour, only the interaction networks are kept and candidate genes are…
Interaction – I2D	Protein-protein networks	The Interologous Interaction Database (I2D) contains known and predicted mammalian and eukaryotic protein-protein interactions. Within Endeavour, candidate genes are favoured when they interact either directly or indirectly (through a common partner) with training genes.
Interaction – IntAct	Protein-protein networks	IntAct provides a database system and analysis tools for molecular interaction data. All interactions are derived from literature curation or direct user submissions. Within Endeavour, candidate genes are favoured when they interact either directly or indirectly (through a common partner) with training genes.
Interaction – iRefIndex	Protein-protein networks	The iRefIndex database provides an index of physical and genetic protein interactions available in a number of primary interaction databases. Within Endeavour, candidate genes are favoured when they interact either directly or indirectly (through a common partner) with training genes.
Interaction – Mint	Protein-protein networks	The Molecular INTeraction database (MINT) focuses on experimentally verified protein-protein interactions mined from the scientific literature by expert curators. Within Endeavour, candidate genes are favoured when they interact either directly or indirectly (through a common partner) with training genes.
Interaction – MIPS	Protein-protein networks	The Mammalian Protein-Protein Interaction Database (MIPS) is a collection of manually curated high-quality PPI data collected from the scientific literature by expert curators. Only data from individually performed experiments are considered (most reliable evidence for physical interactions). Within Endeavour, candidate genes are favoured when they interact either directly or indirectly (through …
Interaction – String	Protein-protein networks	The Search Tool for the Retrieval of Interacting Genes/Proteins (STRING) is a database of known and predicted protein interactions. The interactions include direct (physical) and indirect (functional) associations. Within Endeavour, candidate genes are favoured when they interact either directly or indirectly (through a common partner) with training genes.
Annotation – Aura	Sequence based features	The Atlas of UTR Regulatory Activity (AURA) is a manually curated catalog of human UTRs and UTR regulatory annotations. Using the training genes, regulatory annotations are first given a score which corresponds to their over-representation within that training set. Then, candidate genes are scored by combining the over-representation scores of their own regulatory annotations, therefore favouring…
Annotation – mirZ	Sequence based features	The mirZ database contain miRNA target predictions made using the ElMMo algorithm. In our case, we annotate each gene with the miRNA for which at last one site is predicted. Using the training genes, miRNA are first given a score which corresponds to over-representation of their predicted targets within that training set. Then, candidate genes are scored by combining the over-representation score…
Blast	Sequence based features	BLAST (Basic Local Alignment Search Tool) is a sequence comparison algorithm optimized for optimal local alignment. In our case, BLAST is used to detect sequence similarities (even weak similarities) between the protein sequences of the training genes and those of the candidate genes.
Precalculated – HaploPred	Sequence based features	Haploinsufficiency prediction scores have been extracted from the literature [1]. A gene is haploinsufficient when a single functional copy is insufficient to maintain normal function. Sequence analysis of the known haploinsufficient genes allowed to build a model that was then used to predict for most genes in the genome, whether loss of a single copy is likely to result in disease (regardless o…
Precalculated – Ouzounis	Sequence based features	Sequence analysis of the group of proteins known to be associated with hereditary diseases allows the detection of key distinctive features shared within this group. This unique property pattern can be used to predict novel disease genes, regardless of the disease / phenotype under study.
Precalculated – Prospectr	Sequence based features	Prospectr (PRiOrization by Sequence & Phylogenetic Extent of CandidaTe Regions) is an alternating decision tree which has been trained to differentiate between genes likely to be involved in disease and genes unlikely to be involved in disease. By using sequence-based features like gene length, protein length and the percent identity of homologs in other species as input, a classification can be …

## Sheet: mmusculus
Data source name	Category	Description
Annotation – Reactome	Bio-molecular pathways	Reactome is a curated and peer reviewed database of pathways and reactions (seen as pathway steps) in human biology. Using the training genes, pathways are first given a score which corresponds to their over-representation within that training set. Then, candidate genes are scored by combining the over-representation scores of the pathways they are involved in, therefore favouring the candidate g…
Annotation – RGD pathways	Bio-molecular pathways	The Rat Genome Database pathway ontology covers all types of biological pathways: classic metabolic, regulatory, signaling, drug and altered disease pathways. Using the training genes, pathways are first given a score which corresponds to their over-representation within that training set. Then, candidate genes are scored by combining the over-representation scores of the pathways they are involv…
Annotation – WikiPathways	Bio-molecular pathways	WikiPathways is an open collaborative platform dedicated to the curation of biological pathways by and for the scientific community. Using the training genes, pathways are first given a score which corresponds to their over-representation within that training set. Then, candidate genes are scored by combining the over-representation scores of the pathways they are involved in, therefore favouring…
Annotation – RGD ChEBI	Chemical information	The RGD (Rat Genome Database) contains annotations between genes / gene products and chemical entities from ChEBI. ChEBI (Chemical Entities of Biological Interest) is a dictionary of molecular entities focused on ‘small’ chemical compounds. Using the training genes, chemicals are first given a score which corresponds to their over-representation within that training set. Then, candidate genes are…
Annotation – Stitch	Chemical information	Stitch is a resource to explore known and predicted interactions between chemicals and proteins. Interactions are backed up by evidence derived from experiments, databases and the literature. These interactions are summarized as binary associations. Using the training genes, chemicals are first given a score which corresponds to their over-representation within that training set. Then, candidate …
Annotation – Emage	Expression ontologies	Emage is a database of in situ gene expression data in the mouse embryo that includes mRNA in situ hybridisation, protein immunohistochemistry, in situ transgenic reporter data, and in situ enhancer data. Using the training genes, the expression conditions are first given a score which corresponds to their over-representation within that training set. Then, candidate genes are scored by combining…
Annotation – PaGenBase	Expression ontologies	Pattern Gene Database (PaGenBase) is a database that summarizes gene expression profiles by categorizing genes as specific / selective / housekeeping / repressed genes in various tissues / cell types / developmental conditions / differentiation processes. For our local database, genes are annotated with terms corresponding to these conditions. Using the training genes, these conditions are first …
Expression – Chung et al	Expression profiles	This is a dataset of integrated high quality mouse expression data generated on affymetrix MG_U74Av2 platform, selected from ArrayExpress [1]. The candidate genes are scored by comparing their expression profiles to the ones of the training genes. For one candidate gene, the best scores are then averaged as to favour the genes whose expression profiles are similar to several training expression p…
Expression – Lindsley et al	Expression profiles	The aim of this study is to survey global gene expression across a range of mouse tissues (GSE1986). The candidate genes are scored by comparing their expression profiles to the ones of the training genes. For one candidate gene, the best scores are then averaged as to favour the genes whose expression profiles are similar to several training expression profiles.
Expression – Parkinson et al (A)	Expression profiles	This is a dataset of integrated high quality mouse expression data generated on affymetrix MOE430A platform, selected from ArrayExpress [1]. The candidate genes are scored by comparing their expression profiles to the ones of the training genes. For one candidate gene, the best scores are then averaged as to favour the genes whose expression profiles are similar to several training expression pro…
Expression – Parkinson et al (B)	Expression profiles	This is a dataset of integrated high quality mouse expression data generated on affymetrix Mouse430_2 platform, selected from ArrayExpress [1]. The candidate genes are scored by comparing their expression profiles to the ones of the training genes. For one candidate gene, the best scores are then averaged as to favour the genes whose expression profiles are similar to several training expression …
Expression – Su et al (2002)	Expression profiles	This data set represents a large-scale analysis of the mouse transcriptome [1]. The candidate genes are scored by comparing their expression profiles to the ones of the training genes. For one candidate gene, the best scores are then averaged as to favour the genes whose expression profiles are similar to several training expression profiles. [1] Su AI, Cooke MP, Ching KA, Hakak Y et al. Large-sc…
Expression – Thorrez et al	Expression profiles	This data set represents a large-scale analysis of the mouse transcriptome across different murine tissues [1]. The candidate genes are scored by comparing their expression profiles to the ones of the training genes. For one candidate gene, the best scores are then averaged as to favour the genes whose expression profiles are similar to several training expression profiles. [1] Thorrez L, Van Deu…
Annotation – Enzyme	Gene and protein function	Enzyme is a repository of information relative to the nomenclature of enzymes. It is primarily based on the recommendations of the Nomenclature Committee of the International Union of Biochemistry and Molecular Biology (IUBMB) and it describes each type of characterized enzyme for which an EC (Enzyme Commission) number has been provided. In our case, we annotate the proteins (the enzyme) with the…
Annotation – Gene Ontology	Gene and protein function	The Gene Ontology project has developed three structured controlled vocabularies (ontologies) that describe gene products in terms of their associated biological processes, cellular components and molecular functions in a species-independent manner. Using the training genes, biological processes / cellular components / molecular functions are first given a score which corresponds to their over-re…
Annotation – InterPro	Gene and protein function	InterPro is a database of protein families, domains and functional sites. We use the whole database to derive annotations. Using the training genes, protein domains (in the broad sense) are first given a score which corresponds to their over-representation within that training set. Then, candidate genes are scored by combining the over-representation scores of their own protein domains, therefore…
Annotation – Pfam	Gene and protein function	The Pfam database is a collection of protein domain families, each represented by multiple sequence alignments and hidden Markov models (HMMs). Using the training genes, protein domains (in the broad sense) are first given a score which corresponds to their over-representation within that training set. Then, candidate genes are scored by combining the over-representation scores of their own prote…
Annotation – SIMAP (localization)	Gene and protein function	The similarity matrix of proteins (SIMAP) is a database of protein sequences, their all-against-all sequence similarities and functional annotations. In our case, we have extracted only a subset of the data by only keeping the localization features. Using the training genes, localization features are first given a score which corresponds to their over-representation within that training set. Then…
Annotation – UniProt	Gene and protein function	UniProtKB/Swiss-Prot is a curated protein sequence database which strives to provide a high level of annotation, a minimal level of redundancy and high level of integration with other databases. More precisely, we use the keywords that are associated with each entry, that describe the main function of the proteins. Using the training genes, keywords are first given a score which corresponds to th…
Text-mining	Gene and protein function	The NCBI GeneRIF data is used to collect publications describing what is known about the genes. The titles and abstracts of these publications are then analysed using state-of-the-art text-mining techniques in order to find relevant keywords from controlled vocabulary. Using the training genes, keywords are first given a score which corresponds to their over-representation within that training se…
Annotation – EuroPhenome	Phenotypic information	The EuroPhenome project provides access to raw and annotated mouse phenotyping data generated from primary pipelines such as EMPReSSlim and secondary procedures from specialist centres. Using the training genes, phenotypes are first given a score which corresponds to their over-representation within that training set. Then, candidate genes are scored by combining the over-representation scores of…
Annotation – RGD MP	Phenotypic information	The RGD (Rat Genome Database) contains annotations between genes / gene products and phenotypes from the Mammalian Phenotype (MP). Using the training genes, phenotypes are first given a score which corresponds to their over-representation within that training set. Then, candidate genes are scored by combining the over-representation scores of their associated phenotypes, therefore favouring the c…
Annotation – RGD RDO	Phenotypic information	The RGD (Rat Genome Database) contains annotations between genes / gene products and phenotypes from the Rat Disease Ontology (RDO). Using the training genes, diseases are first given a score which corresponds to their over-representation within that training set. Then, candidate genes are scored by combining the over-representation scores of their associated diseases, therefore favouring the can…
Interaction – BioGrid	Protein-protein networks	The Biological General Repository for Interaction Datasets (BioGRID) is a public database that archives and disseminates genetic and protein interaction data from model organisms and humans. Within Endeavour, candidate genes are favoured when they interact either directly or indirectly (through a common partner) with training genes.
Interaction – GeneRIF	Protein-protein networks	GeneRIF are functional annotations associated to genes that have been manually created and refined by expert biologists. It also contains interaction networks derived from various sources. Within Endeavour, candidate genes are favoured when they interact either directly or indirectly (through a common partner) with training genes.
Interaction – I2D	Protein-protein networks	The Interologous Interaction Database (I2D) contains known and predicted mammalian and eukaryotic protein-protein interactions. Within Endeavour, candidate genes are favoured when they interact either directly or indirectly (through a common partner) with training genes.
Interaction – IntAct	Protein-protein networks	IntAct provides a database system and analysis tools for molecular interaction data. All interactions are derived from literature curation or direct user submissions. Within Endeavour, candidate genes are favoured when they interact either directly or indirectly (through a common partner) with training genes.
Interaction – iRefIndex	Protein-protein networks	The iRefIndex database provides an index of physical and genetic protein interactions available in a number of primary interaction databases. Within Endeavour, candidate genes are favoured when they interact either directly or indirectly (through a common partner) with training genes.
Interaction – String	Protein-protein networks	The Search Tool for the Retrieval of Interacting Genes/Proteins (STRING) is a database of known and predicted protein interactions. The interactions include direct (physical) and indirect (functional) associations. Within Endeavour, candidate genes are favoured when they interact either directly or indirectly (through a common partner) with training genes.
Annotation – Aura	Sequence based features	The Atlas of UTR Regulatory Activity (AURA) is a manually curated catalog of human UTRs and UTR regulatory annotations. Using the training genes, regulatory annotations are first given a score which corresponds to their over-representation within that training set. Then, candidate genes are scored by combining the over-representation scores of their own regulatory annotations, therefore favouring…
Annotation – miRNA	Sequence based features	The microRNA.org website is a resource of microRNA target predictions. Target predictions are based on a development of the miRanda algorithm, and are scored using mirSVR. In our case, we annotate each gene with the miRNA for which at last one site is predicted. Using the training genes, miRNA are first given a score which corresponds to over-representation of their predicted targets within that …
Annotation – mirZ	Sequence based features	The mirZ database contain miRNA target predictions made using the ElMMo algorithm. In our case, we annotate each gene with the miRNA for which at last one site is predicted. Using the training genes, miRNA are first given a score which corresponds to over-representation of their predicted targets within that training set. Then, candidate genes are scored by combining the over-representation score…
Blast	Sequence based features	BLAST (Basic Local Alignment Search Tool) is a sequence comparison algorithm optimized for optimal local alignment. In our case, BLAST is used to detect sequence similarities (even weak similarities) between the protein sequences of the training genes and those of the candidate genes.

## Sheet: rnorvegicus
Data source name	Category	Description
Annotation – Reactome	Bio-molecular pathways	Reactome is a curated and peer reviewed database of pathways and reactions (seen as pathway steps) in human biology. Using the training genes, pathways are first given a score which corresponds to their over-representation within that training set. Then, candidate genes are scored by combining the over-representation scores of the pathways they are involved in, therefore favouring the candidate g…
Annotation – RGD pathways	Bio-molecular pathways	The Rat Genome Database pathway ontology covers all types of biological pathways: classic metabolic, regulatory, signaling, drug and altered disease pathways. Using the training genes, pathways are first given a score which corresponds to their over-representation within that training set. Then, candidate genes are scored by combining the over-representation scores of the pathways they are involv…
Annotation – WikiPathways	Bio-molecular pathways	WikiPathways is an open collaborative platform dedicated to the curation of biological pathways by and for the scientific community. Using the training genes, pathways are first given a score which corresponds to their over-representation within that training set. Then, candidate genes are scored by combining the over-representation scores of the pathways they are involved in, therefore favouring…
Annotation – RGD ChEBI	Chemical information	The RGD (Rat Genome Database) contains annotations between genes / gene products and chemical entities from ChEBI. ChEBI (Chemical Entities of Biological Interest) is a dictionary of molecular entities focused on ‘small’ chemical compounds. Using the training genes, chemicals are first given a score which corresponds to their over-representation within that training set. Then, candidate genes are…
Annotation – Stitch	Chemical information	Stitch is a resource to explore known and predicted interactions between chemicals and proteins. Interactions are backed up by evidence derived from experiments, databases and the literature. These interactions are summarized as binary associations. Using the training genes, chemicals are first given a score which corresponds to their over-representation within that training set. Then, candidate …
Annotation – PaGenBase	Expression ontologies	Pattern Gene Database (PaGenBase) is a database that summarizes gene expression profiles by categorizing genes as specific / selective / housekeeping / repressed genes in various tissues / cell types / developmental conditions / differentiation processes. For our local database, genes are annotated with terms corresponding to these conditions. Using the training genes, these conditions are first …
Expression – Walker et al	Expression profiles	This data set represents a transcriptome analysis of Wistar and Sprague Dawley rat tissues [1]. The candidate genes are scored by comparing their expression profiles to the ones of the training genes. For one candidate gene, the best scores are then averaged as to favour the genes whose expression profiles are similar to several training expression profiles. [1] Walker JR, Su AI, Self DW, Hogenes…
Annotation – Enzyme	Gene and protein function	Enzyme is a repository of information relative to the nomenclature of enzymes. It is primarily based on the recommendations of the Nomenclature Committee of the International Union of Biochemistry and Molecular Biology (IUBMB) and it describes each type of characterized enzyme for which an EC (Enzyme Commission) number has been provided. In our case, we annotate the proteins (the enzyme) with the…
Annotation – Gene Ontology	Gene and protein function	The Gene Ontology project has developed three structured controlled vocabularies (ontologies) that describe gene products in terms of their associated biological processes, cellular components and molecular functions in a species-independent manner. Using the training genes, biological processes / cellular components / molecular functions are first given a score which corresponds to their over-re…
Annotation – InterPro	Gene and protein function	InterPro is a database of protein families, domains and functional sites. We use the whole database to derive annotations. Using the training genes, protein domains (in the broad sense) are first given a score which corresponds to their over-representation within that training set. Then, candidate genes are scored by combining the over-representation scores of their own protein domains, therefore…
Annotation – Pfam	Gene and protein function	The Pfam database is a collection of protein domain families, each represented by multiple sequence alignments and hidden Markov models (HMMs). Using the training genes, protein domains (in the broad sense) are first given a score which corresponds to their over-representation within that training set. Then, candidate genes are scored by combining the over-representation scores of their own prote…
Annotation – SIMAP (localization)	Gene and protein function	The similarity matrix of proteins (SIMAP) is a database of protein sequences, their all-against-all sequence similarities and functional annotations. In our case, we have extracted only a subset of the data by only keeping the localization features. Using the training genes, localization features are first given a score which corresponds to their over-representation within that training set. Then…
Annotation – UniProt	Gene and protein function	UniProtKB/Swiss-Prot is a curated protein sequence database which strives to provide a high level of annotation, a minimal level of redundancy and high level of integration with other databases. More precisely, we use the keywords that are associated with each entry, that describe the main function of the proteins. Using the training genes, keywords are first given a score which corresponds to th…
Text-mining	Gene and protein function	The NCBI GeneRIF data is used to collect publications describing what is known about the genes. The titles and abstracts of these publications are then analysed using state-of-the-art text-mining techniques in order to find relevant keywords from controlled vocabulary. Using the training genes, keywords are first given a score which corresponds to their over-representation within that training se…
Annotation – RGD MP	Phenotypic information	The RGD (Rat Genome Database) contains annotations between genes / gene products and phenotypes from the Mammalian Phenotype (MP). Using the training genes, phenotypes are first given a score which corresponds to their over-representation within that training set. Then, candidate genes are scored by combining the over-representation scores of their associated phenotypes, therefore favouring the c…
Annotation – RGD RDO	Phenotypic information	The RGD (Rat Genome Database) contains annotations between genes / gene products and phenotypes from the Rat Disease Ontology (RDO). Using the training genes, diseases are first given a score which corresponds to their over-representation within that training set. Then, candidate genes are scored by combining the over-representation scores of their associated diseases, therefore favouring the can…
Interaction – BioGrid	Protein-protein networks	The Biological General Repository for Interaction Datasets (BioGRID) is a public database that archives and disseminates genetic and protein interaction data from model organisms and humans. Within Endeavour, candidate genes are favoured when they interact either directly or indirectly (through a common partner) with training genes.
Interaction – GeneRIF	Protein-protein networks	GeneRIF are functional annotations associated to genes that have been manually created and refined by expert biologists. It also contains interaction networks derived from various sources. Within Endeavour, candidate genes are favoured when they interact either directly or indirectly (through a common partner) with training genes.
Interaction – I2D	Protein-protein networks	The Interologous Interaction Database (I2D) contains known and predicted mammalian and eukaryotic protein-protein interactions. Within Endeavour, candidate genes are favoured when they interact either directly or indirectly (through a common partner) with training genes.
Interaction – IntAct	Protein-protein networks	IntAct provides a database system and analysis tools for molecular interaction data. All interactions are derived from literature curation or direct user submissions. Within Endeavour, candidate genes are favoured when they interact either directly or indirectly (through a common partner) with training genes.
Interaction – iRefIndex	Protein-protein networks	The iRefIndex database provides an index of physical and genetic protein interactions available in a number of primary interaction databases. Within Endeavour, candidate genes are favoured when they interact either directly or indirectly (through a common partner) with training genes.
Interaction – String	Protein-protein networks	The Search Tool for the Retrieval of Interacting Genes/Proteins (STRING) is a database of known and predicted protein interactions. The interactions include direct (physical) and indirect (functional) associations. Within Endeavour, candidate genes are favoured when they interact either directly or indirectly (through a common partner) with training genes.
Annotation – miRNA	Sequence based features	The microRNA.org website is a resource of microRNA target predictions. Target predictions are based on a development of the miRanda algorithm, and are scored using mirSVR. In our case, we annotate each gene with the miRNA for which at last one site is predicted. Using the training genes, miRNA are first given a score which corresponds to over-representation of their predicted targets within that …
Blast	Sequence based features	BLAST (Basic Local Alignment Search Tool) is a sequence comparison algorithm optimized for optimal local alignment. In our case, BLAST is used to detect sequence similarities (even weak similarities) between the protein sequences of the training genes and those of the candidate genes.
