# Supplementary material for: Candidate gene prioritization with Endeavour
Source: Nucleic Acids Res. 2016 Apr 30;44(Web Server issue):W117–21. doi: 10.1093/nar/gkw365 (PMC4987917; doi:10.1093/nar/gkw365)
Supplement: SUPPLEMENTARY DATA [file supp_gkw365_nar-00568-web-b-2016-File005.xls]

## Sheet: Summary
	These tables describe the leave-one-out cross-validation of Endeavour. Each sheet contains the results of a single benchmark, and thus contains the AUC values for all gene sets. These are then summarized at the end with various indicators (average, median, quartiles)

## Sheet: hsa_omim
[alzheimer]	0.939394		[RAND_0]	0.602273
[amyotrophic_lateral_sclerosis]	0.775253		[RAND_1]	0.444444
[anemia]	0.92483		[RAND_2]	0.496124
[breast_cancer]	0.942907		[RAND_3]	0.477822
[cardiomyopathy]	0.981635		[RAND_4]	0.408632
[cataract]	0.919724		[RAND_5]	0.443913
[charcot-marie-tooth_disease]	0.913753		[RAND_6]	0.477855
[colorectal_cancer]	0.934103		[RAND_7]	0.400192
[deafness]	0.825505		[RAND_8]	0.561111
[diabetes]	0.940948		[RAND_9]	0.498834
[dystonia]	0.967677		[RAND_10]	0.448485
[ehlers-danlos]	0.975758		[RAND_11]	0.352525
[epilepsy]	0.943434		[RAND_12]	0.441077
[emolytic_anemia]	0.980575		[RAND_13]	0.45843
[ichthyosis]	0.956229		[RAND_14]	0.478114
[leukemia]	0.903995		[RAND_15]	0.510875
[lymphoma]	0.886532		[RAND_16]	0.509428
[mental_retardation]	0.858165		[RAND_17]	0.513468
[muscular_dystrophy]	0.96633		[RAND_18]	0.347643
[myopathy]	0.960828		[RAND_19]	0.495442
[neuropathy]	0.904602		[RAND_20]	0.56229
[obesity]	0.884227		[RAND_21]	0.535354
[parkinson]	0.937149		[RAND_22]	0.608305
[retinitis_pigmentosa]	0.955765		[RAND_23]	0.470568
[spastic_paraplegia]	0.959596		[RAND_24]	0.53824
[spinocerebellar_ataxia]	0.975469		[RAND_25]	0.444444
[usher_syndrome]	0.987374		[RAND_26]	0.473485
[xeroderma_pigmentosum]	0.99596		[RAND_27]	0.369697
[zellweger_syndrome]	0.989899		[RAND_28]	0.675645
Average	0.934056		Average	0.484301
Min	0.775253		Min	0.347643
1st quartile	0.913753		1st quartile	0.444444
Median	0.942907		Median	0.477855
3rd quartile	0.967677		3rd quartile	0.513468
Max	0.99596		Max	0.675645

## Sheet: hsa_hpo
[HP_0000013]	0.669697		[RAND_0]	0.508081
[HP_0000015]	0.977778		[RAND_1]	0.49596
[HP_0000106]	0.752525		[RAND_2]	0.345455
[HP_0000114]	0.932323		[RAND_3]	0.453535
[HP_0000122]	0.844444		[RAND_4]	0.561616
[HP_0000187]	0.750505		[RAND_5]	0.355556
[HP_0000262]	0.791919		[RAND_6]	0.393939
[HP_0000391]	0.859596		[RAND_7]	0.482828
[HP_0000524]	0.949495		[RAND_8]	0.593939
[HP_0000561]	0.905051		[RAND_9]	0.617172
[HP_0000633]	0.875758		[RAND_10]	0.436364
[HP_0000836]	0.824242		[RAND_11]	0.635354
[HP_0001082]	0.961616		[RAND_12]	0.442424
[HP_0001278]	0.90404		[RAND_13]	0.647475
[HP_0001281]	0.885859		[RAND_14]	0.331313
[HP_0001338]	0.754545		[RAND_15]	0.582828
[HP_0001445]	0.846465		[RAND_16]	0.444444
[HP_0001469]	0.856566		[RAND_17]	0.436364
[HP_0001540]	0.875758		[RAND_18]	0.324242
[HP_0001663]	0.974747		[RAND_19]	0.570707
[HP_0001707]	0.861616		[RAND_20]	0.70404
[HP_0001839]	0.924242		[RAND_21]	0.405051
[HP_0001890]	0.912121		[RAND_22]	0.348485
[HP_0002032]	0.824242		[RAND_23]	0.387879
[HP_0002183]	0.99596		[RAND_24]	0.474747
[HP_0002293]	0.916162		[RAND_25]	0.534343
[HP_0002345]	0.907071		[RAND_26]	0.465657
[HP_0002359]	0.781818		[RAND_27]	0.314141
[HP_0002451]	0.894949		[RAND_28]	0.286869
[HP_0002780]	0.9		[RAND_29]	0.327273
[HP_0002850]	0.734343		[RAND_30]	0.491919
[HP_0002912]	0.976768		[RAND_31]	0.363636
[HP_0002917]	0.959596		[RAND_32]	0.591919
[HP_0002990]	0.882828		[RAND_33]	0.481818
[HP_0003031]	0.867677		[RAND_34]	0.446465
[HP_0003038]	0.733333		[RAND_35]	0.50202
[HP_0003179]	0.994949		[RAND_36]	0.524242
[HP_0003180]	0.858586		[RAND_37]	0.512121
[HP_0003187]	0.875758		[RAND_38]	0.70202
[HP_0003233]	0.929293		[RAND_39]	0.454545
[HP_0003387]	0.846465		[RAND_40]	0.513131
[HP_0003496]	0.943434		[RAND_41]	0.518182
[HP_0003797]	0.846465		[RAND_42]	0.370707
[HP_0003805]	0.870707		[RAND_43]	0.693939
[HP_0004338]	0.99899		[RAND_44]	0.514141
[HP_0004366]	0.984848		[RAND_45]	0.538384
[HP_0004540]	0.747475		[RAND_46]	0.527273
[HP_0004944]	0.969697		[RAND_47]	0.463636
[HP_0005387]	0.984848		[RAND_48]	0.412121
[HP_0005736]	0.713131		[RAND_49]	0.533333
[HP_0007210]	0.854545		[RAND_50]	0.683838
[HP_0007260]	0.89596		[RAND_51]	0.447475
[HP_0007420]	0.946465		[RAND_52]	0.407071
[HP_0007633]	0.935354		[RAND_53]	0.406061
[HP_0007700]	0.809091		[RAND_54]	0.467677
[HP_0008255]	1		[RAND_55]	0.331313
[HP_0008609]	0.89697		[RAND_56]	0.315152
[HP_0009113]	0.823232		[RAND_57]	0.408081
[HP_0009660]	0.874747		[RAND_58]	0.366667
[HP_0009829]	0.822222		[RAND_59]	0.5
[HP_0009888]	0.746465		[RAND_60]	0.444444
[HP_0009890]	0.812121		[RAND_61]	0.416162
[HP_0010307]	0.80303		[RAND_62]	0.459596
[HP_0010451]	0.757576		[RAND_63]	0.308081
[HP_0011035]	0.760606		[RAND_64]	0.450505
[HP_0011064]	0.79798		[RAND_65]	0.59899
[HP_0011359]	0.913131		[RAND_66]	0.392929
[HP_0012067]	0.992929		[RAND_67]	0.420202
[HP_0100021]	0.825253		[RAND_68]	0.649495
[HP_0100295]	0.90404		[RAND_69]	0.615152
[HP_0100303]	0.980808		[RAND_70]	0.420202
[HP_0100314]	0.942424		[RAND_71]	0.356566
[HP_0100559]	0.843434		[RAND_72]	0.613131
[HP_0100576]	0.910101		[RAND_73]	0.478788
[HP_0100580]	0.818182		[RAND_74]	0.49697
[HP_0100643]	0.906061		[RAND_75]	0.293939
[HP_0100672]	0.979798		[RAND_76]	0.523232
[HP_0100830]	0.843434		[RAND_77]	0.49697
[HP_0100833]	0.952525		[RAND_78]	0.594949
[HP_0200134]	0.861616		[RAND_79]	0.544444
[HP_0000027]	0.812672		[RAND_80]	0.528007
[HP_0000201]	0.992654		[RAND_81]	0.515152
[HP_0000308]	0.801653		[RAND_82]	0.582185
[HP_0000408]	0.867769		[RAND_83]	0.392103
[HP_0000548]	0.914601		[RAND_84]	0.503214
[HP_0000579]	0.84573		[RAND_85]	0.612489
[HP_0000695]	0.800735		[RAND_86]	0.504132
[HP_0000713]	0.876951		[RAND_87]	0.526171
[HP_0000734]	0.950413		[RAND_88]	0.380165
[HP_0000803]	0.900826		[RAND_89]	0.449036
[HP_0000843]	0.888889		[RAND_90]	0.348944
[HP_0000857]	0.998163		[RAND_91]	0.665748
[HP_0000887]	0.911846		[RAND_92]	0.658402
[HP_0000921]	0.873278		[RAND_93]	0.403122
[HP_0001022]	0.910927		[RAND_94]	0.394858
[HP_0001029]	0.857668		[RAND_95]	0.360882
[HP_0001064]	0.94674		[RAND_96]	0.570248
[HP_0001097]	0.975207		[RAND_97]	0.507805
[HP_0001218]	0.882461		[RAND_98]	0.505969
[HP_0001308]	0.800735		[RAND_99]	0.393939
[HP_0001355]	0.958678		[RAND_100]	0.48393
[HP_0001658]	0.955923		[RAND_101]	0.53168
[HP_0001670]	0.930211		[RAND_102]	0.710744
[HP_0001678]	0.900826		[RAND_103]	0.46281
[HP_0001790]	0.943985		[RAND_104]	0.439853
[HP_0001805]	0.992654		[RAND_105]	0.472911
[HP_0001949]	0.932966		[RAND_106]	0.539027
[HP_0002006]	0.853076		[RAND_107]	0.606979
[HP_0002058]	0.831038		[RAND_108]	0.573003
[HP_0002176]	0.87236		[RAND_109]	0.53168
[HP_0002212]	0.921028		[RAND_110]	0.401286
[HP_0002286]	0.828283		[RAND_111]	0.782369
[HP_0002301]	0.858586		[RAND_112]	0.629017
[HP_0002304]	0.931129		[RAND_113]	0.545455
[HP_0002312]	0.817264		[RAND_114]	0.481175
[HP_0002421]	0.740129		[RAND_115]	0.518825
[HP_0002540]	0.788797		[RAND_116]	0.477502
[HP_0002591]	0.793388		[RAND_117]	0.449036
[HP_0002643]	0.697888		[RAND_118]	0.306703
[HP_0002663]	0.914601		[RAND_119]	0.412305
[HP_0002681]	0.868687		[RAND_120]	0.692378
[HP_0002963]	0.923783		[RAND_121]	0.573003
[HP_0003037]	0.972452		[RAND_122]	0.586777
[HP_0003040]	0.807163		[RAND_123]	0.46281
[HP_0003139]	0.99449		[RAND_124]	0.431589
[HP_0003189]	0.803489		[RAND_125]	0.598714
[HP_0003200]	0.947658		[RAND_126]	0.5427
[HP_0003251]	0.844812		[RAND_127]	0.533517
[HP_0003254]	0.999082		[RAND_128]	0.40404
[HP_0003323]	0.801653		[RAND_129]	0.606061
[HP_0003645]	0.986226		[RAND_130]	0.656566
[HP_0003688]	0.862259		[RAND_131]	0.740129
[HP_0004353]	0.991736		[RAND_132]	0.466483
[HP_0004469]	0.700643		[RAND_133]	0.40404
[HP_0004934]	0.831038		[RAND_134]	0.597796
[HP_0004942]	0.97888		[RAND_135]	0.528007
[HP_0005261]	0.991736		[RAND_136]	0.583104
[HP_0005772]	0.732782		[RAND_137]	0.478421
[HP_0006109]	0.874197		[RAND_138]	0.524334
[HP_0006502]	0.846648		[RAND_139]	0.507805
[HP_0006554]	0.732782		[RAND_140]	0.351699
[HP_0006808]	0.955005		[RAND_141]	0.438017
[HP_0006958]	0.802571		[RAND_142]	0.559229
[HP_0007149]	0.788797		[RAND_143]	0.334252
[HP_0008059]	0.894399		[RAND_144]	0.460055
[HP_0008775]	0.81359		[RAND_145]	0.426997
[HP_0009058]	0.860422		[RAND_146]	0.557392
[HP_0009119]	0.788797		[RAND_147]	0.449036
[HP_0009129]	0.781451		[RAND_148]	0.642792
[HP_0009161]	0.962351		[RAND_149]	0.43067
[HP_0009592]	0.987144		[RAND_150]	0.656566
[HP_0009799]	0.720845		[RAND_151]	0.391185
[HP_0010182]	0.898072		[RAND_152]	0.345271
[HP_0010297]	0.888889		[RAND_153]	0.505969
[HP_0010471]	0.97337		[RAND_154]	0.535354
[HP_0010675]	0.847567		[RAND_155]	0.475666
[HP_0010881]	0.785124		[RAND_156]	0.557392
[HP_0010964]	0.999082		[RAND_157]	0.571166
[HP_0011034]	0.929293		[RAND_158]	0.279155
[HP_0011145]	0.921028		[RAND_159]	0.305785
[HP_0011390]	0.865932		[RAND_160]	0.474747
[HP_0011663]	0.959596		[RAND_161]	0.385675
[HP_0012244]	0.951331		[RAND_162]	0.351699
[HP_0012245]	0.950413		[RAND_163]	0.479339
[HP_0012303]	0.858586		[RAND_164]	0.305785
[HP_0100247]	0.875115		[RAND_165]	0.486685
[HP_0100299]	0.983471		[RAND_166]	0.56382
[HP_0100631]	0.975207		[RAND_167]	0.630854
[HP_0100649]	0.932048		[RAND_168]	0.48944
[HP_0100678]	0.741047		[RAND_169]	0.524334
[HP_0100707]	0.991736		[RAND_170]	0.484848
[HP_0100710]	0.855831		[RAND_171]	0.4573
[HP_0100758]	0.874197		[RAND_172]	0.424242
[HP_0000059]	0.893939		[RAND_173]	0.478956
[HP_0000086]	0.88468		[RAND_174]	0.511785
[HP_0000092]	0.878788		[RAND_175]	0.401515
[HP_0000211]	0.906566		[RAND_176]	0.546296
[HP_0000495]	0.71633		[RAND_177]	0.608586
[HP_0000514]	0.808081		[RAND_178]	0.607744
[HP_0000533]	0.941077		[RAND_179]	0.54798
[HP_0000705]	0.73064		[RAND_180]	0.469697
[HP_0000817]	0.802189		[RAND_181]	0.436869
[HP_0000919]	0.895623		[RAND_182]	0.345118
[HP_0000947]	0.968855		[RAND_183]	0.623737
[HP_0000970]	0.904882		[RAND_184]	0.510101
[HP_0001002]	0.851852		[RAND_185]	0.655724
[HP_0001096]	0.968855		[RAND_186]	0.387205
[HP_0001525]	0.947811		[RAND_187]	0.532828
[HP_0001718]	0.902357		[RAND_188]	0.532828
[HP_0001771]	0.813973		[RAND_189]	0.709596
[HP_0001961]	0.929293		[RAND_190]	0.43266
[HP_0002073]	0.950337		[RAND_191]	0.442761
[HP_0002085]	0.89899		[RAND_192]	0.452862
[HP_0002180]	0.848485		[RAND_193]	0.412458
[HP_0002189]	0.93771		[RAND_194]	0.455387
[HP_0002313]	0.810606		[RAND_195]	0.429293
[HP_0002395]	0.854377		[RAND_196]	0.559764
[HP_0002410]	0.85101		[RAND_197]	0.575758
[HP_0002459]	0.841751		[RAND_198]	0.434343
[HP_0002524]	0.953704		[RAND_199]	0.632997
[HP_0002600]	0.930135		[RAND_200]	0.477273
[HP_0002728]	0.893098		[RAND_201]	0.478956
[HP_0002885]	0.988215		[RAND_202]	0.600168
[HP_0002895]	0.957071		[RAND_203]	0.511785
[HP_0002942]	0.811448		[RAND_204]	0.598485
[HP_0003075]	0.914983		[RAND_205]	0.495791
[HP_0003088]	0.999158		[RAND_206]	0.53367
[HP_0003429]	0.87037		[RAND_207]	0.483165
[HP_0003502]	0.916667		[RAND_208]	0.46633
[HP_0003584]	0.771886		[RAND_209]	0.526936
[HP_0004050]	0.772727		[RAND_210]	0.451178
[HP_0004100]	0.943603		[RAND_211]	0.330808
[HP_0004122]	0.954545		[RAND_212]	0.487374
[HP_0004333]	0.998316		[RAND_213]	0.468013
[HP_0004482]	0.888889		[RAND_214]	0.526094
[HP_0004568]	0.941077		[RAND_215]	0.362795
[HP_0005294]	0.996633		[RAND_216]	0.505892
[HP_0005815]	0.925084		[RAND_217]	0.468013
[HP_0006257]	0.905724		[RAND_218]	0.462963
[HP_0006714]	0.885522		[RAND_219]	0.58165
[HP_0007479]	0.877946		[RAND_220]	0.367003
[HP_0007642]	0.949495		[RAND_221]	0.313973
[HP_0007663]	0.972222		[RAND_222]	0.523569
[HP_0008054]	0.953704		[RAND_223]	0.534512
[HP_0008061]	0.881313		[RAND_224]	0.520202
[HP_0008527]	0.941077		[RAND_225]	0.441077
[HP_0008947]	0.934343		[RAND_226]	0.564815
[HP_0008972]	0.914141		[RAND_227]	0.527778
[HP_0009120]	0.745791		[RAND_228]	0.535354
[HP_0009237]	0.893098		[RAND_229]	0.626263
[HP_0009376]	0.970539		[RAND_230]	0.450337
[HP_0009617]	0.920875		[RAND_231]	0.51431
[HP_0009699]	0.909933		[RAND_232]	0.422559
[HP_0009771]	0.925926		[RAND_233]	0.457912
[HP_0009929]	0.85101		[RAND_234]	0.605219
[HP_0010546]	0.772727		[RAND_235]	0.390572
[HP_0010582]	0.952862		[RAND_236]	0.651515
[HP_0011063]	0.843434		[RAND_237]	0.543771
[HP_0011370]	0.875421		[RAND_238]	0.451178
[HP_0011448]	0.723906		[RAND_239]	0.302189
[HP_0011915]	0.885522		[RAND_240]	0.356061
[HP_0011922]	0.90404		[RAND_241]	0.439394
[HP_0012165]	0.773569		[RAND_242]	0.611953
[HP_0100704]	0.792929		[RAND_243]	0.53367
[HP_0100725]	0.848485		[RAND_244]	0.60101
[HP_0100759]	0.88468		[RAND_245]	0.600168
[HP_0100823]	0.963805		[RAND_246]	0.675084
[HP_0200039]	0.758418		[RAND_247]	0.371212
[HP_0000061]	0.913753		[RAND_248]	0.484071
[HP_0000073]	0.864802		[RAND_249]	0.501943
[HP_0000099]	0.965035		[RAND_250]	0.577312
[HP_0000105]	0.857809		[RAND_251]	0.591298
[HP_0000360]	0.847708		[RAND_252]	0.562549
[HP_0000446]	0.907537		[RAND_253]	0.578866
[HP_0000452]	0.783217		[RAND_254]	0.494949
[HP_0000523]	0.804196		[RAND_255]	0.58042
[HP_0000586]	0.925408		[RAND_256]	0.565657
[HP_0000646]	0.85237		[RAND_257]	0.63481
[HP_0000742]	0.710179		[RAND_258]	0.528361
[HP_0000835]	0.815851		[RAND_259]	0.417249
[HP_0000845]	0.902098		[RAND_260]	0.520591
[HP_0000885]	0.887335		[RAND_261]	0.461538
[HP_0001056]	0.957265		[RAND_262]	0.493395
[HP_0001269]	0.811966		[RAND_263]	0.389277
[HP_0001591]	0.902098		[RAND_264]	0.592075
[HP_0001604]	0.82129		[RAND_265]	0.515929
[HP_0001660]	0.757576		[RAND_266]	0.311577
[HP_0001807]	0.902875		[RAND_267]	0.560995
[HP_0001808]	0.93007		[RAND_268]	0.354312
[HP_0001952]	0.868687		[RAND_269]	0.616939
[HP_0001959]	0.90676		[RAND_270]	0.649573
[HP_0002025]	0.878011		[RAND_271]	0.477855
[HP_0002036]	0.913753		[RAND_272]	0.517483
[HP_0002077]	0.989122		[RAND_273]	0.457653
[HP_0002211]	0.815851		[RAND_274]	0.542347
[HP_0002373]	0.826729		[RAND_275]	0.454545
[HP_0002375]	0.831391		[RAND_276]	0.591298
[HP_0002445]	0.785548		[RAND_277]	0.558664
[HP_0002492]	0.887335		[RAND_278]	0.409479
[HP_0002687]	0.867133		[RAND_279]	0.386946
[HP_0002859]	0.919192		[RAND_280]	0.474747
[HP_0002869]	0.954157		[RAND_281]	0.470862
[HP_0002905]	0.812743		[RAND_282]	0.487179
[HP_0002949]	0.846154		[RAND_283]	0.468531
[HP_0003071]	0.848485		[RAND_284]	0.656566
[HP_0003173]	0.885004		[RAND_285]	0.389277
[HP_0003212]	0.944833		[RAND_286]	0.601399
[HP_0003273]	0.915307		[RAND_287]	0.421134
[HP_0003417]	0.979798		[RAND_288]	0.392385
[HP_0003777]	0.903652		[RAND_289]	0.54934
[HP_0004219]	0.965035		[RAND_290]	0.531469
[HP_0004432]	0.962704		[RAND_291]	0.507382
[HP_0004492]	0.871018		[RAND_292]	0.4662
[HP_0004586]	0.859363		[RAND_293]	0.568765
[HP_0004921]	0.951049		[RAND_294]	0.364413
[HP_0005109]	0.808081		[RAND_295]	0.498057
[HP_0005306]	0.808081		[RAND_296]	0.65812
[HP_0005830]	0.923854		[RAND_297]	0.438228
[HP_0006143]	0.889666		[RAND_298]	0.617716
[HP_0006262]	0.912976		[RAND_299]	0.54934
[HP_0006476]	0.867133		[RAND_300]	0.42735
[HP_0007141]	0.82129		[RAND_301]	0.602176
[HP_0008323]	0.833722		[RAND_302]	0.463869
[HP_0008364]	0.90676		[RAND_303]	0.6892
[HP_0008417]	0.861694		[RAND_304]	0.504274
[HP_0008515]	0.891997		[RAND_305]	0.530692
[HP_0008619]	0.763792		[RAND_306]	0.600622
[HP_0008887]	0.916084		[RAND_307]	0.472416
[HP_0009144]	0.9223		[RAND_308]	0.485625
[HP_0009658]	0.912199		[RAND_309]	0.613831
[HP_0009733]	0.985237		[RAND_310]	0.703186
[HP_0009748]	0.890443		[RAND_311]	0.602953
[HP_0009773]	0.917638		[RAND_312]	0.582751
[HP_0010286]	0.909868		[RAND_313]	0.47397
[HP_0010299]	0.872572		[RAND_314]	0.548563
[HP_0010535]	0.879565		[RAND_315]	0.435897
[HP_0010568]	0.919969		[RAND_316]	0.596737
[HP_0010788]	0.908314		[RAND_317]	0.369075
[HP_0010831]	0.82129		[RAND_318]	0.613054
[HP_0010880]	0.951049		[RAND_319]	0.586636
[HP_0010901]	0.972028		[RAND_320]	0.342657
[HP_0010996]	0.941725		[RAND_321]	0.508159
[HP_0011365]	0.826729		[RAND_322]	0.484848
[HP_0011877]	0.954934		[RAND_323]	0.610723
[HP_0011902]	0.971251		[RAND_324]	0.58819
[HP_0012093]	0.864025		[RAND_325]	0.557887
[HP_0100530]	0.871018		[RAND_326]	0.589744
[HP_0100658]	0.939394		[RAND_327]	0.592852
[HP_0200036]	0.959596		[RAND_328]	0.67366
[HP_0000133]	0.922078		[RAND_329]	0.396104
[HP_0000485]	0.725108		[RAND_330]	0.458153
[HP_0000563]	0.865801		[RAND_331]	0.671717
[HP_0000588]	0.859307		[RAND_332]	0.396825
[HP_0000654]	0.877345		[RAND_333]	0.434343
[HP_0000704]	0.90404		[RAND_334]	0.453102
[HP_0000991]	0.982684		[RAND_335]	0.474026
[HP_0001285]	0.876623		[RAND_336]	0.475469
[HP_0001342]	0.906205		[RAND_337]	0.539683
[HP_0001350]	0.953824		[RAND_338]	0.44733
[HP_0001362]	0.810967		[RAND_339]	0.54329
[HP_0001413]	0.853535		[RAND_340]	0.496392
[HP_0001582]	0.87518		[RAND_341]	0.507937
[HP_0001618]	0.792208		[RAND_342]	0.551227
[HP_0001674]	0.854257		[RAND_343]	0.416306
[HP_0001806]	0.948052		[RAND_344]	0.433622
[HP_0002028]	0.886003		[RAND_345]	0.594517
[HP_0002047]	0.876623		[RAND_346]	0.313131
[HP_0002127]	0.885281		[RAND_347]	0.518759
[HP_0002153]	0.914863		[RAND_348]	0.467532
[HP_0002174]	0.905483		[RAND_349]	0.402597
[HP_0002465]	0.699134		[RAND_350]	0.473304
[HP_0002486]	0.795094		[RAND_351]	0.545455
[HP_0002522]	0.873737		[RAND_352]	0.383117
[HP_0002583]	0.988456		[RAND_353]	0.436508
[HP_0002585]	0.837662		[RAND_354]	0.547619
[HP_0002647]	0.987013		[RAND_355]	0.378066
[HP_0002880]	0.642136		[RAND_356]	0.565657
[HP_0002916]	0.791486		[RAND_357]	0.487734
[HP_0002986]	0.877345		[RAND_358]	0.482684
[HP_0003108]	0.991342		[RAND_359]	0.450216
[HP_0003175]	0.885281		[RAND_360]	0.534632
[HP_0003416]	0.805916		[RAND_361]	0.553391
[HP_0003521]	0.872294		[RAND_362]	0.378066
[HP_0003551]	0.907648		[RAND_363]	0.505051
[HP_0003557]	0.88961		[RAND_364]	0.462482
[HP_0003565]	0.955267		[RAND_365]	0.48557
[HP_0003642]	0.979798		[RAND_366]	0.608947
[HP_0003811]	0.770563		[RAND_367]	0.648629
[HP_0004213]	0.97619		[RAND_368]	0.427128
[HP_0005222]	0.950938		[RAND_369]	0.545455
[HP_0005406]	0.954545		[RAND_370]	0.580808
[HP_0005576]	0.877345		[RAND_371]	0.598124
[HP_0005792]	0.844877		[RAND_372]	0.422078
[HP_0005938]	0.891053		[RAND_373]	0.428571
[HP_0006562]	0.901876		[RAND_374]	0.422799
[HP_0007373]	0.941558		[RAND_375]	0.569264
[HP_0007461]	0.923521		[RAND_376]	0.489177
[HP_0007676]	0.91847		[RAND_377]	0.516595
[HP_0008777]	0.771284		[RAND_378]	0.363636
[HP_0009942]	0.929293		[RAND_379]	0.525253
[HP_0010057]	0.883838		[RAND_380]	0.512266
[HP_0010729]	1		[RAND_381]	0.491342
[HP_0010804]	0.806638		[RAND_382]	0.492063
[HP_0010808]	0.795094		[RAND_383]	0.453102
[HP_0010989]	0.989177		[RAND_384]	0.478355
[HP_0011422]	0.963203		[RAND_385]	0.553391
[HP_0011481]	0.930014		[RAND_386]	0.473304
[HP_0011876]	0.95671		[RAND_387]	0.565657
[HP_0012120]	0.907648		[RAND_388]	0.550505
[HP_0012253]	0.898268		[RAND_389]	0.247475
[HP_0012262]	0.836941		[RAND_390]	0.541847
[HP_0100692]	0.841991		[RAND_391]	0.546898
[HP_0100721]	0.862193		[RAND_392]	0.55772
[HP_0100723]	0.954545		[RAND_393]	0.546176
[HP_0100738]	0.852092		[RAND_394]	0.411255
[HP_0100761]	0.919913		[RAND_395]	0.460317
[HP_0000161]	0.80202		[RAND_396]	0.491582
[HP_0000243]	0.849158		[RAND_397]	0.484175
[HP_0000528]	0.859259		[RAND_398]	0.472727
[HP_0000677]	0.839731		[RAND_399]	0.470034
[HP_0000698]	0.845791		[RAND_400]	0.447138
[HP_0000859]	0.979798		[RAND_401]	0.409428
[HP_0000894]	0.839057		[RAND_402]	0.591246
[HP_0000967]	0.898316		[RAND_403]	0.445118
[HP_0001001]	0.892256		[RAND_404]	0.500337
[HP_0001030]	0.911785		[RAND_405]	0.641751
[HP_0001075]	0.949495		[RAND_406]	0.496296
[HP_0001100]	0.97037		[RAND_407]	0.487542
[HP_0001289]	0.934007		[RAND_408]	0.511785
[HP_0001331]	0.898316		[RAND_409]	0.515152
[HP_0001460]	0.917845		[RAND_410]	0.527946
[HP_0001476]	0.796633		[RAND_411]	0.548822
[HP_0001901]	0.956902		[RAND_412]	0.572391
[HP_0001922]	0.99596		[RAND_413]	0.572391
[HP_0001931]	0.897643		[RAND_414]	0.428956
[HP_0002105]	0.86532		[RAND_415]	0.574411
[HP_0002121]	0.887542		[RAND_416]	0.548148
[HP_0002179]	0.830976		[RAND_417]	0.361616
[HP_0002204]	0.967003		[RAND_418]	0.459259
[HP_0002283]	0.908418		[RAND_419]	0.594613
[HP_0002557]	0.69899		[RAND_420]	0.474074
[HP_0002589]	0.868013		[RAND_421]	0.579125
[HP_0002679]	0.832997		[RAND_422]	0.474074
[HP_0002779]	0.906397		[RAND_423]	0.387879
[HP_0002839]	0.882155		[RAND_424]	0.559596
[HP_0002858]	0.872054		[RAND_425]	0.596633
[HP_0002860]	0.917172		[RAND_426]	0.517172
[HP_0002953]	0.896296		[RAND_427]	0.529293
[HP_0003109]	0.820875		[RAND_428]	0.394613
[HP_0003174]	0.850505		[RAND_429]	0.507071
[HP_0003301]	0.902357		[RAND_430]	0.259933
[HP_0003306]	0.960943		[RAND_431]	0.465993
[HP_0003541]	0.99798		[RAND_432]	0.606734
[HP_0003552]	0.822896		[RAND_433]	0.480135
[HP_0003765]	0.948148		[RAND_434]	0.616162
[HP_0004415]	0.849158		[RAND_435]	0.425589
[HP_0005420]	0.977104		[RAND_436]	0.513805
[HP_0006519]	0.882828		[RAND_437]	0.515152
[HP_0008155]	0.99798		[RAND_438]	0.546128
[HP_0008209]	0.845118		[RAND_439]	0.472727
[HP_0008684]	0.79798		[RAND_440]	0.537374
[HP_0009104]	0.856566		[RAND_441]	0.56431
[HP_0010109]	0.952862		[RAND_442]	0.540067
[HP_0010230]	0.927273		[RAND_443]	0.441751
[HP_0010459]	0.924579		[RAND_444]	0.436364
[HP_0010902]	0.987879		[RAND_445]	0.454545
[HP_0011069]	0.767677		[RAND_446]	0.542761
[HP_0011073]	0.850505		[RAND_447]	0.448485
[HP_0100569]	0.818855		[RAND_448]	0.445791
[HP_0100670]	0.808754		[RAND_449]	0.527273
[HP_0100750]	0.79798		[RAND_450]	0.393266
[HP_0100825]	0.79798		[RAND_451]	0.450505
[HP_0200034]	0.923232		[RAND_452]	0.569697
[HP_0000097]	0.782197		[RAND_453]	0.565025
[HP_0000162]	0.868687		[RAND_454]	0.494318
[HP_0000225]	0.940657		[RAND_455]	0.556187
[HP_0000575]	0.878157		[RAND_456]	0.394571
[HP_0000635]	0.940657		[RAND_457]	0.621843
[HP_0000719]	0.905303		[RAND_458]	0.585859
[HP_0000741]	0.897096		[RAND_459]	0.462121
[HP_0000746]	0.866162		[RAND_460]	0.473485
[HP_0000882]	0.88447		[RAND_461]	0.646465
[HP_0001019]	0.896465		[RAND_462]	0.541667
[HP_0001059]	0.880682		[RAND_463]	0.414141
[HP_0001087]	0.863005		[RAND_464]	0.669192
[HP_0001088]	0.972854		[RAND_465]	0.53851
[HP_0001385]	0.779672		[RAND_466]	0.508207
[HP_0001519]	0.863636		[RAND_467]	0.526515
[HP_0001552]	0.82702		[RAND_468]	0.366793
[HP_0001620]	0.807449		[RAND_469]	0.559975
[HP_0001659]	0.917298		[RAND_470]	0.631944
[HP_0001702]	0.780934		[RAND_471]	0.424874
[HP_0001993]	0.942551		[RAND_472]	0.474116
[HP_0002033]	0.873737		[RAND_473]	0.603535
[HP_0002040]	0.877525		[RAND_474]	0.517677
[HP_0002136]	0.777778		[RAND_475]	0.491162
[HP_0002141]	0.944444		[RAND_476]	0.504419
[HP_0002166]	0.854798		[RAND_477]	0.397096
[HP_0002282]	0.858586		[RAND_478]	0.483586
[HP_0002298]	0.874369		[RAND_479]	0.475379
[HP_0002305]	0.833333		[RAND_480]	0.426136
[HP_0002418]	0.900253		[RAND_481]	0.40846
[HP_0002419]	0.916035		[RAND_482]	0.558081
[HP_0002558]	0.857955		[RAND_483]	0.449495
[HP_0002667]	0.935606		[RAND_484]	0.51452
[HP_0002720]	0.930556		[RAND_485]	0.368687
[HP_0002816]	0.861742		[RAND_486]	0.628157
[HP_0002913]	0.958965		[RAND_487]	0.421717
[HP_0003199]	0.833333		[RAND_488]	0.498737
[HP_0003201]	0.958965		[RAND_489]	0.431187
[HP_0003398]	0.984217		[RAND_490]	0.526515
[HP_0003470]	0.923611		[RAND_491]	0.57702
[HP_0003473]	0.98548		[RAND_492]	0.654672
[HP_0003800]	0.900253		[RAND_493]	0.609848
[HP_0004341]	0.965278		[RAND_494]	0.475379
[HP_0004371]	0.994318		[RAND_495]	0.518939
[HP_0004467]	0.876894		[RAND_496]	0.444444
[HP_0005108]	0.868056		[RAND_497]	0.503157
[HP_0005487]	0.931818		[RAND_498]	0.524621
[HP_0006323]	0.878157		[RAND_499]	0.410354
[HP_0006507]	0.834596		[RAND_500]	0.395202
[HP_0006579]	0.851641		[RAND_501]	0.448864
[HP_0006713]	0.880682		[RAND_502]	0.546086
[HP_0007707]	0.928662		[RAND_503]	0.460859
[HP_0008180]	0.963384		[RAND_504]	0.539141
[HP_0008362]	0.931818		[RAND_505]	0.456439
[HP_0009720]	0.905934		[RAND_506]	0.512626
[HP_0009728]	0.941919		[RAND_507]	0.458333
[HP_0010537]	0.823864		[RAND_508]	0.328914
[HP_0010615]	0.912879		[RAND_509]	0.431187
[HP_0010660]	0.86553		[RAND_510]	0.469697
[HP_0010990]	0.915404		[RAND_511]	0.486111
[HP_0011012]	0.989268		[RAND_512]	0.598485
[HP_0011020]	0.980429		[RAND_513]	0.425505
[HP_0012084]	0.914141		[RAND_514]	0.608586
[HP_0012288]	0.840278		[RAND_515]	0.376894
[HP_0100007]	0.945076		[RAND_516]	0.481061
[HP_0100277]	0.88447		[RAND_517]	0.424242
[HP_0100552]	0.875631		[RAND_518]	0.597854
[HP_0100696]	0.883838		[RAND_519]	0.468434
[HP_0100728]	0.839015		[RAND_520]	0.604167
[HP_0100732]	0.939394		[RAND_521]	0.595328
[HP_0100751]	0.842172		[RAND_522]	0.558081
[HP_0000012]	0.862151		[RAND_523]	0.541295
[HP_0000550]	0.875817		[RAND_524]	0.474747
[HP_0000609]	0.731432		[RAND_525]	0.47653
[HP_0000614]	0.894236		[RAND_526]	0.502674
[HP_0000679]	0.834225		[RAND_527]	0.398693
[HP_0000735]	0.83066		[RAND_528]	0.402258
[HP_0000751]	0.91325		[RAND_529]	0.599525
[HP_0000829]	0.756982		[RAND_530]	0.4082
[HP_0000847]	0.997623		[RAND_531]	0.482472
[HP_0000883]	0.933452		[RAND_532]	0.59893
[HP_0001051]	0.788473		[RAND_533]	0.500297
[HP_0001090]	0.911468		[RAND_534]	0.397504
[HP_0001169]	0.883541		[RAND_535]	0.588829
[HP_0001211]	0.869875		[RAND_536]	0.546049
[HP_0001344]	0.807487		[RAND_537]	0.506239
[HP_0001578]	0.959002		[RAND_538]	0.433155
[HP_0001612]	0.919192		[RAND_539]	0.411765
[HP_0001657]	0.91325		[RAND_540]	0.510398
[HP_0001699]	0.975045		[RAND_541]	0.592989
[HP_0001730]	0.870469		[RAND_542]	0.390969
[HP_0001880]	0.941176		[RAND_543]	0.475936
[HP_0001947]	0.901367		[RAND_544]	0.512181
[HP_0001954]	0.903743		[RAND_545]	0.534165
[HP_0001962]	0.921569		[RAND_546]	0.487819
[HP_0002101]	0.893048		[RAND_547]	0.611408
[HP_0002133]	0.745692		[RAND_548]	0.537136
[HP_0002149]	0.874034		[RAND_549]	0.489008
[HP_0002172]	0.824124		[RAND_550]	0.507427
[HP_0002317]	0.855021		[RAND_551]	0.580511
[HP_0002518]	0.790255		[RAND_552]	0.626857
[HP_0002570]	0.923351		[RAND_553]	0.49792
[HP_0002671]	0.96019		[RAND_554]	0.568033
[HP_0002684]	0.875817		[RAND_555]	0.495544
[HP_0002722]	0.914439		[RAND_556]	0.519311
[HP_0003072]	0.89186		[RAND_557]	0.368984
[HP_0003281]	0.906714		[RAND_558]	0.416518
[HP_0003311]	0.90612		[RAND_559]	0.585264
[HP_0003540]	0.913844		[RAND_560]	0.521687
[HP_0003680]	0.885324		[RAND_561]	0.420677
[HP_0004340]	0.961973		[RAND_562]	0.434343
[HP_0004368]	0.887106		[RAND_563]	0.477718
[HP_0005003]	0.888295		[RAND_564]	0.582294
[HP_0005150]	0.907903		[RAND_565]	0.383244
[HP_0005469]	0.80511		[RAND_566]	0.525253
[HP_0006477]	0.723708		[RAND_567]	0.410576
[HP_0006486]	0.838978		[RAND_568]	0.578728
[HP_0006710]	0.846702		[RAND_569]	0.562686
[HP_0008669]	0.754011		[RAND_570]	0.51634
[HP_0009738]	0.825906		[RAND_571]	0.512181
[HP_0010173]	0.945336		[RAND_572]	0.479501
[HP_0010293]	0.984551		[RAND_573]	0.681521
[HP_0010577]	0.904337		[RAND_574]	0.625668
[HP_0011038]	0.716578		[RAND_575]	0.639335
[HP_0011071]	0.820559		[RAND_576]	0.55615
[HP_0011108]	0.777778		[RAND_577]	0.580511
[HP_0011794]	0.908497		[RAND_578]	0.558526
[HP_0011869]	0.900772		[RAND_579]	0.563874
[HP_0100651]	0.67855		[RAND_580]	0.575758
[HP_0100660]	0.781937		[RAND_581]	0.546049
[HP_0100735]	0.862151		[RAND_582]	0.551396
[HP_0000048]	0.832772		[RAND_583]	0.555556
[HP_0000066]	0.833895		[RAND_584]	0.567901
[HP_0000103]	0.941077		[RAND_585]	0.631874
[HP_0000637]	0.907969		[RAND_586]	0.555556
[HP_0000640]	0.932099		[RAND_587]	0.518519
[HP_0000656]	0.900112		[RAND_588]	0.56734
[HP_0000666]	0.839506		[RAND_589]	0.599327
[HP_0000960]	0.716049		[RAND_590]	0.531987
[HP_0001107]	0.949495		[RAND_591]	0.501684
[HP_0001404]	0.946689		[RAND_592]	0.598765
[HP_0001421]	0.787318		[RAND_593]	0.402357
[HP_0001430]	0.943883		[RAND_594]	0.45174
[HP_0001611]	0.79798		[RAND_595]	0.550505
[HP_0001662]	0.890572		[RAND_596]	0.544893
[HP_0001669]	0.799102		[RAND_597]	0.434905
[HP_0001889]	0.974186		[RAND_598]	0.530303
[HP_0001923]	0.949495		[RAND_599]	0.436588
[HP_0002039]	0.916386		[RAND_600]	0.450056
[HP_0002075]	0.916947		[RAND_601]	0.441639
[HP_0002150]	0.936027		[RAND_602]	0.531987
[HP_0002383]	0.833333		[RAND_603]	0.393939
[HP_0002791]	0.886083		[RAND_604]	0.433782
[HP_0002866]	0.860831		[RAND_605]	0.415264
[HP_0002922]	0.899551		[RAND_606]	0.592593
[HP_0002937]	0.878788		[RAND_607]	0.5578
[HP_0003073]	0.882716		[RAND_608]	0.384961
[HP_0003124]	0.915264		[RAND_609]	0.553311
[HP_0003388]	0.934343		[RAND_610]	0.573513
[HP_0003758]	0.905163		[RAND_611]	0.624018
[HP_0003956]	0.838384		[RAND_612]	0.424804
[HP_0004431]	0.999439		[RAND_613]	0.479237
[HP_0004756]	0.93771		[RAND_614]	0.523569
[HP_0004843]	0.946689		[RAND_615]	0.531425
[HP_0005403]	0.920875		[RAND_616]	0.510662
[HP_0005556]	0.918631		[RAND_617]	0.494949
[HP_0006288]	0.832211		[RAND_618]	0.52862
[HP_0006479]	0.792929		[RAND_619]	0.470819
[HP_0006488]	0.817059		[RAND_620]	0.486532
[HP_0006492]	0.838945		[RAND_621]	0.533109
[HP_0006695]	0.856341		[RAND_622]	0.473625
[HP_0006965]	0.943883		[RAND_623]	0.613356
[HP_0007126]	0.915825		[RAND_624]	0.521324
[HP_0007328]	0.88945		[RAND_625]	0.542088
[HP_0008428]	0.91358		[RAND_626]	0.382155
[HP_0008800]	0.914703		[RAND_627]	0.599888
[HP_0009777]	0.906846		[RAND_628]	0.439394
[HP_0009806]	0.950056		[RAND_629]	0.523008
[HP_0010554]	0.876543		[RAND_630]	0.468013
[HP_0010580]	0.956229		[RAND_631]	0.428171
[HP_0010832]	0.881594		[RAND_632]	0.476431
[HP_0010899]	0.925365		[RAND_633]	0.582492
[HP_0010920]	0.959035		[RAND_634]	0.613356
[HP_0010981]	0.952301		[RAND_635]	0.448934
[HP_0011070]	0.826599		[RAND_636]	0.556678
[HP_0011077]	0.835578		[RAND_637]	0.519641
[HP_0011545]	0.792368		[RAND_638]	0.487654
[HP_0011563]	0.81257		[RAND_639]	0.631313
[HP_0012116]	0.892256		[RAND_640]	0.585859
[HP_0012261]	0.858025		[RAND_641]	0.540965
[HP_0100864]	0.787879		[RAND_642]	0.455107
[HP_0200055]	0.868126		[RAND_643]	0.492144
[HP_0000110]	0.859649		[RAND_644]	0.467305
[HP_0000217]	0.913344		[RAND_645]	0.469431
[HP_0000455]	0.870813		[RAND_646]	0.460393
[HP_0000498]	0.797448		[RAND_647]	0.437533
[HP_0000577]	0.825093		[RAND_648]	0.540138
[HP_0000711]	0.853801		[RAND_649]	0.425306
[HP_0000869]	0.909091		[RAND_650]	0.4689
[HP_0001133]	0.775651		[RAND_651]	0.435938
[HP_0001176]	0.891015		[RAND_652]	0.636364
[HP_0001283]	0.932483		[RAND_653]	0.633705
[HP_0001647]	0.881446		[RAND_654]	0.391813
[HP_0001738]	0.858054		[RAND_655]	0.490696
[HP_0001948]	0.982988		[RAND_656]	0.497076
[HP_0002002]	0.86975		[RAND_657]	0.513025
[HP_0002018]	0.960659		[RAND_658]	0.585327
[HP_0002132]	0.781499		[RAND_659]	0.632642
[HP_0002308]	0.938331		[RAND_660]	0.453482
[HP_0002656]	0.958533		[RAND_661]	0.421584
[HP_0002789]	0.818713		[RAND_662]	0.533227
[HP_0002890]	0.907496		[RAND_663]	0.45614
[HP_0003025]	0.912812		[RAND_664]	0.469963
[HP_0003076]	0.849548		[RAND_665]	0.461457
[HP_0003083]	0.834131		[RAND_666]	0.55715
[HP_0003445]	0.872408		[RAND_667]	0.536417
[HP_0004295]	0.862839		[RAND_668]	0.457735
[HP_0005106]	0.812865		[RAND_669]	0.513025
[HP_0005344]	0.943647		[RAND_670]	0.464115
[HP_0006510]	0.829346		[RAND_671]	0.415205
[HP_0006536]	0.829346		[RAND_672]	0.473684
[HP_0007375]	0.895268		[RAND_673]	0.483785
[HP_0009108]	0.807018		[RAND_674]	0.544923
[HP_0010472]	0.979266		[RAND_675]	0.430622
[HP_0010894]	0.989367		[RAND_676]	0.391813
[HP_0010895]	0.989367		[RAND_677]	0.539607
[HP_0010982]	0.864965		[RAND_678]	0.448698
[HP_0011003]	0.798511		[RAND_679]	0.386497
[HP_0011016]	0.865497		[RAND_680]	0.386497
[HP_0011146]	0.905369		[RAND_681]	0.484848
[HP_0011472]	0.86656		[RAND_682]	0.415736
[HP_0011473]	0.852206		[RAND_683]	0.520999
[HP_0100711]	0.821903		[RAND_684]	0.51462
[HP_0000458]	0.758586		[RAND_685]	0.416162
[HP_0000831]	0.960101		[RAND_686]	0.414646
[HP_0001048]	0.881313		[RAND_687]	0.619697
[HP_0001290]	0.802525		[RAND_688]	0.540909
[HP_0001737]	0.928283		[RAND_689]	0.523232
[HP_0001879]	0.919697		[RAND_690]	0.535859
[HP_0001969]	0.876768		[RAND_691]	0.511111
[HP_0002037]	0.914141		[RAND_692]	0.412121
[HP_0002113]	0.944444		[RAND_693]	0.628283
[HP_0002245]	0.971717		[RAND_694]	0.527778
[HP_0002342]	0.858586		[RAND_695]	0.394444
[HP_0002385]	0.891414		[RAND_696]	0.438889
[HP_0002607]	0.774747		[RAND_697]	0.476263
[HP_0002777]	0.855051		[RAND_698]	0.561616
[HP_0002891]	0.936364		[RAND_699]	0.412121
[HP_0002902]	0.90404		[RAND_700]	0.562626
[HP_0003006]	0.89798		[RAND_701]	0.633333
[HP_0003160]	0.979293		[RAND_702]	0.380303
[HP_0003172]	0.920202		[RAND_703]	0.407071
[HP_0003300]	0.916162		[RAND_704]	0.432828
[HP_0003310]	0.893434		[RAND_705]	0.428283
[HP_0003376]	0.888889		[RAND_706]	0.483838
[HP_0003691]	0.881818		[RAND_707]	0.568182
[HP_0003826]	0.84697		[RAND_708]	0.581818
[HP_0003995]	0.823232		[RAND_709]	0.579293
[HP_0007737]	0.912626		[RAND_710]	0.54697
[HP_0007772]	0.878788		[RAND_711]	0.385859
[HP_0008316]	0.925253		[RAND_712]	0.494444
[HP_0010781]	0.763131		[RAND_713]	0.488889
[HP_0011371]	0.80404		[RAND_714]	0.393939
[HP_0012345]	0.984343		[RAND_715]	0.395455
[HP_0012346]	0.983838		[RAND_716]	0.329798
[HP_0012347]	0.982828		[RAND_717]	0.515657
[HP_0100243]	0.922727		[RAND_718]	0.605051
[HP_0100587]	0.946465		[RAND_719]	0.528283
[HP_0100777]	0.919192		[RAND_720]	0.533838
[HP_0200043]	0.784848		[RAND_721]	0.524242
[HP_0000336]	0.835979		[RAND_722]	0.502646
[HP_0000410]	0.889851		[RAND_723]	0.573834
[HP_0000476]	0.915825		[RAND_724]	0.451178
[HP_0000593]	0.912458		[RAND_725]	0.498316
[HP_0000627]	0.942761		[RAND_726]	0.46657
[HP_0000722]	0.803752		[RAND_727]	0.551708
[HP_0000815]	0.810967		[RAND_728]	0.487734
[HP_0001194]	0.810967		[RAND_729]	0.493987
[HP_0001402]	0.924483		[RAND_730]	0.537759
[HP_0001548]	0.847523		[RAND_731]	0.546898
[HP_0001549]	0.959596		[RAND_732]	0.404521
[HP_0001697]	0.830688		[RAND_733]	0.392496
[HP_0001956]	0.905243		[RAND_734]	0.549303
[HP_0002344]	0.886484		[RAND_735]	0.426647
[HP_0002370]	0.937951		[RAND_736]	0.519962
[HP_0002374]	0.889851		[RAND_737]	0.511304
[HP_0002725]	0.969697		[RAND_738]	0.50938
[HP_0002982]	0.837422		[RAND_739]	0.363155
[HP_0002999]	0.889851		[RAND_740]	0.423761
[HP_0003325]	0.902838		[RAND_741]	0.491101
[HP_0003383]	0.926407		[RAND_742]	0.456469
[HP_0004359]	0.972102		[RAND_743]	0.49543
[HP_0004376]	0.91342		[RAND_744]	0.393939
[HP_0004386]	0.923521		[RAND_745]	0.592112
[HP_0004447]	0.950457		[RAND_746]	0.415103
[HP_0004481]	0.941799		[RAND_747]	0.461279
[HP_0004691]	0.841751		[RAND_748]	0.61039
[HP_0005819]	0.959115		[RAND_749]	0.575277
[HP_0005920]	0.936508		[RAND_750]	0.416065
[HP_0006706]	0.967292		[RAND_751]	0.460317
[HP_0007359]	0.892737		[RAND_752]	0.473304
[HP_0007730]	0.896585		[RAND_753]	0.473304
[HP_0007843]	0.87975		[RAND_754]	0.580087
[HP_0007894]	0.896585		[RAND_755]	0.475709
[HP_0008058]	0.775373		[RAND_756]	0.547379
[HP_0010055]	0.909091		[RAND_757]	0.425685
[HP_0010295]	0.887446		[RAND_758]	0.440596
[HP_0011031]	0.906686		[RAND_759]	0.598365
[HP_0011280]	0.927369		[RAND_760]	0.598846
[HP_0011839]	0.94709		[RAND_761]	0.420394
[HP_0012332]	0.87013		[RAND_762]	0.60558
[HP_0100276]	0.862434		[RAND_763]	0.494468
[HP_0100540]	0.833574		[RAND_764]	0.562771
[HP_0100671]	0.873978		[RAND_765]	0.545455
[HP_0000057]	0.853535		[RAND_766]	0.508264
[HP_0000090]	0.865473		[RAND_767]	0.538108
[HP_0000189]	0.874197		[RAND_768]	0.410009
[HP_0000253]	0.816804		[RAND_769]	0.52663
[HP_0000544]	0.868687		[RAND_770]	0.398531
[HP_0000676]	0.880624		[RAND_771]	0.508264
[HP_0001012]	0.839302		[RAND_772]	0.461892
[HP_0001065]	0.954086		[RAND_773]	0.506887
[HP_0001279]	0.963269		[RAND_774]	0.390725
[HP_0001387]	0.94123		[RAND_775]	0.497245
[HP_0001409]	0.785583		[RAND_776]	0.527089
[HP_0001680]	0.860422		[RAND_777]	0.396694
[HP_0001800]	0.79798		[RAND_778]	0.434803
[HP_0001841]	0.849862		[RAND_779]	0.505051
[HP_0002078]	0.834252		[RAND_780]	0.508264
[HP_0002080]	0.859504		[RAND_781]	0.458219
[HP_0002194]	0.792011		[RAND_782]	0.57989
[HP_0002209]	0.865932		[RAND_783]	0.511478
[HP_0002216]	0.879706		[RAND_784]	0.445822
[HP_0002217]	0.9045		[RAND_785]	0.602388
[HP_0002605]	0.964187		[RAND_786]	0.448118
[HP_0002630]	0.935262		[RAND_787]	0.500459
[HP_0002686]	0.88843		[RAND_788]	0.515152
[HP_0002748]	0.931589		[RAND_789]	0.561065
[HP_0003002]	0.922406		[RAND_790]	0.445822
[HP_0003022]	0.848026		[RAND_791]	0.564279
[HP_0003328]	0.897612		[RAND_792]	0.482553
[HP_0003700]	0.831956		[RAND_793]	0.418733
[HP_0003974]	0.894858		[RAND_794]	0.567034
[HP_0004306]	0.844353		[RAND_795]	0.52112
[HP_0004808]	0.932048		[RAND_796]	0.503214
[HP_0005339]	0.994031		[RAND_797]	0.519743
[HP_0006443]	0.843893		[RAND_798]	0.57989
[HP_0006740]	0.915978		[RAND_799]	0.407254
[HP_0006829]	0.788797		[RAND_800]	0.609734
[HP_0006846]	0.932966		[RAND_801]	0.494031
[HP_0007431]	0.919651		[RAND_802]	0.443985
[HP_0007440]	0.871442		[RAND_803]	0.533517
[HP_0008048]	0.950872		[RAND_804]	0.609734
[HP_0009623]	0.809917		[RAND_805]	0.573921
[HP_0010696]	0.78191		[RAND_806]	0.497245
[HP_0010979]	0.928375		[RAND_807]	0.556474
[HP_0011363]	0.904959		[RAND_808]	0.34068
[HP_0011840]	0.912305		[RAND_809]	0.507805
[HP_0011948]	0.997245		[RAND_810]	0.483012
[HP_0011950]	0.999082		[RAND_811]	0.361341
[HP_0100508]	0.919651		[RAND_812]	0.58494
[HP_0100555]	0.870064		[RAND_813]	0.411387
[HP_0000085]	0.818621		[RAND_814]	0.578393
[HP_0000096]	0.801932		[RAND_815]	0.438735
[HP_0000298]	0.823891		[RAND_816]	0.521739
[HP_0000473]	0.8722		[RAND_817]	0.410189
[HP_0000527]	0.909969		[RAND_818]	0.475187
[HP_0000813]	0.873079		[RAND_819]	0.588494
[HP_0000823]	0.813351		[RAND_820]	0.392622
[HP_0000943]	0.991656		[RAND_821]	0.389987
[HP_0001061]	0.796662		[RAND_822]	0.431708
[HP_0001377]	0.905138		[RAND_823]	0.509881
[HP_0001538]	0.906895		[RAND_824]	0.423803
[HP_0001650]	0.86166		[RAND_825]	0.454106
[HP_0001840]	0.913043		[RAND_826]	0.487044
[HP_0002103]	0.842336		[RAND_827]	0.575758
[HP_0002365]	0.830479		[RAND_828]	0.469917
[HP_0002521]	0.839701		[RAND_829]	0.336408
[HP_0002529]	0.810716		[RAND_830]	0.448397
[HP_0002900]	0.927536		[RAND_831]	0.509003
[HP_0002984]	0.876153		[RAND_832]	0.515591
[HP_0003074]	0.977163		[RAND_833]	0.559947
[HP_0003510]	0.862538		[RAND_834]	0.487484
[HP_0003623]	0.916118		[RAND_835]	0.55336
[HP_0003953]	0.906456		[RAND_836]	0.42556
[HP_0004331]	0.898112		[RAND_837]	0.424242
[HP_0004397]	0.825209		[RAND_838]	0.471673
[HP_0004418]	0.918314		[RAND_839]	0.525253
[HP_0006380]	0.844532		[RAND_840]	0.397892
[HP_0006707]	0.773825		[RAND_841]	0.605182
[HP_0006716]	0.921388		[RAND_842]	0.556434
[HP_0007362]	0.829161		[RAND_843]	0.563022
[HP_0007513]	0.88274		[RAND_844]	0.45191
[HP_0009822]	0.904699		[RAND_845]	0.426438
[HP_0010931]	0.922705		[RAND_846]	0.390426
[HP_0012031]	0.807642		[RAND_847]	0.488362
[HP_0100273]	0.939833		[RAND_848]	0.422047
[HP_0100749]	0.886254		[RAND_849]	0.481774
[HP_0200013]	0.795345		[RAND_850]	0.428634
[HP_0000132]	0.982323		[RAND_851]	0.510943
[HP_0000148]	0.915404		[RAND_852]	0.554293
[HP_0000193]	0.853956		[RAND_853]	0.590909
[HP_0000378]	0.798822		[RAND_854]	0.559764
[HP_0000412]	0.805135		[RAND_855]	0.565657
[HP_0000625]	0.840067		[RAND_856]	0.381313
[HP_0000824]	0.90404		[RAND_857]	0.423401
[HP_0000853]	0.909933		[RAND_858]	0.537879
[HP_0000956]	0.87963		[RAND_859]	0.492845
[HP_0000965]	0.859007		[RAND_860]	0.526094
[HP_0000972]	0.896044		[RAND_861]	0.475589
[HP_0001765]	0.84638		[RAND_862]	0.447391
[HP_0001822]	0.900673		[RAND_863]	0.428451
[HP_0001827]	0.914983		[RAND_864]	0.430556
[HP_0002169]	0.767677		[RAND_865]	0.498737
[HP_0002206]	0.820286		[RAND_866]	0.469276
[HP_0002224]	0.893098		[RAND_867]	0.500421
[HP_0002299]	0.888889		[RAND_868]	0.432239
[HP_0002307]	0.892256		[RAND_869]	0.420875
[HP_0002323]	0.775673		[RAND_870]	0.439815
[HP_0002673]	0.829545		[RAND_871]	0.551768
[HP_0002756]	0.798401		[RAND_872]	0.484848
[HP_0002967]	0.885943		[RAND_873]	0.518939
[HP_0002980]	0.861111		[RAND_874]	0.576599
[HP_0003458]	0.906566		[RAND_875]	0.509259
[HP_0003781]	0.890152		[RAND_876]	0.545455
[HP_0003819]	0.842172		[RAND_877]	0.545875
[HP_0004339]	0.938973		[RAND_878]	0.435185
[HP_0004429]	0.896886		[RAND_879]	0.555976
[HP_0005484]	0.882155		[RAND_880]	0.464646
[HP_0005613]	0.81271		[RAND_881]	0.499579
[HP_0006498]	0.829125		[RAND_882]	0.495791
[HP_0008368]	0.876684		[RAND_883]	0.551347
[HP_0009603]	0.856902		[RAND_884]	0.424242
[HP_0011030]	0.882576		[RAND_885]	0.539141
[HP_0011182]	0.814394		[RAND_886]	0.624158
[HP_0011198]	0.813552		[RAND_887]	0.550084
[HP_0011304]	0.896044		[RAND_888]	0.447811
[HP_0000046]	0.804444		[RAND_889]	0.526869
[HP_0000058]	0.844444		[RAND_890]	0.416162
[HP_0000089]	0.857374		[RAND_891]	0.559192
[HP_0000123]	0.905455		[RAND_892]	0.463434
[HP_0000307]	0.762828		[RAND_893]	0.555556
[HP_0000608]	0.825051		[RAND_894]	0.431919
[HP_0000617]	0.873535		[RAND_895]	0.495758
[HP_0000977]	0.941414		[RAND_896]	0.459798
[HP_0001374]	0.844848		[RAND_897]	0.450101
[HP_0001386]	0.864242		[RAND_898]	0.480404
[HP_0001433]	0.854141		[RAND_899]	0.538182
[HP_0001787]	0.872727		[RAND_900]	0.571717
[HP_0001837]	0.914343		[RAND_901]	0.536566
[HP_0002070]	0.831919		[RAND_902]	0.445253
[HP_0002435]	0.825455		[RAND_903]	0.522828
[HP_0002812]	0.901818		[RAND_904]	0.467071
[HP_0002862]	0.908283		[RAND_905]	0.612121
[HP_0003100]	0.83798		[RAND_906]	0.468687
[HP_0003112]	0.971313		[RAND_907]	0.539394
[HP_0004352]	0.892929		[RAND_908]	0.405657
[HP_0005048]	0.922424		[RAND_909]	0.555556
[HP_0005924]	0.935354		[RAND_910]	0.490101
[HP_0009465]	0.901818		[RAND_911]	0.517576
[HP_0009725]	0.896566		[RAND_912]	0.546263
[HP_0009906]	0.819394		[RAND_913]	0.465051
[HP_0010515]	0.857778		[RAND_914]	0.562424
[HP_0010767]	0.840404		[RAND_915]	0.439192
[HP_0000155]	0.989899		[RAND_916]	0.237374
[HP_0000171]	0.779461		[RAND_917]	0.414141
[HP_0000197]	0.925926		[RAND_918]	0.606061
[HP_0000206]	0.964646		[RAND_919]	0.643098
[HP_0000475]	0.508418		[RAND_920]	0.444444
[HP_0000559]	0.846801		[RAND_921]	0.680135
[HP_0000622]	0.840067		[RAND_922]	0.481481
[HP_0000643]	0.882155		[RAND_923]	0.627946
[HP_0000696]	0.905724		[RAND_924]	0.703704
[HP_0000727]	0.974747		[RAND_925]	0.523569
[HP_0000802]	0.856902		[RAND_926]	0.565657
[HP_0000816]	0.947811		[RAND_927]	0.468013
[HP_0000900]	0.956229		[RAND_928]	0.328283
[HP_0000907]	0.875421		[RAND_929]	0.385522
[HP_0000935]	0.619529		[RAND_930]	0.749158
[HP_0000968]	0.910774		[RAND_931]	0.553872
[HP_0000993]	0.927609		[RAND_932]	0.420875
[HP_0000997]	0.952862		[RAND_933]	0.272727
[HP_0001032]	0.90404		[RAND_934]	0.346801
[HP_0001045]	0.70202		[RAND_935]	0.484848
[HP_0001052]	0.893939		[RAND_936]	0.83165
[HP_0001084]	0.872054		[RAND_937]	0.826599
[HP_0001093]	0.974747		[RAND_938]	0.553872
[HP_0001095]	0.930976		[RAND_939]	0.430976
[HP_0001105]	0.80303		[RAND_940]	0.323232
[HP_0001114]	0.994949		[RAND_941]	0.456229
[HP_0001115]	0.792929		[RAND_942]	0.695286
[HP_0001147]	0.762626		[RAND_943]	0.614478
[HP_0001151]	0.93266		[RAND_944]	0.468013
[HP_0001230]	0.989899		[RAND_945]	0.239057
[HP_0001233]	0.840067		[RAND_946]	0.691919
[HP_0001335]	0.799663		[RAND_947]	0.388889
[HP_0001407]	0.93266		[RAND_948]	0.612795
[HP_0001450]	0.656566		[RAND_949]	0.671717
[HP_0001681]	0.949495		[RAND_950]	0.237374
[HP_0001698]	0.782828		[RAND_951]	0.508418
[HP_0001706]	0.843434		[RAND_952]	0.575758
[HP_0001716]	0.930976		[RAND_953]	0.521886
[HP_0001723]	0.920875		[RAND_954]	0.516835
[HP_0001756]	0.814815		[RAND_955]	0.377104
[HP_0001816]	0.70202		[RAND_956]	0.66835
[HP_0001818]	0.867003		[RAND_957]	0.587542
[HP_0001842]	0.946128		[RAND_958]	0.446128
[HP_0001847]	0.739057		[RAND_959]	0.323232
[HP_0001849]	0.912458		[RAND_960]	0.368687
[HP_0001869]	0.863636		[RAND_961]	0.555556
[HP_0001895]	0.941077		[RAND_962]	0.170034
[HP_0001897]	0.979798		[RAND_963]	0.762626
[HP_0001900]	1		[RAND_964]	0.553872
[HP_0001907]	0.939394		[RAND_965]	0.491582
[HP_0001915]	0.53367		[RAND_966]	0.513468
[HP_0001920]	0.959596		[RAND_967]	0.299663
[HP_0001924]	0.89899		[RAND_968]	0.508418
[HP_0001960]	1		[RAND_969]	0.597643
[HP_0001985]	0.930976		[RAND_970]	0.301347
[HP_0002009]	0.882155		[RAND_971]	0.574074
[HP_0002111]	0.552189		[RAND_972]	0.720539
[HP_0002145]	0.954545		[RAND_973]	0.727273
[HP_0002191]	0.89899		[RAND_974]	0.683502
[HP_0002202]	0.846801		[RAND_975]	0.40404
[HP_0002215]	0.8367		[RAND_976]	0.395623
[HP_0002227]	0.941077		[RAND_977]	0.454545
[HP_0002247]	0.703704		[RAND_978]	0.442761
[HP_0002263]	0.840067		[RAND_979]	0.638047
[HP_0002267]	0.964646		[RAND_980]	0.272727
[HP_0002273]	0.947811		[RAND_981]	0.606061
[HP_0002275]	0.885522		[RAND_982]	0.469697
[HP_0002281]	0.819865		[RAND_983]	0.468013
[HP_0002310]	0.8367		[RAND_984]	0.513468
[HP_0002318]	0.969697		[RAND_985]	0.648148
[HP_0002333]	0.87037		[RAND_986]	0.37037
[HP_0002346]	0.723906		[RAND_987]	0.372054
[HP_0002356]	0.848485		[RAND_988]	0.412458
[HP_0002357]	0.860269		[RAND_989]	0.619529
[HP_0002381]	0.922559		[RAND_990]	0.407407
[HP_0002443]	0.681818		[RAND_991]	0.52862
[HP_0002457]	0.925926		[RAND_992]	0.422559
[HP_0002503]	0.853535		[RAND_993]	0.760943
[HP_0002506]	0.924242		[RAND_994]	0.393939
[HP_0002539]	0.860269		[RAND_995]	0.521886
[HP_0002586]	0.828283		[RAND_996]	0.614478
[HP_0002613]	0.732323		[RAND_997]	0.712121
[HP_0002616]	0.914141		[RAND_998]	0.661616
[HP_0002619]	0.843434		[RAND_999]	0.464646
[HP_0002640]	0.978114		[RAND_1000]	0.400673
[HP_0002651]	0.93771		[RAND_1001]	0.341751
[HP_0002669]	0.96633		[RAND_1002]	0.713805
[HP_0002697]	0.989899		[RAND_1003]	0.700337
[HP_0002699]	0.93771		[RAND_1004]	0.318182
[HP_0002726]	1		[RAND_1005]	0.380471
[HP_0002752]	0.924242		[RAND_1006]	0.56734
[HP_0002871]	0.829966		[RAND_1007]	0.617845
[HP_0002877]	0.8367		[RAND_1008]	0.341751
[HP_0002884]	0.808081		[RAND_1009]	0.3367
[HP_0002893]	0.888889		[RAND_1010]	0.496633
[HP_0002919]	0.969697		[RAND_1011]	0.324916
[HP_0002955]	0.994949		[RAND_1012]	0.59596
[HP_0002965]	0.888889		[RAND_1013]	0.658249
[HP_0003013]	0.952862		[RAND_1014]	0.46633
[HP_0003020]	0.956229		[RAND_1015]	0.676768
[HP_0003029]	0.93266		[RAND_1016]	0.447811
[HP_0003034]	0.750842		[RAND_1017]	0.395623
[HP_0003067]	0.772727		[RAND_1018]	0.405724
[HP_0003113]	1		[RAND_1019]	0.606061
[HP_0003127]	0.885522		[RAND_1020]	0.429293
[HP_0003133]	0.867003		[RAND_1021]	0.727273
[HP_0003145]	0.951178		[RAND_1022]	0.5
[HP_0003146]	0.925926		[RAND_1023]	0.631313
[HP_0003219]	0.998316		[RAND_1024]	0.621212
[HP_0003223]	0.968013		[RAND_1025]	0.565657
[HP_0003234]	0.952862		[RAND_1026]	0.683502
[HP_0003382]	0.917508		[RAND_1027]	0.646465
[HP_0003390]	0.707071		[RAND_1028]	0.446128
[HP_0003396]	0.93771		[RAND_1029]	0.483165
[HP_0003413]	0.942761		[RAND_1030]	0.412458
[HP_0003524]	0.974747		[RAND_1031]	0.575758
[HP_0003689]	0.974747		[RAND_1032]	0.43771
[HP_0003761]	0.784512		[RAND_1033]	0.47138
[HP_0003768]	0.984848		[RAND_1034]	0.333333
[HP_0004288]	0.897306		[RAND_1035]	0.739057
[HP_0004309]	0.93266		[RAND_1036]	0.604377
[HP_0004385]	0.845118		[RAND_1037]	0.422559
[HP_0004396]	0.983165		[RAND_1038]	0.255892
[HP_0004409]	0.787879		[RAND_1039]	0.537037
[HP_0004443]	0.902357		[RAND_1040]	0.383838
[HP_0004446]	0.946128		[RAND_1041]	0.513468
[HP_0004570]	0.856902		[RAND_1042]	0.754209
[HP_0004712]	0.863636		[RAND_1043]	0.37037
[HP_0004757]	0.968013		[RAND_1044]	0.582492
[HP_0004969]	0.779461		[RAND_1045]	0.523569
[HP_0004975]	0.708754		[RAND_1046]	0.410774
[HP_0005324]	0.811448		[RAND_1047]	0.518519
[HP_0005338]	0.685185		[RAND_1048]	0.496633
[HP_0005483]	0.732323		[RAND_1049]	0.542088
[HP_0005518]	0.868687		[RAND_1050]	0.575758
[HP_0005547]	0.986532		[RAND_1051]	0.410774
[HP_0005558]	0.947811		[RAND_1052]	0.602694
[HP_0005622]	1		[RAND_1053]	0.419192
[HP_0005855]	0.976431		[RAND_1054]	0.535354
[HP_0005864]	0.946128		[RAND_1055]	0.250842
[HP_0005957]	0.892256		[RAND_1056]	0.59596
[HP_0005986]	0.873737		[RAND_1057]	0.691919
[HP_0005988]	0.951178		[RAND_1058]	0.397306
[HP_0006264]	0.952862		[RAND_1059]	0.686869
[HP_0006349]	0.673401		[RAND_1060]	0.626263
[HP_0006429]	0.851852		[RAND_1061]	0.585859
[HP_0006561]	0.794613		[RAND_1062]	0.316498
[HP_0006682]	0.89899		[RAND_1063]	0.685185
[HP_0006872]	0.740741		[RAND_1064]	0.693603
[HP_0006979]	0.939394		[RAND_1065]	0.553872
[HP_0007108]	0.824916		[RAND_1066]	0.589226
[HP_0007240]	0.936027		[RAND_1067]	0.464646
[HP_0007394]	0.880471		[RAND_1068]	0.526936
[HP_0007648]	0.799663		[RAND_1069]	0.351852
[HP_0007803]	0.994949		[RAND_1070]	0.291246
[HP_0007994]	1		[RAND_1071]	0.444444
[HP_0008049]	0.873737		[RAND_1072]	0.456229
[HP_0008188]	0.942761		[RAND_1073]	0.624579
[HP_0008221]	0.976431		[RAND_1074]	0.151515
[HP_0008422]	0.843434		[RAND_1075]	0.43266
[HP_0008479]	0.794613		[RAND_1076]	0.281145
[HP_0008559]	0.934343		[RAND_1077]	0.43266
[HP_0008589]	0.941077		[RAND_1078]	0.461279
[HP_0009110]	0.653199		[RAND_1079]	0.430976
[HP_0009468]	0.991582		[RAND_1080]	0.486532
[HP_0009536]	0.93771		[RAND_1081]	0.326599
[HP_0009552]	0.983165		[RAND_1082]	0.56229
[HP_0009701]	0.818182		[RAND_1083]	0.688552
[HP_0009943]	0.907407		[RAND_1084]	0.558923
[HP_0009998]	0.892256		[RAND_1085]	0.436027
[HP_0010054]	0.902357		[RAND_1086]	0.479798
[HP_0010177]	0.954545		[RAND_1087]	0.345118
[HP_0010183]	0.981481		[RAND_1088]	0.670034
[HP_0010184]	0.853535		[RAND_1089]	0.314815
[HP_0010194]	0.984848		[RAND_1090]	0.380471
[HP_0010239]	0.942761		[RAND_1091]	0.606061
[HP_0010497]	0.737374		[RAND_1092]	0.489899
[HP_0010583]	0.922559		[RAND_1093]	0.658249
[HP_0010604]	0.998316		[RAND_1094]	0.436027
[HP_0010621]	0.789562		[RAND_1095]	0.479798
[HP_0010625]	0.996633		[RAND_1096]	0.56734
[HP_0010732]	0.996633		[RAND_1097]	0.412458
[HP_0010807]	0.811448		[RAND_1098]	0.525253
[HP_0010871]	0.8367		[RAND_1099]	0.454545
[HP_0010966]	0.939394		[RAND_1100]	0.444444
[HP_0010967]	0.941077		[RAND_1101]	0.367003
[HP_0010984]	0.946128		[RAND_1102]	0.557239
[HP_0011044]	0.666667		[RAND_1103]	0.525253
[HP_0011097]	0.93771		[RAND_1104]	0.274411
[HP_0011281]	0.885522		[RAND_1105]	0.614478
[HP_0011334]	0.867003		[RAND_1106]	0.422559
[HP_0011449]	0.602694		[RAND_1107]	0.309764
[HP_0011474]	0.86532		[RAND_1108]	0.444444
[HP_0011476]	0.851852		[RAND_1109]	0.441077
[HP_0011731]	0.905724		[RAND_1110]	0.287879
[HP_0011875]	0.880471		[RAND_1111]	0.46633
[HP_0011898]	0.888889		[RAND_1112]	0.468013
[HP_0011900]	0.868687		[RAND_1113]	0.520202
[HP_0011904]	0.97138		[RAND_1114]	0.624579
[HP_0011931]	0.93266		[RAND_1115]	0.5
[HP_0011932]	0.944444		[RAND_1116]	0.378788
[HP_0011976]	0.885522		[RAND_1117]	0.644781
[HP_0011993]	0.991582		[RAND_1118]	0.491582
[HP_0012111]	0.917508		[RAND_1119]	0.506734
[HP_0012114]	0.959596		[RAND_1120]	0.417508
[HP_0012306]	0.934343		[RAND_1121]	0.227273
[HP_0100012]	0.893939		[RAND_1122]	0.36532
[HP_0100039]	0.579125		[RAND_1123]	0.659933
[HP_0100267]	0.934343		[RAND_1124]	0.451178
[HP_0100323]	0.962963		[RAND_1125]	0.213805
[HP_0100620]	0.962963		[RAND_1126]	0.427609
[HP_0100621]	0.964646		[RAND_1127]	0.447811
[HP_0100646]	0.969697		[RAND_1128]	0.535354
[HP_0100733]	0.927609		[RAND_1129]	0.569024
[HP_0100767]	0.882155		[RAND_1130]	0.304714
[HP_0100838]	0.885522		[RAND_1131]	0.483165
[HP_0100842]	0.994949		[RAND_1132]	0.360269
[HP_0200085]	0.917508		[RAND_1133]	0.73569
[HP_0000060]	0.847042		[RAND_1134]	0.44733
[HP_0000081]	0.978355		[RAND_1135]	0.630592
[HP_0000108]	0.747475		[RAND_1136]	0.451659
[HP_0000117]	0.922078		[RAND_1137]	0.561328
[HP_0000207]	0.800866		[RAND_1138]	0.46176
[HP_0000283]	0.890332		[RAND_1139]	0.600289
[HP_0000375]	0.730159		[RAND_1140]	0.191919
[HP_0000460]	0.867244		[RAND_1141]	0.699856
[HP_0000655]	0.984127		[RAND_1142]	0.301587
[HP_0000680]	0.95671		[RAND_1143]	0.619048
[HP_0000699]	0.663781		[RAND_1144]	0.481962
[HP_0000748]	0.953824		[RAND_1145]	0.383838
[HP_0000837]	0.949495		[RAND_1146]	0.572872
[HP_0000848]	0.972583		[RAND_1147]	0.525253
[HP_0000851]	0.865801		[RAND_1148]	0.269841
[HP_0000878]	0.878788		[RAND_1149]	0.421356
[HP_0000895]	0.860029		[RAND_1150]	0.600289
[HP_0000920]	0.831169		[RAND_1151]	0.448773
[HP_0001014]	0.976912		[RAND_1152]	0.78355
[HP_0001067]	0.948052		[RAND_1153]	0.496392
[HP_0001102]	0.834055		[RAND_1154]	0.572872
[HP_0001139]	0.787879		[RAND_1155]	0.503608
[HP_0001178]	0.832612		[RAND_1156]	0.561328
[HP_0001195]	0.737374		[RAND_1157]	0.551227
[HP_0001293]	0.894661		[RAND_1158]	0.646465
[HP_0001545]	0.675325		[RAND_1159]	0.34632
[HP_0001598]	0.825397		[RAND_1160]	0.582973
[HP_0001602]	0.92785		[RAND_1161]	0.541126
[HP_0001605]	0.875902		[RAND_1162]	0.380952
[HP_0001664]	0.906205		[RAND_1163]	0.366522
[HP_0001748]	0.717172		[RAND_1164]	0.673882
[HP_0001833]	0.862915		[RAND_1165]	0.467532
[HP_0001884]	0.831169		[RAND_1166]	0.431457
[HP_0001891]	0.890332		[RAND_1167]	0.494949
[HP_0001902]	0.987013		[RAND_1168]	0.486291
[HP_0001934]	0.936508		[RAND_1169]	0.421356
[HP_0001967]	0.84127		[RAND_1170]	0.431457
[HP_0001970]	0.809524		[RAND_1171]	0.608947
[HP_0001973]	0.937951		[RAND_1172]	0.457431
[HP_0001994]	0.68254		[RAND_1173]	0.450216
[HP_0002035]	0.867244		[RAND_1174]	0.396825
[HP_0002107]	0.886003		[RAND_1175]	0.65368
[HP_0002131]	0.919192		[RAND_1176]	0.532468
[HP_0002159]	0.997114		[RAND_1177]	0.435786
[HP_0002160]	0.978355		[RAND_1178]	0.441558
[HP_0002168]	0.922078		[RAND_1179]	0.443001
[HP_0002235]	0.979798		[RAND_1180]	0.386724
[HP_0002253]	0.943723		[RAND_1181]	0.520924
[HP_0002362]	0.845599		[RAND_1182]	0.427128
[HP_0002367]	0.929293		[RAND_1183]	0.409812
[HP_0002389]	0.952381		[RAND_1184]	0.55267
[HP_0002476]	0.822511		[RAND_1185]	0.388167
[HP_0002505]	0.76912		[RAND_1186]	0.515152
[HP_0002655]	0.943723		[RAND_1187]	0.440115
[HP_0002680]	0.789322		[RAND_1188]	0.608947
[HP_0002870]	0.881674		[RAND_1189]	0.852814
[HP_0002883]	0.81241		[RAND_1190]	0.59596
[HP_0003079]	1		[RAND_1191]	0.591631
[HP_0003150]	0.976912		[RAND_1192]	0.33189
[HP_0003186]	0.965368		[RAND_1193]	0.373737
[HP_0003205]	0.963925		[RAND_1194]	0.301587
[HP_0003207]	0.976912		[RAND_1195]	0.505051
[HP_0003235]	0.953824		[RAND_1196]	0.633478
[HP_0003308]	0.982684		[RAND_1197]	0.663781
[HP_0003378]	0.82684		[RAND_1198]	0.373737
[HP_0003403]	0.998557		[RAND_1199]	0.362193
[HP_0003443]	0.997114		[RAND_1200]	0.44733
[HP_0003448]	0.949495		[RAND_1201]	0.406926
[HP_0003722]	0.831169		[RAND_1202]	0.536797
[HP_0003724]	0.795094		[RAND_1203]	0.46176
[HP_0004150]	0.952381		[RAND_1204]	0.350649
[HP_0004220]	0.962482		[RAND_1205]	0.627706
[HP_0004319]	0.94228		[RAND_1206]	0.36075
[HP_0004356]	0.756133		[RAND_1207]	0.645022
[HP_0004369]	0.991342		[RAND_1208]	0.603175
[HP_0004599]	0.901876		[RAND_1209]	0.329004
[HP_0004840]	0.901876		[RAND_1210]	0.437229
[HP_0004904]	0.948052		[RAND_1211]	0.23088
[HP_0005379]	1		[RAND_1212]	0.494949
[HP_0005430]	1		[RAND_1213]	0.277056
[HP_0005435]	0.854257		[RAND_1214]	0.78355
[HP_0005474]	0.854257		[RAND_1215]	0.554113
[HP_0006110]	0.930736		[RAND_1216]	0.555556
[HP_0006254]	0.900433		[RAND_1217]	0.588745
[HP_0006315]	0.911977		[RAND_1218]	0.386724
[HP_0006597]	0.772006		[RAND_1219]	0.329004
[HP_0006673]	0.987013		[RAND_1220]	0.414141
[HP_0006747]	0.948052		[RAND_1221]	0.761905
[HP_0007033]	0.849928		[RAND_1222]	0.385281
[HP_0007266]	0.878788		[RAND_1223]	0.704185
[HP_0007354]	0.932179		[RAND_1224]	0.401154
[HP_0007417]	0.959596		[RAND_1225]	0.435786
[HP_0007460]	0.835498		[RAND_1226]	0.378066
[HP_0007499]	0.998557		[RAND_1227]	0.454545
[HP_0007688]	0.721501		[RAND_1228]	0.395382
[HP_0007750]	0.92785		[RAND_1229]	0.542569
[HP_0008002]	0.946609		[RAND_1230]	0.505051
[HP_0008011]	0.891775		[RAND_1231]	0.170274
[HP_0008060]	0.94228		[RAND_1232]	0.652237
[HP_0008513]	0.867244		[RAND_1233]	0.582973
[HP_0008517]	0.662338		[RAND_1234]	0.575758
[HP_0008839]	0.799423		[RAND_1235]	0.660895
[HP_0008850]	0.838384		[RAND_1236]	0.525253
[HP_0008866]	1		[RAND_1237]	0.489177
[HP_0008935]	1		[RAND_1238]	0.516595
[HP_0009141]	0.997114		[RAND_1239]	0.548341
[HP_0009723]	0.891775		[RAND_1240]	0.194805
[HP_0009756]	0.744589		[RAND_1241]	0.513709
[HP_0009792]	0.777778		[RAND_1242]	0.55267
[HP_0009883]	0.952381		[RAND_1243]	0.685426
[HP_0009896]	0.773449		[RAND_1244]	0.662338
[HP_0010066]	0.747475		[RAND_1245]	0.484848
[HP_0010181]	0.776335		[RAND_1246]	0.526696
[HP_0010185]	0.874459		[RAND_1247]	0.620491
[HP_0010280]	0.877345		[RAND_1248]	0.468975
[HP_0010502]	0.943723		[RAND_1249]	0.562771
[HP_0010584]	0.849928		[RAND_1250]	0.572872
[HP_0010741]	0.864358		[RAND_1251]	0.341991
[HP_0010892]	1		[RAND_1252]	0.477633
[HP_0010893]	0.998557		[RAND_1253]	0.623377
[HP_0010948]	0.692641		[RAND_1254]	0.401154
[HP_0010976]	0.974026		[RAND_1255]	0.402597
[HP_0011043]	0.932179		[RAND_1256]	0.408369
[HP_0011065]	0.819625		[RAND_1257]	0.670996
[HP_0011100]	0.65368		[RAND_1258]	0.516595
[HP_0011125]	0.974026		[RAND_1259]	0.507937
[HP_0011153]	0.979798		[RAND_1260]	0.529582
[HP_0011398]	0.883117		[RAND_1261]	0.541126
[HP_0011403]	0.705628		[RAND_1262]	0.575758
[HP_0011462]	0.694084		[RAND_1263]	0.554113
[HP_0011750]	0.875902		[RAND_1264]	0.316017
[HP_0011863]	0.907648		[RAND_1265]	0.565657
[HP_0011990]	0.910534		[RAND_1266]	0.290043
[HP_0012045]	0.911977		[RAND_1267]	0.365079
[HP_0012056]	0.874459		[RAND_1268]	0.541126
[HP_0012131]	0.744589		[RAND_1269]	0.500722
[HP_0012156]	0.950938		[RAND_1270]	0.520924
[HP_0012200]	0.868687		[RAND_1271]	0.40404
[HP_0012256]	0.828283		[RAND_1272]	0.503608
[HP_0100255]	0.849928		[RAND_1273]	0.535354
[HP_0100265]	0.790765		[RAND_1274]	0.401154
[HP_0100523]	0.997114		[RAND_1275]	0.627706
[HP_0100561]	0.935065		[RAND_1276]	0.53824
[HP_0100593]	0.914863		[RAND_1277]	0.518038
[HP_0100626]	0.848485		[RAND_1278]	0.577201
[HP_0100641]	0.959596		[RAND_1279]	0.379509
[HP_0100729]	0.764791		[RAND_1280]	0.562771
[HP_0100764]	0.920635		[RAND_1281]	0.50938
[HP_0100800]	0.939394		[RAND_1282]	0.36075
[HP_0200040]	0.987013		[RAND_1283]	0.522367
[HP_0000029]	0.854798		[RAND_1284]	0.364899
[HP_0000049]	0.766414		[RAND_1285]	0.318182
[HP_0000053]	0.753788		[RAND_1286]	0.44697
[HP_0000143]	0.695707		[RAND_1287]	0.674242
[HP_0000176]	0.941919		[RAND_1288]	0.469697
[HP_0000329]	0.835859		[RAND_1289]	0.5
[HP_0000522]	0.842172		[RAND_1290]	0.42298
[HP_0000571]	0.876263		[RAND_1291]	0.558081
[HP_0000590]	0.972222		[RAND_1292]	0.473485
[HP_0000621]	0.97601		[RAND_1293]	0.619949
[HP_0000641]	0.89899		[RAND_1294]	0.438131
[HP_0000703]	0.863636		[RAND_1295]	0.433081
[HP_0000825]	0.925505		[RAND_1296]	0.419192
[HP_0000841]	0.996212		[RAND_1297]	0.739899
[HP_0000876]	0.828283		[RAND_1298]	0.494949
[HP_0000890]	0.719697		[RAND_1299]	0.467172
[HP_0001141]	0.863636		[RAND_1300]	0.42298
[HP_0001153]	0.784091		[RAND_1301]	0.540404
[HP_0001180]	0.82197		[RAND_1302]	0.609848
[HP_0001414]	0.820707		[RAND_1303]	0.569444
[HP_0001572]	0.482323		[RAND_1304]	0.651515
[HP_0001719]	0.787879		[RAND_1305]	0.530303
[HP_0001788]	0.977273		[RAND_1306]	0.607323
[HP_0001795]	0.703283		[RAND_1307]	0.611111
[HP_0001845]	0.885101		[RAND_1308]	0.589646
[HP_0001848]	0.814394		[RAND_1309]	0.675505
[HP_0001894]	0.905303		[RAND_1310]	0.609848
[HP_0001896]	0.957071		[RAND_1311]	0.550505
[HP_0001927]	0.873737		[RAND_1312]	0.236111
[HP_0001966]	0.895202		[RAND_1313]	0.583333
[HP_0001989]	0.930556		[RAND_1314]	0.448232
[HP_0001997]	0.864899		[RAND_1315]	0.57197
[HP_0001998]	0.896465		[RAND_1316]	0.429293
[HP_0002074]	0.97601		[RAND_1317]	0.227273
[HP_0002173]	0.890152		[RAND_1318]	0.448232
[HP_0002185]	0.969697		[RAND_1319]	0.506313
[HP_0002196]	0.983586		[RAND_1320]	0.481061
[HP_0002314]	0.92803		[RAND_1321]	0.332071
[HP_0002322]	0.959596		[RAND_1322]	0.698232
[HP_0002398]	0.929293		[RAND_1323]	0.498737
[HP_0002509]	0.856061		[RAND_1324]	0.559343
[HP_0002573]	0.933081		[RAND_1325]	0.356061
[HP_0002580]	0.930556		[RAND_1326]	0.493687
[HP_0002595]	0.882576		[RAND_1327]	0.607323
[HP_0002666]	0.954545		[RAND_1328]	0.55303
[HP_0002749]	0.977273		[RAND_1329]	0.388889
[HP_0002888]	0.993687		[RAND_1330]	0.667929
[HP_0002907]	0.816919		[RAND_1331]	0.527778
[HP_0002909]	0.902778		[RAND_1332]	0.335859
[HP_0002925]	0.723485		[RAND_1333]	0.564394
[HP_0002943]	0.753788		[RAND_1334]	0.491162
[HP_0003003]	0.962121		[RAND_1335]	0.484848
[HP_0003005]	0.94697		[RAND_1336]	0.546717
[HP_0003041]	0.906566		[RAND_1337]	0.491162
[HP_0003049]	0.906566		[RAND_1338]	0.39899
[HP_0003165]	0.902778		[RAND_1339]	0.441919
[HP_0003204]	0.945707		[RAND_1340]	0.377525
[HP_0003221]	1		[RAND_1341]	0.465909
[HP_0003259]	0.834596		[RAND_1342]	0.487374
[HP_0003370]	0.82702		[RAND_1343]	0.635101
[HP_0003418]	0.842172		[RAND_1344]	0.526515
[HP_0003484]	0.810606		[RAND_1345]	0.619949
[HP_0003542]	0.97601		[RAND_1346]	0.530303
[HP_0003547]	0.800505		[RAND_1347]	0.411616
[HP_0003555]	0.974747		[RAND_1348]	0.436869
[HP_0003561]	0.924242		[RAND_1349]	0.295455
[HP_0003587]	0.941919		[RAND_1350]	0.622475
[HP_0003738]	0.920455		[RAND_1351]	0.313131
[HP_0003743]	0.962121		[RAND_1352]	0.421717
[HP_0003798]	0.969697		[RAND_1353]	0.414141
[HP_0003938]	0.901515		[RAND_1354]	0.67803
[HP_0004395]	0.847222		[RAND_1355]	0.270202
[HP_0004420]	0.839646		[RAND_1356]	0.512626
[HP_0004430]	0.991162		[RAND_1357]	0.284091
[HP_0004510]	0.857323		[RAND_1358]	0.390152
[HP_0004679]	1		[RAND_1359]	0.515152
[HP_0004742]	0.97096		[RAND_1360]	0.482323
[HP_0004782]	0.938131		[RAND_1361]	0.667929
[HP_0004912]	0.814394		[RAND_1362]	0.275253
[HP_0004947]	0.960859		[RAND_1363]	0.491162
[HP_0005116]	0.940657		[RAND_1364]	0.501263
[HP_0005224]	0.984848		[RAND_1365]	0.621212
[HP_0005390]	0.963384		[RAND_1366]	0.558081
[HP_0005684]	0.957071		[RAND_1367]	0.425505
[HP_0006191]	0.914141		[RAND_1368]	0.417929
[HP_0006466]	0.916667		[RAND_1369]	0.364899
[HP_0006530]	0.92298		[RAND_1370]	0.550505
[HP_0006802]	0.910354		[RAND_1371]	0.310606
[HP_0007182]	0.864899		[RAND_1372]	0.396465
[HP_0007269]	0.842172		[RAND_1373]	0.44697
[HP_0007372]	0.931818		[RAND_1374]	0.507576
[HP_0007641]	0.871212		[RAND_1375]	0.612374
[HP_0007787]	0.838384		[RAND_1376]	0.686869
[HP_0008369]	0.849747		[RAND_1377]	0.416667
[HP_0008921]	0.931818		[RAND_1378]	0.348485
[HP_0008944]	0.883838		[RAND_1379]	0.382576
[HP_0008981]	0.972222		[RAND_1380]	0.343434
[HP_0009025]	0.981061		[RAND_1381]	0.464646
[HP_0009134]	0.892677		[RAND_1382]	0.661616
[HP_0009139]	0.882576		[RAND_1383]	0.371212
[HP_0009541]	0.987374		[RAND_1384]	0.569444
[HP_0009775]	0.799242		[RAND_1385]	0.544192
[HP_0009800]	0.90404		[RAND_1386]	0.584596
[HP_0009802]	0.972222		[RAND_1387]	0.371212
[HP_0009836]	0.912879		[RAND_1388]	0.412879
[HP_0009886]	0.994949		[RAND_1389]	0.380051
[HP_0009908]	0.868687		[RAND_1390]	0.612374
[HP_0009944]	0.847222		[RAND_1391]	0.539141
[HP_0010012]	0.801768		[RAND_1392]	0.301768
[HP_0010026]	0.837121		[RAND_1393]	0.467172
[HP_0010034]	0.811869		[RAND_1394]	0.405303
[HP_0010524]	0.954545		[RAND_1395]	0.626263
[HP_0010585]	0.929293		[RAND_1396]	0.546717
[HP_0010721]	0.890152		[RAND_1397]	0.40404
[HP_0010751]	0.719697		[RAND_1398]	0.257576
[HP_0010772]	0.89899		[RAND_1399]	0.643939
[HP_0010975]	0.969697		[RAND_1400]	0.511364
[HP_0010980]	0.941919		[RAND_1401]	0.445707
[HP_0011008]	0.914141		[RAND_1402]	0.633838
[HP_0011409]	0.829545		[RAND_1403]	0.541667
[HP_0011587]	0.768939		[RAND_1404]	0.558081
[HP_0011723]	0.799242		[RAND_1405]	0.458333
[HP_0012043]	0.871212		[RAND_1406]	0.630051
[HP_0012061]	1		[RAND_1407]	0.691919
[HP_0012100]	0.823232		[RAND_1408]	0.453283
[HP_0012125]	0.829545		[RAND_1409]	0.525253
[HP_0012130]	0.79798		[RAND_1410]	0.617424
[HP_0012255]	0.885101		[RAND_1411]	0.335859
[HP_0100590]	0.732323		[RAND_1412]	0.440657
[HP_0100743]	0.991162		[RAND_1413]	0.640152
[HP_0100784]	0.953283		[RAND_1414]	0.448232
[HP_0100787]	0.875		[RAND_1415]	0.449495
[HP_0100803]	0.909091		[RAND_1416]	0.417929
[HP_0100854]	0.965909		[RAND_1417]	0.473485
[HP_0200021]	0.747475		[RAND_1418]	0.569444
[HP_0200073]	0.736111		[RAND_1419]	0.349747
[HP_0200106]	0.862374		[RAND_1420]	0.57702
[HP_0000040]	0.847363		[RAND_1421]	0.585859
[HP_0000072]	0.838384		[RAND_1422]	0.480359
[HP_0000190]	0.707071		[RAND_1423]	0.56229
[HP_0000274]	0.881033		[RAND_1424]	0.493827
[HP_0000331]	0.748597		[RAND_1425]	0.502806
[HP_0000402]	0.82716		[RAND_1426]	0.586981
[HP_0000411]	0.316498		[RAND_1427]	0.503928
[HP_0000419]	0.906846		[RAND_1428]	0.494949
[HP_0000437]	0.891134		[RAND_1429]	0.446689
[HP_0000493]	0.942761		[RAND_1430]	0.566779
[HP_0000557]	0.937149		[RAND_1431]	0.670034
[HP_0000603]	0.924804		[RAND_1432]	0.673401
[HP_0000605]	0.970819		[RAND_1433]	0.534231
[HP_0000651]	0.882155		[RAND_1434]	0.485971
[HP_0000778]	0.897868		[RAND_1435]	0.474747
[HP_0000792]	0.949495		[RAND_1436]	0.682379
[HP_0000833]	0.943883		[RAND_1437]	0.418631
[HP_0000840]	1		[RAND_1438]	0.421998
[HP_0000858]	0.8844		[RAND_1439]	0.649832
[HP_0000902]	0.682379		[RAND_1440]	0.419753
[HP_0000976]	0.931538		[RAND_1441]	0.455668
[HP_0001036]	0.657688		[RAND_1442]	0.57688
[HP_0001057]	0.758698		[RAND_1443]	0.638608
[HP_0001239]	0.856341		[RAND_1444]	0.515152
[HP_0001264]	0.854097		[RAND_1445]	0.364759
[HP_0001325]	0.976431		[RAND_1446]	0.49046
[HP_0001349]	0.738496		[RAND_1447]	0.496072
[HP_0001406]	0.973064		[RAND_1448]	0.534231
[HP_0001408]	0.887767		[RAND_1449]	0.540965
[HP_0001498]	0.883277		[RAND_1450]	0.525253
[HP_0001520]	0.893378		[RAND_1451]	0.649832
[HP_0001531]	0.72615		[RAND_1452]	0.573513
[HP_0001533]	0.905724		[RAND_1453]	0.47138
[HP_0001592]	0.802469		[RAND_1454]	0.553311
[HP_0001623]	0.847363		[RAND_1455]	0.342312
[HP_0001655]	0.857464		[RAND_1456]	0.531987
[HP_0001682]	0.970819		[RAND_1457]	0.511785
[HP_0001746]	0.760943		[RAND_1458]	0.470258
[HP_0001783]	0.91807		[RAND_1459]	0.503928
[HP_0001799]	0.786756		[RAND_1460]	0.634119
[HP_0001930]	0.996633		[RAND_1461]	0.367003
[HP_0001976]	0.962963		[RAND_1462]	0.506173
[HP_0001992]	0.983165		[RAND_1463]	0.267116
[HP_0002045]	0.840629		[RAND_1464]	0.464646
[HP_0002083]	0.997755		[RAND_1465]	0.319865
[HP_0002154]	0.992144		[RAND_1466]	0.649832
[HP_0002156]	0.974186		[RAND_1467]	0.35578
[HP_0002188]	0.805836		[RAND_1468]	0.419753
[HP_0002200]	0.784512		[RAND_1469]	0.30752
[HP_0002223]	0.822671		[RAND_1470]	0.478114
[HP_0002257]	0.928171		[RAND_1471]	0.564534
[HP_0002300]	0.881033		[RAND_1472]	0.630752
[HP_0002371]	0.854097		[RAND_1473]	0.297419
[HP_0002411]	0.901235		[RAND_1474]	0.479237
[HP_0002475]	0.867565		[RAND_1475]	0.637486
[HP_0002548]	0.902357		[RAND_1476]	0.613917
[HP_0002625]	1		[RAND_1477]	0.462402
[HP_0002688]	0.905724		[RAND_1478]	0.271605
[HP_0002696]	0.967452		[RAND_1479]	0.618406
[HP_0002745]	0.896745		[RAND_1480]	0.535354
[HP_0002753]	0.95174		[RAND_1481]	0.6633
[HP_0002763]	0.95174		[RAND_1482]	0.508418
[HP_0002875]	0.662177		[RAND_1483]	0.768799
[HP_0002908]	0.978676		[RAND_1484]	0.64422
[HP_0002944]	0.801347		[RAND_1485]	0.503928
[HP_0003021]	0.928171		[RAND_1486]	0.569024
[HP_0003027]	0.858586		[RAND_1487]	0.350168
[HP_0003080]	0.98541		[RAND_1488]	0.428732
[HP_0003090]	0.792368		[RAND_1489]	0.59147
[HP_0003302]	0.756453		[RAND_1490]	0.578002
[HP_0003351]	0.970819		[RAND_1491]	0.40853
[HP_0003421]	0.952862		[RAND_1492]	0.480359
[HP_0003461]	1		[RAND_1493]	0.480359
[HP_0003481]	0.945006		[RAND_1494]	0.410774
[HP_0003535]	0.870932		[RAND_1495]	0.488215
[HP_0003554]	0.931538		[RAND_1496]	0.611672
[HP_0003563]	0.95174		[RAND_1497]	0.40853
[HP_0003687]	0.864198		[RAND_1498]	0.463524
[HP_0003710]	0.98092		[RAND_1499]	0.400673
[HP_0003749]	0.885522		[RAND_1500]	0.582492
[HP_0003803]	1		[RAND_1501]	0.469136
[HP_0004320]	0.714927		[RAND_1502]	0.666667
[HP_0004343]	0.977553		[RAND_1503]	0.508418
[HP_0004383]	0.896745		[RAND_1504]	0.583614
[HP_0004440]	0.912458		[RAND_1505]	0.534231
[HP_0004948]	0.952862		[RAND_1506]	0.492705
[HP_0005268]	0.860831		[RAND_1507]	0.687991
[HP_0005753]	0.856341		[RAND_1508]	0.427609
[HP_0006237]	0.994388		[RAND_1509]	0.338945
[HP_0006335]	0.916947		[RAND_1510]	0.722783
[HP_0006572]	0.906846		[RAND_1511]	0.414141
[HP_0006721]	0.909091		[RAND_1512]	0.45679
[HP_0007502]	0.891134		[RAND_1513]	0.554433
[HP_0007973]	0.829405		[RAND_1514]	0.586981
[HP_0008776]	0.873176		[RAND_1515]	0.50954
[HP_0008968]	0.983165		[RAND_1516]	0.479237
[HP_0009046]	0.872054		[RAND_1517]	0.545455
[HP_0009053]	0.959596		[RAND_1518]	0.463524
[HP_0009130]	0.767677		[RAND_1519]	0.410774
[HP_0009776]	0.714927		[RAND_1520]	0.738496
[HP_0009834]	0.945006		[RAND_1521]	0.488215
[HP_0009903]	0.902357		[RAND_1522]	0.512907
[HP_0009999]	0.840629		[RAND_1523]	0.693603
[HP_0010009]	0.839506		[RAND_1524]	0.689113
[HP_0010662]	0.783389		[RAND_1525]	0.666667
[HP_0010819]	0.869809		[RAND_1526]	0.539843
[HP_0010907]	0.977553		[RAND_1527]	0.460157
[HP_0010919]	0.958474		[RAND_1528]	0.560045
[HP_0010968]	0.970819		[RAND_1529]	0.539843
[HP_0010969]	0.973064		[RAND_1530]	0.622896
[HP_0011103]	0.986532		[RAND_1531]	0.626263
[HP_0011119]	0.821549		[RAND_1532]	0.465769
[HP_0011514]	0.896745		[RAND_1533]	0.527497
[HP_0011710]	0.857464		[RAND_1534]	0.369248
[HP_0011718]	0.891134		[RAND_1535]	0.418631
[HP_0011766]	0.826038		[RAND_1536]	0.450056
[HP_0011813]	0.956229		[RAND_1537]	0.360269
[HP_0011885]	0.89899		[RAND_1538]	0.390572
[HP_0012094]	0.852974		[RAND_1539]	0.439955
[HP_0012126]	0.893378		[RAND_1540]	0.656566
[HP_0012240]	0.851852		[RAND_1541]	0.593715
[HP_0100018]	0.912458		[RAND_1542]	0.309764
[HP_0100134]	0.712682		[RAND_1543]	0.392817
[HP_0100307]	1		[RAND_1544]	0.59596
[HP_0100534]	0.927048		[RAND_1545]	0.616162
[HP_0100603]	0.772166		[RAND_1546]	0.276094
[HP_0100634]	0.928171		[RAND_1547]	0.420875
[HP_0100645]	1		[RAND_1548]	0.534231
[HP_0100712]	0.929293		[RAND_1549]	0.391695
[HP_0100780]	0.905724		[RAND_1550]	0.537598
[HP_0100819]	0.700337		[RAND_1551]	0.501684
[HP_0200114]	0.997755		[RAND_1552]	0.534231
Average	0.883351		Average	0.497948
Min	0.316498		Min	0.151515
1st quartile	0.839701		1st quartile	0.431457
Median	0.892256		Median	0.497245
3rd quartile	0.941077		3rd quartile	0.562771
Max	1		Max	0.852814

## Sheet: hsa_gad
[pre-term_delivery_infant_mortality_and_malaria_morbidity]	1		[RAND_0]	0.449495
[life_expectancy]	0.691498		[RAND_1]	0.568603
[prediabetic_state]	0.914863		[RAND_2]	0.518038
[constipation]	0.912458		[RAND_3]	0.712682
[placental_weight]	1		[RAND_4]	0.507937
[respiratory_syncytial_virus_infections]	0.960438		[RAND_5]	0.595118
[major_depressive_disorder_(broad)]	0.718855		[RAND_6]	0.419192
[antiphospholipid_syndrome]	0.994949		[RAND_7]	0.409812
[tardive_dyskinesia]	0.929293		[RAND_8]	0.503608
[viral_clearance]	1		[RAND_9]	0.563973
[survival]	0.630752		[RAND_10]	0.401235
[response_to_ximelagatran_treatment]	1		[RAND_11]	0.457912
[urinary_calculus]	0.926538		[RAND_12]	0.633609
[alpha_1-antitrypsin_deficiency]	0.997114		[RAND_13]	0.597403
[lung_diseases__interstitial]	0.887767		[RAND_14]	0.460157
[black_vs_blond_hair_color]	0.83165		[RAND_15]	0.574074
[total_ige]	0.939394		[RAND_16]	0.531987
[metaplasia]	0.924242		[RAND_17]	0.626263
[hypertension_complications*]	0.97114		[RAND_18]	0.419192
[osteitis_deformans]	0.654729		[RAND_19]	0.495868
[hypoglycemia]	0.887205		[RAND_20]	0.494949
[type_2_diabetes_and_other_traits]	0.820426		[RAND_21]	0.567901
[pemphigus_vulgaris]	0.969697		[RAND_22]	0.742424
[(anca)-associated_vasculitis]	1		[RAND_23]	0.762626
[takayasu_arteritis]	1		[RAND_24]	0.557239
[brain_aneurysm]	0.973064		[RAND_25]	0.470258
[uveitis]	0.999038		[RAND_26]	0.51419
[immunoglobulin_a]	0.849928		[RAND_27]	0.541607
[cocaine-related_disorders]	0.673737		[RAND_28]	0.465657
[leukemia__lymphocytic__acute__l1]	0.984127		[RAND_29]	0.464646
[papillomavirus_infection]	1		[RAND_30]	0.38961
[echinococcosis__hepatic]	1		[RAND_31]	0.349206
[metabolic_syndrome]	0.910408		[RAND_32]	0.477822
[uterine_neoplasms]	0.885101		[RAND_33]	0.55303
[fibrin_fragment_d]	0.771562		[RAND_34]	0.324009
[vulvar_neoplasms]	0.981818		[RAND_35]	0.530303
[thyroid_autoimmunity]	1		[RAND_36]	0.525253
[dermatitis__contact]	0.99899		[RAND_37]	0.611111
[respiratory_tract_neoplasms]	1		[RAND_38]	0.587542
[lung_function]	0.958408		[RAND_39]	0.507427
[suntan]	0.625344		[RAND_40]	0.58494
[luteinizing_hormone]	0.595183		[RAND_41]	0.581197
[chronic_b-cell_leukemias]	0.790404		[RAND_42]	0.527778
[insulin_sensitivity]	0.892256		[RAND_43]	0.590909
[intracranial_hemorrhages]	0.989122		[RAND_44]	0.504274
[serum_urate]	0.757576		[RAND_45]	0.397306
[nasal_polyps]	0.998623		[RAND_46]	0.546832
[wounds__nonpenetrating]	1		[RAND_47]	0.431818
[myopia__degenerative]	0.871717		[RAND_48]	0.457576
[female_urogenital_diseases]	0.966726		[RAND_49]	0.500891
[apolipoprotein_a-i]	0.609946		[RAND_50]	0.408702
[sleep_disorders__circadian_rhythm]	1		[RAND_51]	0.434343
[abortion__spontaneous]	0.938272		[RAND_52]	0.374299
[adiposity]	0.578283		[RAND_53]	0.659091
[interleukin-1_beta_(il-1_beta)_synthesis_capacity]	1		[RAND_54]	0.489899
[crohn_s__ulcerative_colitis]	0.834055		[RAND_55]	0.458874
[scoliosis]	0.786195		[RAND_56]	0.575758
[hepatitis__toxic]	0.860606		[RAND_57]	0.484848
[sphingomyelins]	0.435786		[RAND_58]	0.36075
[acidosis]	1		[RAND_59]	0.557239
[1-alkyl-2-acetylglycerophosphocholine_esterase]	0.826038		[RAND_60]	0.52862
[psoriatic_arthropathy]	0.818182		[RAND_61]	0.457071
[obesity_(extreme)]	0.65404		[RAND_62]	0.477273
[male_infertility]	0.546898		[RAND_63]	0.210678
[high-altitude_illness]	1		[RAND_64]	0.369697
[malaria__falciparum]	0.981116		[RAND_65]	0.513395
[intestinal_diseases]	0.826599		[RAND_66]	0.515152
[acute_renal_allograft_rejection]	1		[RAND_67]	0.589226
[epilepsies__myoclonic]	0.901876		[RAND_68]	0.507937
[kuru]	0.535354		[RAND_69]	0.584305
[respiratory_distress_syndrome__adult]	0.934343		[RAND_70]	0.411616
[arteritis]	1		[RAND_71]	0.521886
[neoplasms__multiple_primary]	0.932179		[RAND_72]	0.50938
[cervical_intraepithelial_neoplasia_grade_3]	0.883117		[RAND_73]	0.590188
[dermatomyosis]	1		[RAND_74]	0.455988
[hepatitis_d]	1		[RAND_75]	0.638047
[abdominal_fat]	0.673401		[RAND_76]	0.500842
[multiple_sclerosis__relapsing-remitting]	0.819625		[RAND_77]	0.417027
[testicular_cancer]	0.998217		[RAND_78]	0.599525
[synthetic_hemodialysis_graft_failure]	1		[RAND_79]	0.630051
[alanine_transaminase]	0.686237		[RAND_80]	0.518939
[ocular_physiological_phenomena]	0.533911		[RAND_81]	0.382395
[ossification_of_the_posterior_longitudinal_ligament_of_the_spine]	0.972222		[RAND_82]	0.598485
[beta-thalassemia]	0.958153		[RAND_83]	0.601732
[ulcerative_colitis_and_crohn_s_disease]	1		[RAND_84]	0.497475
[substance-related_disorders]	0.936588		[RAND_85]	0.428732
[pneumonia__ventilator-associated]	1		[RAND_86]	0.558081
[brain_neoplasms]	0.849158		[RAND_87]	0.386532
[pulmonary_hypertension]	0.992727		[RAND_88]	0.505051
[pathological_myopia]	1		[RAND_89]	0.285354
[asthma,_allergy,]	1		[RAND_90]	0.518939
[uveomeningoencephalitic_syndrome]	1		[RAND_91]	0.502392
[leukemia__lymphocytic__acute]	0.922163		[RAND_92]	0.455734
[ductus_arteriosus__patent]	0.841414		[RAND_93]	0.49697
[dehydroepiandrosterone_sulfate]	0.608081		[RAND_94]	0.608081
[vulval_lichen_sclerosus]	1		[RAND_95]	0.575758
[blood_sedimentation]	0.361953		[RAND_96]	0.434343
[glaucoma__primary_open-angle]	0.874003		[RAND_97]	0.535885
[pneumococcal_infections]	0.986928		[RAND_98]	0.427807
[glucose_tolerance]	0.849158		[RAND_99]	0.411448
[obesity__abdominal]	0.606061		[RAND_100]	0.819865
[psychoses]	0.948373		[RAND_101]	0.492705
[allograft_dysfunction__renal]	1		[RAND_102]	0.648709
[major_depressive_disorder]	0.796056		[RAND_103]	0.434343
[autoimmune_response]	0.999278		[RAND_104]	0.479798
[parvovirus]	1		[RAND_105]	0.470258
[fibrosis]	0.917172		[RAND_106]	0.556566
[keloid]	0.860269		[RAND_107]	0.624579
[von_willebrand_factor]	0.722463		[RAND_108]	0.458393
[substance_withdrawal_syndrome]	0.97601		[RAND_109]	0.319444
[hypertension__portal]	0.990817		[RAND_110]	0.393021
[in_vitro_fertilization_success]	1		[RAND_111]	0.386724
[gallbladder_diseases]	0.748485		[RAND_112]	0.525253
[glycated_hemoglobin_levels]	0.976431		[RAND_113]	0.56734
[lymphoproliferative_disorders]	0.912458		[RAND_114]	0.517172
[premature_ovarian_failure]	0.942761		[RAND_115]	0.387205
[alcohol_consumption]	0.968013		[RAND_116]	0.525253
[increased_prevalence_and_level_of_insulin_autoantibodies]	1		[RAND_117]	0.373737
[antisocial_personality_disorder]	0.684573		[RAND_118]	0.449495
[psychotic_disorders]	0.940837		[RAND_119]	0.549784
[eye]	0.564394		[RAND_120]	0.439394
[thyroid_neoplasms]	0.831169		[RAND_121]	0.516595
[warfarin]	0.89899		[RAND_122]	0.34632
[presence_of_ss-a_ro_and_other_autoantibodies]	1		[RAND_123]	0.469697
[papilloma]	1		[RAND_124]	0.555556
[trachoma]	0.998878		[RAND_125]	0.5578
[hypertension__pregnancy_induced]	0.977273		[RAND_126]	0.578283
[heart_block]	0.818182		[RAND_127]	0.579125
[pulmonary_tuberculosis]	0.992785		[RAND_128]	0.473304
[microscopic_polyangiitis]	1		[RAND_129]	0.516835
[multiple_myeloma]	0.85124		[RAND_130]	0.53168
[heart_anomalies__congenital]	0.915404		[RAND_131]	0.520202
[myocardial_infarction_(early_onset)]	0.815296		[RAND_132]	0.531987
[glomerulonephritis__hepatitis_b_virus-associated]	1		[RAND_133]	0.621934
[microsatellite_instability]	0.981481		[RAND_134]	0.501684
[nephropathy__diabetic]	0.905243		[RAND_135]	0.524772
[iron_deficiency_anaemia]	0.752189		[RAND_136]	0.562963
[bronchiectatic_disease]	1		[RAND_137]	0.43771
[anca_positive_patients]	1		[RAND_138]	0.388889
[down_syndrome]	0.897868		[RAND_139]	0.500561
[adrenal_hyperplasia__congenital]	1		[RAND_140]	0.326599
[salt-wasting_congenital_adrenal_hyperplasia]	1		[RAND_141]	0.553872
[coronary_atherosclerosis]	0.981241		[RAND_142]	0.520924
[human_narcolepsy,]	1		[RAND_143]	0.592593
[waldenstrom_macroglobulinemia]	0.927399		[RAND_144]	0.585859
[alcoholic_intoxication__chronic]	0.688552		[RAND_145]	0.452862
[coronary_arteriosclerosis]	0.921717		[RAND_146]	0.502525
[glucose_transporter_type_2]	0.879706		[RAND_147]	0.606061
[bladder_neoplasm]	0.77686		[RAND_148]	0.547291
[emphysema]	0.883838		[RAND_149]	0.466667
[helper_t_lymphocyte_precursor_frequencies]	1		[RAND_150]	0.555556
[serum_bilirubin_levels]	0.848485		[RAND_151]	0.564815
[creutzfeldt-jakob_syndrome]	0.620707		[RAND_152]	0.527273
[coronary_vasospasm]	0.627946		[RAND_153]	0.340067
[tanning]	0.661616		[RAND_154]	0.739057
[respiratory_syncytial_virus_bronchiolitis]	0.932401		[RAND_155]	0.381507
[eye_color]	0.919192		[RAND_156]	0.541667
[serum_markers_of_iron_status]	0.734403		[RAND_157]	0.405229
[chronic_bronchitis]	1		[RAND_158]	0.723485
[aortoarteritis]	1		[RAND_159]	0.651515
[nephropathy]	0.933333		[RAND_160]	0.478788
[amphetamine-related_disorders]	0.828283		[RAND_161]	0.498737
[gaucher_disease]	0.811448		[RAND_162]	0.60101
[posttreatment_th2_immune_response_to_s,_mansoni_ags]	1		[RAND_163]	0.515152
[kidney_failure]	0.963925		[RAND_164]	0.210678
[typhoid_fever]	0.996212		[RAND_165]	0.528409
[normalized_brain_volume__multiple_sclerosis]	0.855219		[RAND_166]	0.250842
[dupuytren_contracture]	0.666667		[RAND_167]	0.49798
[respiratory_tract_diseases]	1		[RAND_168]	0.49046
[plaque__atherosclerotic]	0.750842		[RAND_169]	0.474747
[resistin]	0.63925		[RAND_170]	0.520924
[leprosy__multibacillary]	0.701299		[RAND_171]	0.4329
[anemia]	0.920202		[RAND_172]	0.510101
[angina]	0.969697		[RAND_173]	0.535354
[tauopathies]	0.765993		[RAND_174]	0.515152
[scarring_trachoma]	1		[RAND_175]	0.425505
[biomedical_quantitative_traits]	0.84127		[RAND_176]	0.402597
[musk]	1		[RAND_177]	0.496392
[ekg__abnormal]	1		[RAND_178]	0.594276
[vulvar_lichen_sclerosus]	1		[RAND_179]	0.522367
[obstetric_labor__premature]	0.993464		[RAND_180]	0.625668
[eating_disorders]	0.909091		[RAND_181]	0.518038
[adrenoleukodystrophy]	1		[RAND_182]	0.348485
[chorea]	1		[RAND_183]	0.520591
[interleukin-6]	0.679144		[RAND_184]	0.45098
[coronary_stenosis]	0.891582		[RAND_185]	0.589226
[scleroderma__diffuse]	0.979798		[RAND_186]	0.627525
[mite-sensitive_asthma]	1		[RAND_187]	0.473064
[carcinoma__ductal__breast]	0.97861		[RAND_188]	0.600713
[memory__short-term]	0.726263		[RAND_189]	0.609091
[volumetric_brain_mri]	0.505051		[RAND_190]	0.56734
[glioma]	0.794372		[RAND_191]	0.443001
[primary_iga_nephropathy]	1		[RAND_192]	0.704185
[peripheral_vascular_diseases]	0.9038		[RAND_193]	0.550265
[papillomaviridae]	1		[RAND_194]	0.659452
[cardiac_death]	0.875902		[RAND_195]	0.50938
[erythrocyte_catalase_activity]	0.993687		[RAND_196]	0.435606
[dermatitis_herpetiformis,]	1		[RAND_197]	0.536616
[leishmaniasis__visceral]	1		[RAND_198]	0.719697
[lymphatic_metastasis]	0.908129		[RAND_199]	0.477152
[diabetes__type_1_diabetes__type_2]	1		[RAND_200]	0.453102
[spt_(cockroach)]	1		[RAND_201]	0.622896
[sleepwalking]	1		[RAND_202]	0.851371
[epilepsy__absence]	0.885101		[RAND_203]	0.713384
[adrenal_androgen]	0.998557		[RAND_204]	0.562771
[personality_disorders]	0.972583		[RAND_205]	0.324675
[pain__postoperative]	0.563973		[RAND_206]	0.43266
[non-small_cell_lung_carcinoma]	0.969697		[RAND_207]	0.373737
[agricultural_workers__diseases]	0.999468		[RAND_208]	0.504519
[receptors__tumor_necrosis_factor]	0.662458		[RAND_209]	0.46633
[schistosomiasis]	0.997475		[RAND_210]	0.531566
[kidney_calculi]	0.891134		[RAND_211]	0.312009
[infertility__female]	0.949495		[RAND_212]	0.538721
[hemophilia_a]	0.987879		[RAND_213]	0.353535
[allopurinol]	1		[RAND_214]	0.585859
[non-small_cell_lung_cancer]	0.984287		[RAND_215]	0.52413
[asthma_atopy]	0.857143		[RAND_216]	0.424242
[frontal_lobe]	0.651852		[RAND_217]	0.620875
[lipid_metabolism]	0.875817		[RAND_218]	0.333333
[duodenal_ulcer]	0.882997		[RAND_219]	0.659091
[angina__unstable]	0.987374		[RAND_220]	0.371212
[suicide]	0.955556		[RAND_221]	0.451178
[optic_disk]	0.684848		[RAND_222]	0.573737
[hematologic_neoplasms]	0.916768		[RAND_223]	0.523232
[dengue]	0.956566		[RAND_224]	0.564646
[induced_by_carbamazepine]	1		[RAND_225]	0.718855
[clinical_tuberculosis]	1		[RAND_226]	0.411255
[staphylococcal_infections]	0.997835		[RAND_227]	0.542569
[ica_positive]	1		[RAND_228]	0.675325
[chronic_childhood_arthritis]	0.955556		[RAND_229]	0.408081
[heroin_abuse]	0.929293		[RAND_230]	0.782107
[sexual_dysfunctions__psychological]	0.425926		[RAND_231]	0.545455
[aortic_root_size]	0.830119		[RAND_232]	0.423324
[chronic_obstructive_pulmonary_disease]	0.782369		[RAND_233]	0.668503
[urinary_tract_infections_after_renal_transplantation]	1		[RAND_234]	0.513709
[sexual_dysfunction__physiological]	0.543771		[RAND_235]	0.344557
[pancreatic_neoplasm]	0.549242		[RAND_236]	0.386995
[conduct_disorder_(interaction)]	0.717172		[RAND_237]	0.263889
[hyperbilirubinemia]	0.959596		[RAND_238]	0.589744
[lipoprotein]	0.979204		[RAND_239]	0.515746
[hyperkalemia]	1		[RAND_240]	0.486532
[response_to_radiation]	0.571166		[RAND_241]	0.516988
[cough]	0.984389		[RAND_242]	0.39899
[retinal_diseases]	0.934905		[RAND_243]	0.432099
[leishmaniasis__mucocutaneous]	1		[RAND_244]	0.387626
[periodontal_disease]	0.969697		[RAND_245]	0.792929
[h,_pylori_infection]	0.93105		[RAND_246]	0.475626
[cataract_glaucoma_retinal_detachment_visual_acuity_vogt-koyanagi-harada_syndrome]	1		[RAND_247]	0.505051
[craniofacial_abnormalities]	0.72862		[RAND_248]	0.499663
[follicle_stimulating_hormone]	0.707602		[RAND_249]	0.526316
[head_and_neck_cancer_lung_cancer]	0.991736		[RAND_250]	0.722681
[aortic_valve_insufficiency]	0.989177		[RAND_251]	0.550505
[uterine_cervical_dysplasia]	0.998737		[RAND_252]	0.613636
[fasting_plasma_glucose]	0.92803		[RAND_253]	0.401515
[skin_diseases]	0.941919		[RAND_254]	0.527146
[nonsyndromic_cleft_lip_with_or_without_cleft_palate]	0.606061		[RAND_255]	0.582492
[immune_response_to_hepatitis_b_vaccine]	1		[RAND_256]	0.427609
[cholesterol__hdl_cholesterol__ldl]	0.998557		[RAND_257]	0.435786
[gastritis__atrophic]	0.938432		[RAND_258]	0.491101
[wegener_granulomatosis]	0.997475		[RAND_259]	0.335859
[edema]	0.714064		[RAND_260]	0.398601
[mouth_diseases]	1		[RAND_261]	0.443001
[mitral_valve_insufficiency]	0.99798		[RAND_262]	0.541414
[keratoconus]	0.565657		[RAND_263]	0.417508
[aids]	0.825528		[RAND_264]	0.528007
[cornea]	0.760943		[RAND_265]	0.609428
[pemphigoid__mucous_membrane]	1		[RAND_266]	0.421356
[atopic_dermatitis]	0.86532		[RAND_267]	0.402357
[thrombocytopenia]	0.792368		[RAND_268]	0.425365
[mean_platelet_volume]	0.713805		[RAND_269]	0.558923
[mean_corpuscular_hemoglobin]	0.7886		[RAND_270]	0.453102
[latex_hypersensitivity]	0.96633		[RAND_271]	0.4422
[meningitis]	1		[RAND_272]	0.548563
[bone_marrow_transplantation]	0.942761		[RAND_273]	0.556678
[cerebrovascular_disease]	0.955808		[RAND_274]	0.449495
[subarachnoid_hemorrhage]	0.989478		[RAND_275]	0.446128
[squamous_cell_carcinoma]	0.773737		[RAND_276]	0.383838
[helicobacter_pylori_caga_subtype_infection]	1		[RAND_277]	0.454545
[cognitive_function]	0.939394		[RAND_278]	0.53064
[menarche_(age_at_onset)]	0.702862		[RAND_279]	0.655724
[posttransplantation_diabetes_mellitus_(ptdm)]	0.852158		[RAND_280]	0.642792
[urinary_tract_infections]	0.989394		[RAND_281]	0.794444
[multiple_sclerosis__chronic_progressive]	0.958678		[RAND_282]	0.471074
[diabetic_retinopathy,]	1		[RAND_283]	0.451659
[plasma_hdl_cholesterol_(hdl-c)_levels]	0.867769		[RAND_284]	0.506887
[hypertrophy]	0.94674		[RAND_285]	0.403122
[hypergammaglobulinemia]	1		[RAND_286]	0.313131
[astigmatism]	0.538721		[RAND_287]	0.575758
[rhinosinuitis__allergic_fungal]	1		[RAND_288]	0.519481
[chronic_atrophic_gastritis_and_gastric_carcinoma]	1		[RAND_289]	0.473625
[lep,_leprosy]	1		[RAND_290]	0.55303
[palmoplantar_pustulosis]	1		[RAND_291]	0.470418
[cognitive_test_performance]	0.653199		[RAND_292]	0.385522
[hypersensitivity__delayed]	1		[RAND_293]	0.57702
[cerebellar_ataxia]	0.92785		[RAND_294]	0.40404
[gastric_adenocarcinoma]	1		[RAND_295]	0.552448
[human_papillomavirus_infection]	1		[RAND_296]	0.282828
[thyroiditis__chronic_lymphocytic]	0.920875		[RAND_297]	0.491582
[response_to_antipsychotic_therapy_(extrapyramidal_side_effects)]	0.393939		[RAND_298]	0.350168
[cardiac_sarcoidosis]	1		[RAND_299]	0.471861
[osteoarthritis__hip]	0.836364		[RAND_300]	0.350505
[irritable_bowel_syndrome]	0.880051		[RAND_301]	0.416667
[polyendocrinopathies__autoimmune]	0.99899		[RAND_302]	0.497475
[protective]	0.923977		[RAND_303]	0.548644
[inflammatory_urogenital_disease]	1		[RAND_304]	0.52399
[mycoplasma_infections]	1		[RAND_305]	0.614899
[kawasaki_disease]	0.951178		[RAND_306]	0.477553
[heart_defects__congenital]	0.947941		[RAND_307]	0.613831
[muscle_testing]	0.895623		[RAND_308]	0.648148
[thyroid-associated_ophthalmopathy]	1		[RAND_309]	0.540404
[skin_diseases__vesiculobullous]	1		[RAND_310]	0.673401
[latex_allergy]	0.983165		[RAND_311]	0.3367
[bone_mass]	0.968254		[RAND_312]	0.517316
[corneal_diseases]	0.641414		[RAND_313]	0.426768
[nevirapine]	0.978355		[RAND_314]	0.510823
[sickle_cell_anemia]	0.92504		[RAND_315]	0.570441
[meningococcal_infections]	0.974747		[RAND_316]	0.379293
[malaria__plasmodium_falciparum]	0.920875		[RAND_317]	0.683502
[cytogenetic_studies]	0.944904		[RAND_318]	0.495868
[psoriasis_vulgaris]	1		[RAND_319]	0.473304
[radiotherapy_response]	0.98557		[RAND_320]	0.686869
[hair_morphology]	0.67789		[RAND_321]	0.335578
[essential_hypertension]	0.940516		[RAND_322]	0.386083
[granulomatous_disease__chronic]	1		[RAND_323]	0.478114
[endemic_pemphigus_foliaceus]	1		[RAND_324]	0.276094
[leishmania_chagasi_infection]	1		[RAND_325]	0.488636
[small_cell_lung_carcinoma]	0.770867		[RAND_326]	0.409357
[sle]	1		[RAND_327]	0.444444
[systemic_inflammatory_response_syndrome]	0.998384		[RAND_328]	0.507475
[ehlers-danlos_syndrome]	0.999082		[RAND_329]	0.484848
[paget_s_disease]	0.631772		[RAND_330]	0.450872
[obesity_?????????]	1		[RAND_331]	0.482323
[phosphorus]	0.597148		[RAND_332]	0.50208
[multiple_sclerosis_(severity)]	0.494031		[RAND_333]	0.565657
[intracranial_thrombosis]	0.915825		[RAND_334]	0.340067
[supranuclear_palsy__progressive]	0.764069		[RAND_335]	0.32684
[vitamin_k]	0.733045		[RAND_336]	0.414863
[aspartate_aminotransferases]	0.680135		[RAND_337]	0.488777
[dermatitis__irritant]	1		[RAND_338]	0.406566
[parvovirus_b19_infection]	1		[RAND_339]	0.50101
[neoplasms__squamous_cell]	0.915404		[RAND_340]	0.690657
[anthropometric_traits]	0.828283		[RAND_341]	0.456566
[bone_mineral_mass]	0.998878		[RAND_342]	0.450056
[purpura__thrombocytopenic__idiopathic]	0.99697		[RAND_343]	0.617172
[lipodystrophy]	1		[RAND_344]	0.409091
[sick_sinus_syndrome]	0.942551		[RAND_345]	0.568813
[tau_proteins]	0.44733		[RAND_346]	0.399711
[respiratory_syncytial_virus]	0.986532		[RAND_347]	0.313131
[receptors__tumor_necrosis_factor__type_ii]	0.681397		[RAND_348]	0.473064
[meningococcal_disease,]	1		[RAND_349]	0.494949
[neurotic_disorders]	0.777146		[RAND_350]	0.505682
[blood_viscosity]	0.632997		[RAND_351]	0.560606
[atrial_natriuretic_factor]	0.581726		[RAND_352]	0.51607
[cardiomyopathies]	0.936027		[RAND_353]	0.685522
[irritant_contact_dermatitis]	1		[RAND_354]	0.508838
[factor_vii]	0.743961		[RAND_355]	0.494071
[pulmonary_emphysema]	0.859708		[RAND_356]	0.365881
[encephalopathy__bovine_spongiform]	0.55831		[RAND_357]	0.528007
[carbamazepine]	1		[RAND_358]	0.445707
[haemophilia_with_chronic_synovitis]	1		[RAND_359]	0.388889
[liver_cancer]	0.925926		[RAND_360]	0.481962
[leprosy__lepromatous]	0.961927		[RAND_361]	0.448329
[chromosome_aberrations]	0.933685		[RAND_362]	0.492754
[anticonvulsants]	0.762167		[RAND_363]	0.575758
[refractive_errors]	0.552189		[RAND_364]	0.462963
[crohn_s_disease_inflammatory_bowel_disease_ulcerative_colitis]	0.939394		[RAND_365]	0.586981
[proteinuria_and_cardiovascular_disease]	1		[RAND_366]	0.460317
[chronic_immune_thrombocytopenic_purpura,]	1		[RAND_367]	0.735931
[behcet_s_disease]	0.951599		[RAND_368]	0.499158
[cholestasis__intrahepatic]	0.990741		[RAND_369]	0.623737
[muscular_dystrophy]	1		[RAND_370]	0.501943
[hyperparasitemia]	1		[RAND_371]	0.55303
[ankylosing_spondylitis_independent_of_hla-b27]	1		[RAND_372]	0.387205
[blindness]	0.713636		[RAND_373]	0.428283
[subcutaneous_fat]	0.569024		[RAND_374]	0.371044
[fetal_growth_retardation]	0.872727		[RAND_375]	0.442424
[nicotine_dependence]	0.886231		[RAND_376]	0.385965
[systemic_sclerosis]	0.94123		[RAND_377]	0.418733
[carcinoma__large_cell]	0.951178		[RAND_378]	0.732323
[increased_development_of_adult_t-cell_leukemia_lymphoma]	0.926263		[RAND_379]	0.416162
[tumor_virus_infections]	0.967172		[RAND_380]	0.642677
[hyperlipidemia]	0.996892		[RAND_381]	0.505051
[recurrent_oral_ulcers]	1		[RAND_382]	0.367003
[non-hodgkin_s_lymphoma]	0.861953		[RAND_383]	0.526936
[dehydroepiandrosterone]	0.70101		[RAND_384]	0.578788
[serum_metabolites]	0.838384		[RAND_385]	0.505051
[insulin_resistance_in_obesity]	1		[RAND_386]	0.575758
[dilatation__pathologic]	1		[RAND_387]	0.646465
[allergy]	0.999082		[RAND_388]	0.546832
[ischemia]	0.910009		[RAND_389]	0.519743
[glomerulonephritis__membranous]	0.98557		[RAND_390]	0.435786
[weight_loss]	0.924242		[RAND_391]	0.504419
[malaria__cerebral]	0.984646		[RAND_392]	0.440808
[attention_deficit_hyperactivity_disorder]	0.95202		[RAND_393]	0.439394
[hepatitis_type_2__autoimmune]	1		[RAND_394]	0.565657
[seminoma]	1		[RAND_395]	0.518308
[multiple_trauma]	0.988005		[RAND_396]	0.441919
[myopia]	0.867071		[RAND_397]	0.511515
[chronic_hepatitis_c]	0.890332		[RAND_398]	0.545455
[intestinal_neoplasms]	0.961616		[RAND_399]	0.609091
[bronchopulmonary_dysplasia]	0.885522		[RAND_400]	0.535354
[bulimia]	0.97337		[RAND_401]	0.437098
[jaundice]	0.888889		[RAND_402]	0.2886
[peripheral_vascular_disease]	0.976431		[RAND_403]	0.37037
[myocardial_ischemia]	0.947391		[RAND_404]	0.627104
[h,_pylori_infection_stomach_cancer]	1		[RAND_405]	0.424242
[cholesterol_cholesterol__hdl_cholesterol__ldl_lipoprotein_triglycerides]	1		[RAND_406]	0.705628
[epstein-barr_virus_infections]	0.975469		[RAND_407]	0.396825
[thyroid_cancer]	0.836364		[RAND_408]	0.515152
[addison_s_disease]	0.994529		[RAND_409]	0.616162
[severe_acute_respiratory_syndrome]	0.963925		[RAND_410]	0.385281
[diabetes-associated_autoantibodies]	1		[RAND_411]	0.565657
[benzene_toxicity]	0.919192		[RAND_412]	0.493266
[x-linked_adrenoleukodystrophy]	1		[RAND_413]	0.516835
[sustained_response_to_interferon_+_ribavirin_therapy]	1		[RAND_414]	0.299663
[endometrial_cancer]	0.947199		[RAND_415]	0.486685
[xeroderma_pigmentosum]	0.994949		[RAND_416]	0.494949
[severe_combined_immunodeficiency]	1		[RAND_417]	0.57197
[meningeal_neoplasms]	0.836139		[RAND_418]	0.502245
[dehydration]	1		[RAND_419]	0.43266
[alcohol-related_disorders]	0.830527		[RAND_420]	0.460157
[ossification_of_posterior_longitudinal_ligament]	0.991582		[RAND_421]	0.550505
[left_ventricular_hypertrophy]	0.917027		[RAND_422]	0.558442
[cytomegalovirus_vaccines]	0.347763		[RAND_423]	0.559885
[hip_fractures]	0.912458		[RAND_424]	0.379349
[male_urogenital_diseases]	0.970291		[RAND_425]	0.445633
[kidney_transplant_complications]	0.968855		[RAND_426]	0.425084
[hirschsprung_s_disease]	0.877345		[RAND_427]	0.496392
[warts]	1		[RAND_428]	0.498834
[leukemia__chronic_lymphocytic]	0.987013		[RAND_429]	0.502165
[spinal_dysraphism]	0.947941		[RAND_430]	0.550894
[attention_deficit_and_disruptive_behavior_disorders]	0.59596		[RAND_431]	0.483254
[postoperative_infectious_complications]	1		[RAND_432]	0.300144
[pain]	0.926768		[RAND_433]	0.55303
[hyponatremia]	0.998557		[RAND_434]	0.72583
[autoimmune_thyroid_disease]	1		[RAND_435]	0.565657
[retinopathy__diabetic]	0.936286		[RAND_436]	0.659674
[neoplasms__germ_cell_and_embryonal]	0.709091		[RAND_437]	0.482828
[anemia__iron-deficiency]	0.640693		[RAND_438]	0.512266
[dyskinesia__drug-induced]	0.945455		[RAND_439]	0.472727
[child_behavior_disorders]	0.587453		[RAND_440]	0.53748
[occipital_lobe]	0.735931		[RAND_441]	0.349687
[stomach_ulcer]	0.862374		[RAND_442]	0.477273
[arthritis_(juvenile_idiopathic)]	0.976912		[RAND_443]	0.470418
[nephropathy__iga]	0.718855		[RAND_444]	0.676768
[lipid_metabolism_disorders]	0.941077		[RAND_445]	0.563973
[blood_group_incompatibility]	1		[RAND_446]	0.612795
[hearing_loss__noise-induced]	0.996435		[RAND_447]	0.491384
[erectile_dysfunction]	0.556015		[RAND_448]	0.573921
[lymphoma__b-cell]	0.815296		[RAND_449]	0.502165
[biochemical_measures]	0.779125		[RAND_450]	0.538721
[thyroid_carcinoma]	1		[RAND_451]	0.505051
[gallstones]	0.981818		[RAND_452]	0.650505
[mucocutaneous_leishmaniasis]	1		[RAND_453]	0.765152
[hepatitis_a]	0.920635		[RAND_454]	0.544012
[agranulocytosis]	0.944056		[RAND_455]	0.622378
[memory]	0.615681		[RAND_456]	0.491101
[anemia__aplastic]	0.883838		[RAND_457]	0.406566
[angiography]	0.641414		[RAND_458]	0.467803
[pharyngeal_neoplasms]	0.977778		[RAND_459]	0.561616
[nephrolithiasis]	0.664983		[RAND_460]	0.321549
[peptides__cyclic]	1		[RAND_461]	0.525253
[reiter_s_syndrome]	1		[RAND_462]	0.614899
[arthritis__reactive]	0.979798		[RAND_463]	0.429854
[carotid_atherosclerosis_in_hiv_infection]	0.59596		[RAND_464]	0.601571
[pulmonary_fibrosis]	0.98393		[RAND_465]	0.471993
[pemphigoid__benign_mucous_membrane]	1		[RAND_466]	0.441336
[vitamin_d_deficiency]	0.862374		[RAND_467]	0.474747
[acute_anterior_uveitis]	1		[RAND_468]	0.232323
[bone_marrow_diseases]	1		[RAND_469]	0.492063
[deafness]	0.856566		[RAND_470]	0.351515
[body_fat]	0.946128		[RAND_471]	0.56229
[select_biomarker_traits]	0.733333		[RAND_472]	0.541414
[nevus]	0.77417		[RAND_473]	0.674603
[tonometry]	0.696051		[RAND_474]	0.415978
[major_depression]	0.904602		[RAND_475]	0.469136
[disease_resistance]	0.571166		[RAND_476]	0.449036
[vasopressor_infusion_requirement]	1		[RAND_477]	0.44733
[restenosis]	0.96633		[RAND_478]	0.381594
[pregnancy_complications__cardiovascular]	0.970707		[RAND_479]	0.610101
[movement_disorders]	0.578002		[RAND_480]	0.460157
[melanosis]	0.677778		[RAND_481]	0.371717
[meliodosis]	1		[RAND_482]	0.401515
[lewy_body_disease]	0.890572		[RAND_483]	0.695286
[menarch]	0.918182		[RAND_484]	0.584848
[adenomatous_polyposis_coli]	0.893218		[RAND_485]	0.46176
[bone_mineral_density_(hip)]	0.67092		[RAND_486]	0.463583
[schizophrenia_weight_gain]	0.852814		[RAND_487]	0.738817
[liver_diseases]	0.939926		[RAND_488]	0.414141
[blood_glucose]	0.905724		[RAND_489]	0.419192
[anorexia_nervosa]	0.721425		[RAND_490]	0.432217
[polymyositis]	1		[RAND_491]	0.50272
[restless_legs_syndrome]	0.656566		[RAND_492]	0.492424
[adenomyosis]	0.991342		[RAND_493]	0.207792
[deep_vein_thrombosis]	0.968779		[RAND_494]	0.344353
[hematological_parameters]	0.815296		[RAND_495]	0.452381
[serum_uric_acid]	0.905206		[RAND_496]	0.645688
[limb_deformities__congenital]	0.947811		[RAND_497]	0.392256
[charcot-marie-tooth_disease]	0.988636		[RAND_498]	0.419192
[primary_billiary_cirrosis]	1		[RAND_499]	0.436869
[carotid_atherosclerosis]	0.927946		[RAND_500]	0.544781
[systemic_scleroderma]	0.962482		[RAND_501]	0.519481
[alcohol_withdrawal_delirium]	0.844444		[RAND_502]	0.606061
[stomach_diseases]	0.99449		[RAND_503]	0.613407
[severe_ulcerative_colitis]	1		[RAND_504]	0.311688
[arthritis__infectious]	1		[RAND_505]	0.441919
[tourette_syndrome]	0.899908		[RAND_506]	0.528926
[opioid-related_disorders]	0.914141		[RAND_507]	0.40404
[copd]	0.92562		[RAND_508]	0.529844
[intima-media_thickness]	0.95202		[RAND_509]	0.350168
[abnormalities__multiple]	0.830303		[RAND_510]	0.503704
[hair_color]	0.747475		[RAND_511]	0.521212
[leukemia-lymphoma__t-cell__acute__htlv-i-associated]	0.969697		[RAND_512]	0.461279
[plasmodium_falciparum_reinfections]	1		[RAND_513]	0.431818
[chemotherapy-induced_pulmonary_fibrosis]	1		[RAND_514]	0.477273
[leprosy__paucibacillary]	0.683983		[RAND_515]	0.640693
[smoking_behavior]	0.837321		[RAND_516]	0.551302
[apolipoproteins_e]	0.701561		[RAND_517]	0.600551
[pemphigus_foliaceus]	0.989899		[RAND_518]	0.387511
[natriuretic_peptide__brain]	0.743266		[RAND_519]	0.500421
[dermatitis_and_eczema]	0.864198		[RAND_520]	0.495511
[leprosy__tuberculoid]	0.984848		[RAND_521]	0.375758
[lymphoma__follicular]	0.967172		[RAND_522]	0.617003
[folate_pathway_vitamin_levels]	0.685185		[RAND_523]	0.579125
[somnambulism]	1		[RAND_524]	0.669553
[leiomyoma]	0.684624		[RAND_525]	0.514029
[response_to_antipsychotic_treatment]	0.575226		[RAND_526]	0.504519
[urinary_bladder_cancer]	0.93771		[RAND_527]	0.523569
[spondyloarthropathies]	0.91342		[RAND_528]	0.305916
[bone_marrow_transplant]	1		[RAND_529]	0.534091
[delayed_graft_function]	1		[RAND_530]	0.378788
[hyperlipidemia__familial_combined]	0.936869		[RAND_531]	0.531566
[plasma_hdl-c_levels]	0.967172		[RAND_532]	0.506313
[overweight]	0.829201		[RAND_533]	0.469697
[antidepressive_agents]	0.581267		[RAND_534]	0.551882
[anxiety_disorder]	0.922559		[RAND_535]	0.417508
[tumor_necrosis_factor-alpha]	0.666667		[RAND_536]	0.579479
[drb1*03___dqb1*0302]	1		[RAND_537]	0.52862
[altitude_sickness]	0.973906		[RAND_538]	0.56229
[myeloproliferative_disorders]	0.988636		[RAND_539]	0.431818
[stroke__ischemic]	0.932507		[RAND_540]	0.491276
[multiple_sclerosis_(age_of_onset)]	0.393939		[RAND_541]	0.672439
[clozapine]	0.59596		[RAND_542]	0.460055
[homocysteine]	0.984848		[RAND_543]	0.427273
[chronic_lymphocytic_leukaemia]	0.97138		[RAND_544]	0.526936
[natural_menopause]	0.870791		[RAND_545]	0.508418
[recurrent_respiratory_papillomatosis]	1		[RAND_546]	0.470418
[retinitis_pigmentosa]	0.995409		[RAND_547]	0.446281
[arterial_occlusive_diseases]	0.89348		[RAND_548]	0.552801
[hyperandrogenism]	0.986791		[RAND_549]	0.461538
[anxiety_disorders]	0.886134		[RAND_550]	0.482094
[glucose_metabolism_disorders]	0.932179		[RAND_551]	0.533911
[myelopathy__htlv-1_associated]	1		[RAND_552]	0.428283
[personality]	0.548425		[RAND_553]	0.630422
[dermatomyositis__polymyositis]	1		[RAND_554]	0.663781
[ovarian_failure__premature]	0.895623		[RAND_555]	0.483726
[odontogenesis]	0.754545		[RAND_556]	0.673737
[liver_cirrhosis__alcoholic]	0.966507		[RAND_557]	0.366295
[vitamin_d]	0.664032		[RAND_558]	0.624506
[isoxazoles]	0.442761		[RAND_559]	0.439394
[thalassemia]	0.983838		[RAND_560]	0.330303
[anti-cyclic_citrullianted_peptide_antibody]	0.958965		[RAND_561]	0.532197
[astrocytoma]	0.87013		[RAND_562]	0.525253
[scleroderma__limited]	0.991162		[RAND_563]	0.246212
[significant_reduction_in_response_to_steroid_therapy]	1		[RAND_564]	0.236111
[iga_deficiency]	0.857143		[RAND_565]	0.567581
[diabetes__type_2_insulin]	0.834055		[RAND_566]	0.542569
[aspergillosis__allergic_bronchopulmonary]	0.993266		[RAND_567]	0.673401
[enterovirus_infections]	1		[RAND_568]	0.753788
[response_to_iloperidone_treatment_(qt_prolongation)]	0.5671		[RAND_569]	0.507937
[hearing_loss]	0.802309		[RAND_570]	0.721501
[hematopoietic_stem_cell_transplantation]	1		[RAND_571]	0.416386
[tissue_plasminogen_activator]	0.583482		[RAND_572]	0.54902
[dermatomyositis]	1		[RAND_573]	0.448329
[carcinoma__transitional_cell]	0.9422		[RAND_574]	0.557239
[atrioventricular_block]	0.938763		[RAND_575]	0.614899
[central_nervous_system]	0.396825		[RAND_576]	0.544012
[spondylarthropathies]	0.963636		[RAND_577]	0.422222
[neoplasms__second_primary]	0.929293		[RAND_578]	0.535354
[cerebral_infarct]	0.994388		[RAND_579]	0.672278
[oocytes]	0.543771		[RAND_580]	0.656566
[diabetic_neuropathies]	0.970615		[RAND_581]	0.6382
[mental_retardation]	0.801347		[RAND_582]	0.468687
[leukemia__acute_lymphoblastic]	1		[RAND_583]	0.511364
[pollen_allergy]	0.999223		[RAND_584]	0.42735
[diabetes__gestational]	0.927048		[RAND_585]	0.496072
[biliary_cirrhosis]	0.916084		[RAND_586]	0.470085
[food_hypersensitivity]	0.997475		[RAND_587]	0.678451
[limb_deficiency_anomalies]	0.985089		[RAND_588]	0.44733
[audiometry__pure-tone]	0.74988		[RAND_589]	0.419913
[small_cell_carcinoma_of_lung]	0.693603		[RAND_590]	0.612795
[laryngeal_neoplasms]	0.923783		[RAND_591]	0.534435
[chorioamnionitis]	1		[RAND_592]	0.448934
[response_to_treatment_for_acute_lymphoblastic_leukemia]	0.724518		[RAND_593]	0.461892
[intra-abdominal_fat]	0.403199		[RAND_594]	0.429293
[hip_geometry]	0.775533		[RAND_595]	0.50954
[b51__a2-b51-dr2_haplotype]	1		[RAND_596]	0.523569
[measles_antibody_level]	1		[RAND_597]	0.602694
[hormone_disturbance]	0.957071		[RAND_598]	0.368687
[asperger_syndrome]	0.667929		[RAND_599]	0.633838
[neoplasm_recurrence__local]	0.933838		[RAND_600]	0.384343
[myocardial_infarct_stroke__ischemic]	0.887879		[RAND_601]	0.39596
[migraine_with_aura]	0.896235		[RAND_602]	0.499541
[ankylosing_spondylitis]	0.994108		[RAND_603]	0.48064
[familial_bronchiectasis,]	1		[RAND_604]	0.467172
[sphingolipids]	0.489177		[RAND_605]	0.357864
[epilepsy__generalized]	0.894661		[RAND_606]	0.463203
[inflammatory_bowel_disease__nos]	0.718294		[RAND_607]	0.665544
[dermatitis_herpetiformis]	1		[RAND_608]	0.602273
[disorders]	0.744108		[RAND_609]	0.59596
[joint_diseases]	0.991342		[RAND_610]	0.344877
[osteomyelitis]	0.993266		[RAND_611]	0.568462
[caffeine]	0.719416		[RAND_612]	0.436588
[mortality]	0.658249		[RAND_613]	0.471801
[vascular_diseases]	0.932858		[RAND_614]	0.542484
[adenocarcinoma__mucinous]	0.760943		[RAND_615]	0.314815
[c2-deficiency_gene]	1		[RAND_616]	0.426768
[hepatocellular_carcinoma]	0.865657		[RAND_617]	0.39697
[thromboembolism__venous]	0.934803		[RAND_618]	0.552801
[celiac]	1		[RAND_619]	0.545455
[choreatic_disorders]	0.999223		[RAND_620]	0.641026
[thinness]	0.899832		[RAND_621]	0.454545
[hirschsprung_disease]	0.874459		[RAND_622]	0.616162
[intuition]	0.637486		[RAND_623]	0.263749
[amyloidosis]	0.972222		[RAND_624]	0.563131
[allograft_outcome]	1		[RAND_625]	0.437098
[hypotension]	0.795735		[RAND_626]	0.483726
[sleep_disorders]	0.961279		[RAND_627]	0.267677
[cervical_intraepithelial_neoplasia]	0.982684		[RAND_628]	0.554594
[spt_(hdm)]	1		[RAND_629]	0.525253
[epilepsies__partial]	0.89899		[RAND_630]	0.376263
[urticaria]	0.994031		[RAND_631]	0.57438
[p-selectin]	0.623569		[RAND_632]	0.511111
[beta_thalassemia_hemoglobin_e_disease]	0.860606		[RAND_633]	0.484848
[thyroid_disease__autoimmune]	1		[RAND_634]	0.381313
[neoplasm__residual]	0.744504		[RAND_635]	0.4694
[bipolar_affective_disorder]	0.979798		[RAND_636]	0.589646
[fibrosing_alveolitis]	1		[RAND_637]	0.57702
[testosterone]	0.892677		[RAND_638]	0.332071
[retinal_degeneration]	0.945707		[RAND_639]	0.560606
[atherosclerosis__coronary_carotid_artery_damage]	1		[RAND_640]	0.593939
[a11__b16__cw7__drb1*15]	1		[RAND_641]	0.569024
[telomere]	0.774807		[RAND_642]	0.345811
[cerebral_malaria]	0.996115		[RAND_643]	0.656566
[contact_hypersensitivity]	1		[RAND_644]	0.621212
[salmonella_infections]	1		[RAND_645]	0.622378
[osteochondrodysplasias]	0.994108		[RAND_646]	0.611111
[monocyte_chemoattractant_protein-1]	0.650673		[RAND_647]	0.408249
[carbamazepine_hypersensitivity]	1		[RAND_648]	0.507937
[rheumatic_heart_disease]	1		[RAND_649]	0.453824
[serum_tumor_necrosis_factor-alpha_levels]	1		[RAND_650]	0.256854
[photoparoxysmal_response]	1		[RAND_651]	0.373737
[glutamic_acid_decarboxylase_antibodies]	1		[RAND_652]	0.379509
[hepatitis]	0.953824		[RAND_653]	0.392496
[hemoglobin]	0.746212		[RAND_654]	0.424242
[immunoglobulin_e]	0.907773		[RAND_655]	0.472991
[osteoarthritis__knee]	0.90404		[RAND_656]	0.531987
[chagas_cardiomyopathy]	0.988889		[RAND_657]	0.637374
[complement_c4_complotypes]	1		[RAND_658]	0.508418
[dementia__vascular]	0.962963		[RAND_659]	0.433502
[diarrhea]	0.946128		[RAND_660]	0.438833
[hemorrhage]	0.914141		[RAND_661]	0.405724
[weight_gain]	0.917874		[RAND_662]	0.496267
[exanthema]	0.998878		[RAND_663]	0.359147
[interferon_response]	1		[RAND_664]	0.440657
[dyslexia]	0.743687		[RAND_665]	0.383838
[juvenile_dermatomyositis]	1		[RAND_666]	0.40404
[gallbladder_neoplasms]	0.531566		[RAND_667]	0.734848
[gvhd]	1		[RAND_668]	0.544332
[nutrition_disorders]	0.978114		[RAND_669]	0.531987
[asthma_ige]	0.773449		[RAND_670]	0.453102
[hypertension__pregnancy-induced]	0.984848		[RAND_671]	0.648148
[noncardia_gastric_cancer]	1		[RAND_672]	0.443322
[neurobehavioral_manifestations]	0.617284		[RAND_673]	0.543771
[sleep_apnea__obstructive]	0.974747		[RAND_674]	0.436869
[hypertension__renal]	0.949495		[RAND_675]	0.430976
[uveitis__anterior]	1		[RAND_676]	0.340067
[vascular_disease]	0.967401		[RAND_677]	0.426079
[glaucoma]	0.700337		[RAND_678]	0.497475
[spinal_fractures]	0.905303		[RAND_679]	0.486111
[alopecia]	0.819024		[RAND_680]	0.569865
[clozapine-induced_agranulocytosis]	1		[RAND_681]	0.492929
[dengue_hemorrhagic_fever]	0.947658		[RAND_682]	0.484848
[hallucinations]	0.8844		[RAND_683]	0.466891
[leukemia__myelocytic__acute]	0.986226		[RAND_684]	0.59045
[intelligence]	0.484848		[RAND_685]	0.237935
[prostate-specific_antigen]	0.882155		[RAND_686]	0.589226
[brain_hemorrhage]	0.989057		[RAND_687]	0.524411
[b*3520_b*1801__cw*1507]	1		[RAND_688]	0.382155
[brucellosis]	0.988062		[RAND_689]	0.523416
[fractures]	0.905724		[RAND_690]	0.501684
[drug_eruptions]	0.966811		[RAND_691]	0.409812
[antioxidant_status]	1		[RAND_692]	0.484848
[coronary_thrombosis]	0.989226		[RAND_693]	0.509091
[vitamin_e]	0.608586		[RAND_694]	0.429293
[cognitive_trait]	0.915404		[RAND_695]	0.512626
[other_metabolic_traits]	0.939394		[RAND_696]	0.437037
[ventricular_outflow_obstruction]	0.987013		[RAND_697]	0.539683
[mood_disorders]	0.922727		[RAND_698]	0.476768
[blood_proteins]	0.691001		[RAND_699]	0.514233
[dna]	1		[RAND_700]	0.534231
[herpesviridae_infections]	1		[RAND_701]	0.503788
[obsessive-compulsive_disorder]	0.813973		[RAND_702]	0.398148
[meningioma]	0.8437		[RAND_703]	0.574163
[brain_imaging_in_schizophrenia_(interaction)]	0.866442		[RAND_704]	0.473625
[angina_pectoris]	0.834055		[RAND_705]	0.617605
[coronary_restenosis]	0.929293		[RAND_706]	0.416035
[seizures__febrile]	0.923681		[RAND_707]	0.526375
[cholesterol__hdl_blood*]	0.86685		[RAND_708]	0.561065
[nasopharyngeal_cancer]	0.943838		[RAND_709]	0.505455
[atherothrombotic_brain_infarction]	1		[RAND_710]	0.52862
[age]	1		[RAND_711]	0.300505
[temporal_lobe]	0.590909		[RAND_712]	0.460438
[calcium-binding_proteins]	0.77385		[RAND_713]	0.495511
[chinese_ankylosing_spondylitis_patients]	1		[RAND_714]	0.725589
[pemphigoid__bullous]	0.963925		[RAND_715]	0.44733
[brill-symmers_disease]	0.977273		[RAND_716]	0.507576
[liver_carcinoma]	0.954882		[RAND_717]	0.490236
[blind_vision]	0.632035		[RAND_718]	0.631313
[cervical_dysplasia_h,_pylori_infection]	1		[RAND_719]	0.548341
[hand_strength]	0.745692		[RAND_720]	0.488414
[coronary_artery_ectasia]	1		[RAND_721]	0.555556
[gestational_age]	1		[RAND_722]	0.621212
[pancreatitis__chronic]	0.934905		[RAND_723]	0.749719
[marijuana_abuse]	0.532468		[RAND_724]	0.320346
[kidney_disease]	0.964646		[RAND_725]	0.464646
[primary_tooth_development]	0.721763		[RAND_726]	0.474747
[aortitis]	1		[RAND_727]	0.380471
[plasma_eosinophil_count]	0.695707		[RAND_728]	0.415404
[myelodysplastic_syndromes]	0.915825		[RAND_729]	0.57037
[mycoses]	1		[RAND_730]	0.619529
[asthma__aspirin-intolerant]	0.980392		[RAND_731]	0.338681
[fetal_membranes__premature_rupture]	0.991919		[RAND_732]	0.621212
[hiv-associated_lipodystrophy_syndrome]	1		[RAND_733]	0.742424
[diabetic_nephropathy]	0.906433		[RAND_734]	0.601276
[nasal_polyposis]	1		[RAND_735]	0.535354
[seizures]	0.952862		[RAND_736]	0.577441
[purpura__schoenlein-henoch]	0.992929		[RAND_737]	0.557576
[diabetic_dermatoses]	1		[RAND_738]	0.507937
[drug-induced_liver_injury_(flucloxacillin)]	0.80303		[RAND_739]	0.484848
[renal_disease__end_stage]	0.979798		[RAND_740]	0.23416
[ovarian_neoplasm]	0.572391		[RAND_741]	0.476992
[multiple_organ_failure]	0.982955		[RAND_742]	0.376263
[sarcoidosis__pulmonary]	0.974747		[RAND_743]	0.495791
[hippocampal_atrophy]	0.7114		[RAND_744]	0.4329
[hla-dqa1_differential_expression]	1		[RAND_745]	0.599327
[inflammatory_bowel_disease_(early_onset)]	0.730028		[RAND_746]	0.360882
[affective_disorder]	0.914141		[RAND_747]	0.650253
[epidermal_necrolysis__toxic]	0.90861		[RAND_748]	0.355459
[prenatal_exposure_delayed_effects]	0.855219		[RAND_749]	0.388328
[acenocoumarol_maintenance_dosage]	0.695286		[RAND_750]	0.469697
[oesophageal_neoplasm]	0.86532		[RAND_751]	0.527497
[oral_ulcer]	1		[RAND_752]	0.580808
[fallopian_tube_diseases]	0.997114		[RAND_753]	0.676768
[increased_cardiopulmonary_morbidity]	1		[RAND_754]	0.689394
[meningococcal_disease]	0.970707		[RAND_755]	0.538384
[lymphoma__non-hodgkin]	0.909091		[RAND_756]	0.401936
[bronchiolitis__viral]	0.959596		[RAND_757]	0.410576
[sudden_infant_death]	0.998737		[RAND_758]	0.631313
[rapid_onset]	1		[RAND_759]	0.290404
[paraparesis__tropical_spastic]	0.998405		[RAND_760]	0.58639
[silicosis]	0.990404		[RAND_761]	0.517172
[kidney_cancer]	0.95174		[RAND_762]	0.520202
[cholelithiasis]	0.965278		[RAND_763]	0.430556
[outcome_after_severe_injury]	1		[RAND_764]	0.541414
[premature_birth]	0.916437		[RAND_765]	0.550964
[obsessive_compulsive_disorder]	0.962482		[RAND_766]	0.484848
[memory_disorders]	0.925505		[RAND_767]	0.477273
[waldenstrom_macroglobulinaemia]	0.964646		[RAND_768]	0.522727
[cardiomyopathy__hypertrophic]	0.914141		[RAND_769]	0.436869
[anticoagulants]	0.637626		[RAND_770]	0.400253
[migraine_without_aura]	0.790909		[RAND_771]	0.60202
[pollen-induced_allergic_rhinitis]	1		[RAND_772]	0.632035
[parkinsonian_disorders]	0.922078		[RAND_773]	0.669553
[black_vs_red_hair_color]	0.843434		[RAND_774]	0.200337
[neoplasms__glandular_and_epithelial]	0.998737		[RAND_775]	0.532828
[chronic_active_hepatitis_c_infection,]	1		[RAND_776]	0.670455
[carcinoma__lobular]	0.978788		[RAND_777]	0.340404
[colorectal_neoplasms__hereditary_nonpolyposis]	0.894949		[RAND_778]	0.521212
[tooth_abnormalities]	0.749719		[RAND_779]	0.428732
[anti-tnf_response]	0.999278		[RAND_780]	0.562049
[abruptio_placentae]	0.978114		[RAND_781]	0.380471
[degenerative_arthropathy_(disorder)]	0.70202		[RAND_782]	0.548822
[hiv_disease]	1		[RAND_783]	0.443182
[pulmonary_thromboembolism]	0.999541		[RAND_784]	0.5
[peroxidase]	0.710438		[RAND_785]	0.468855
[infertility__tubal_factor]	0.994949		[RAND_786]	0.478355
[lymphoma__large_b-cell__diffuse]	0.919192		[RAND_787]	0.398148
[mean_corpuscular_volume]	0.84585		[RAND_788]	0.496706
[hearing_loss__sensorineural]	0.929293		[RAND_789]	0.743146
[shock__septic]	0.955437		[RAND_790]	0.483066
[urinary_calculi]	0.929293		[RAND_791]	0.482472
[parkinson_s_disease_(age_of_onset)]	0.676768		[RAND_792]	0.47138
[eye_diseases]	0.991021		[RAND_793]	0.563412
[nephrotic_syndrome]	0.942761		[RAND_794]	0.719416
[warfarin_maintenance_dose]	0.964646		[RAND_795]	0.60101
[low_attenuation_areas_on_high-resolution_ct]	1		[RAND_796]	0.42803
[cystatins]	0.672222		[RAND_797]	0.534848
[myoclonic_epilepsy__juvenile]	0.876033		[RAND_798]	0.505051
[sinusitis]	1		[RAND_799]	0.527273
[coal_workers__pneumoconiosis_(cwp)]	1		[RAND_800]	0.588384
[pneumoconiosis]	0.998163		[RAND_801]	0.581267
[plasma_levels_of_liver_enzymes]	0.730994		[RAND_802]	0.474216
[periodontal_pocket]	0.998316		[RAND_803]	0.771044
[lymphoma__non-hodgkin_s]	0.945707		[RAND_804]	0.574495
[parvoviridae_infections]	1		[RAND_805]	0.476768
[cardiac_output__low]	0.978355		[RAND_806]	0.59596
[cholangitis]	1		[RAND_807]	0.545455
[excessive_fat_accumulation]	1		[RAND_808]	0.503788
[alopecia_areata]	0.969697		[RAND_809]	0.522424
[heroin_dependence]	0.967172		[RAND_810]	0.285354
[prion_diseases]	0.538108		[RAND_811]	0.603306
[neoplasms__radiation-induced]	0.922559		[RAND_812]	0.26431
[hyperactive-impulsive_symptoms]	0.845599		[RAND_813]	0.542569
[cognitive_ability]	0.939394		[RAND_814]	0.33189
[surgical_wound_infection]	1		[RAND_815]	0.372475
[transferrin]	0.776936		[RAND_816]	0.569024
[photosensitivity_disorders]	1		[RAND_817]	0.49062
[brain_cancer]	0.817172		[RAND_818]	0.620202
[lung_adenocarcinoma]	0.955556		[RAND_819]	0.540909
[bronchitis]	0.919192		[RAND_820]	0.416896
[stroke__hemorrhagic_stroke__ischemic]	0.988062		[RAND_821]	0.307622
[pancreatitis__chronic_calcifying]	0.999519		[RAND_822]	0.469937
[acute_lymphoblastic_leukemia_(childhood)]	0.648019		[RAND_823]	0.428904
[benzodiazepines]	0.47619		[RAND_824]	0.210678
[acute_coronary_syndrome]	0.919192		[RAND_825]	0.592075
[sleep_apnea]	0.991919		[RAND_826]	0.372727
[leptin]	0.953704		[RAND_827]	0.487374
[alveolar_echinococcosis]	1		[RAND_828]	0.474747
[familial_mediterranean_fever]	0.982553		[RAND_829]	0.382002
[rheumatoid_spondylitis]	0.62482		[RAND_830]	0.486291
[posttransplantation_diabetes_mellitus]	0.779461		[RAND_831]	0.439394
[nephritis]	0.906336		[RAND_832]	0.519743
[migraine]	0.92185		[RAND_833]	0.486975
[bronchiectasis]	0.998737		[RAND_834]	0.417508
[recurrent_pregnancy_loss]	1		[RAND_835]	0.374656
[parasitemia]	0.98557		[RAND_836]	0.714286
[inflammatory_myopathies]	1		[RAND_837]	0.547138
[growth_disorders]	0.696128		[RAND_838]	0.523148
[menarche_and_menopause_(age_at_onset)]	0.621934		[RAND_839]	0.620491
[carotid_arteries]	0.678692		[RAND_840]	0.577682
[antineutrophil_cytoplasmic_antibody]	1		[RAND_841]	0.452862
[personality_traits]	0.911111		[RAND_842]	0.688889
[carcinoma__papillary]	0.920875		[RAND_843]	0.467172
[hemostatic_factors_and_hematological_phenotypes]	0.848485		[RAND_844]	0.495868
[rhinitis__allergic__perennial]	0.99449		[RAND_845]	0.539027
[hepatitis__viral__human]	1		[RAND_846]	0.424242
[blood_vessels]	0.683712		[RAND_847]	0.442551
[allergy__latex]	1		[RAND_848]	0.203463
[walking]	0.589899		[RAND_849]	0.371044
[esophagitis]	0.515152		[RAND_850]	0.552801
[pancreatic_cancer]	0.754209		[RAND_851]	0.46936
[ocular_cicatricial_pemphigoid]	1		[RAND_852]	0.56229
[cystatin_c]	0.793651		[RAND_853]	0.643579
[disease_models__animal]	0.770053		[RAND_854]	0.68568
[cholestasis]	0.969697		[RAND_855]	0.522367
[lambert-eaton_myasthenic_syndrome]	1		[RAND_856]	0.638047
[schizoaffective_disorder]	0.961279		[RAND_857]	0.462963
[nerve_degeneration]	0.974026		[RAND_858]	0.518038
[fasting_glucose-related_traits]	0.828283		[RAND_859]	0.497354
[neoplasm_of_lung_(disorder)]	0.707071		[RAND_860]	0.500561
[pancreatitis__autoimmune]	0.999038		[RAND_861]	0.457912
[cross_infection]	1		[RAND_862]	0.575758
[dna_damage]	0.968081		[RAND_863]	0.497778
[neoplasms__testis]	0.746212		[RAND_864]	0.689394
[a1__b17__b40]	1		[RAND_865]	0.636364
[autologous_mixed_lymphocyte_reaction]	1		[RAND_866]	0.267677
[oral_submucous_fibrosis]	1		[RAND_867]	0.520443
[nephropathy_in_diabetes_mellitus]	1		[RAND_868]	0.582973
[cytomegalovirus_retinitis]	1		[RAND_869]	0.614478
[leukemia__lymphocytic__chronic]	0.996212		[RAND_870]	0.736111
[bleeding_complications]	0.969697		[RAND_871]	0.619048
[perphenazine]	0.534343		[RAND_872]	0.556566
[latex-fruit_syndrome]	1		[RAND_873]	0.692641
[response_to_tnf_antagonist_treatment]	0.566919		[RAND_874]	0.304293
[plasma_chemerin_levels]	0.619048		[RAND_875]	0.513709
[melioidosis]	1		[RAND_876]	0.458333
[hair]	0.641751		[RAND_877]	0.579125
[hyperhomocysteinemia]	0.986532		[RAND_878]	0.262626
[pulmonary_function_traits_(other)]	0.673401		[RAND_879]	0.427609
[obesity__morbid]	0.86693		[RAND_880]	0.465525
[oxidative_stress]	0.894781		[RAND_881]	0.394781
[pneumonia]	0.878788		[RAND_882]	0.324355
[parietal_lobe]	0.624018		[RAND_883]	0.478114
[pancreatitis__alcoholic]	0.988215		[RAND_884]	0.543771
[obesity-_associated_hypertension_???????]	1		[RAND_885]	0.436869
[thryoiditis__chronic_lymphocytic]	1		[RAND_886]	0.436674
[neuroticism]	0.854545		[RAND_887]	0.471717
[complications_after_major_abdominal_operations]	1		[RAND_888]	0.473304
[schizophrenia__paranoid]	0.839646		[RAND_889]	0.458333
[rheumatoid_nodule]	0.92298		[RAND_890]	0.483586
[burns]	0.99899		[RAND_891]	0.571717
[glioblastoma]	0.785634		[RAND_892]	0.525253
[cardiac_surgery]	1		[RAND_893]	0.505051
[huntington_disease]	0.978676		[RAND_894]	0.448934
[atherosclerosis__generalized]	0.835498		[RAND_895]	0.499278
[hematology_indices]	0.976912		[RAND_896]	0.525253
[hyperuricemia]	0.951178		[RAND_897]	0.698653
[respiration_disorders]	0.725589		[RAND_898]	0.570707
[thyroiditis__hashimoto_s]	1		[RAND_899]	0.459984
[cirrhosis]	0.956938		[RAND_900]	0.518873
[hypothyroidism__goitrous_juvenile_autoimmune]	1		[RAND_901]	0.39627
[progressive_supranuclear_palsy]	0.816498		[RAND_902]	0.523569
[methotrexate_toxicity]	0.959596		[RAND_903]	0.580808
[chronic_gvhd]	1		[RAND_904]	0.57702
[aortic_aneurysm__abdominal]	0.935354		[RAND_905]	0.425253
[vitamin_b_12]	0.691198		[RAND_906]	0.636364
[bronchial_hyperreactivity]	0.856749		[RAND_907]	0.462351
[congenital_adrenal_hyperplasia]	1		[RAND_908]	0.222222
[giant_cell_arteritis]	0.992785		[RAND_909]	0.525253
[sids_sudden_infant_death_syndrome]	0.978355		[RAND_910]	0.441558
[cardiac_structure_and_function]	0.590909		[RAND_911]	0.616162
[brain_infarction]	0.940236		[RAND_912]	0.484007
[intercellular_adhesion_molecule-1]	0.542508		[RAND_913]	0.39899
[leukopenia]	0.658586		[RAND_914]	0.50101
[birth_weight_body_mass]	1		[RAND_915]	0.449495
[systolic_blood_pressure]	0.726431		[RAND_916]	0.486111
[plasma_levels_of_antioxidants]	1		[RAND_917]	0.484848
[hypertension__pulmonary_arterial]	1		[RAND_918]	0.606838
[brain_imaging]	0.708514		[RAND_919]	0.555556
[cataract]	0.822511		[RAND_920]	0.290043
[bone_neoplasms]	0.772727		[RAND_921]	0.631313
[hypertrophic_cardiomyopathy]	0.886364		[RAND_922]	0.618687
[anemia__hemolytic]	0.956229		[RAND_923]	0.454545
[glomerulonephritis_membranous]	0.969697		[RAND_924]	0.365079
[cataplexy]	0.999468		[RAND_925]	0.5832
[gastric_cancer]	0.872615		[RAND_926]	0.534792
[urinary_tract_infection]	0.965106		[RAND_927]	0.515152
[hyperlipoproteinemia_type_ii]	0.986532		[RAND_928]	0.436364
[malarial_anemia_and_cerebral_malaria]	1		[RAND_929]	0.569444
[b27]	1		[RAND_930]	0.341751
[goiter]	0.897306		[RAND_931]	0.526936
[autoimmune_polyglandular_syndrome]	1		[RAND_932]	0.616162
[risperidone]	0.819865		[RAND_933]	0.490741
[glucose_tolerance_test]	0.828877		[RAND_934]	0.488414
[carcinoma__basal_cell]	0.669192		[RAND_935]	0.52904
[als_amyotrophic_lateral_sclerosis]	0.902875		[RAND_936]	0.570319
[polymyalgia_rheumatica]	0.967172		[RAND_937]	0.410354
[brain_structure]	0.634033		[RAND_938]	0.487956
[muscular_diseases]	0.944444		[RAND_939]	0.439394
[apolipoproteins_c]	0.619048		[RAND_940]	0.462241
[type_2_diabetes_(retinopathy)]	0.998737		[RAND_941]	0.55303
[stroke__lacunar]	0.993266		[RAND_942]	0.480359
[protein_c]	0.964646		[RAND_943]	0.558923
[arthritis_lymphopenia_nephritis__lupus]	0.998557		[RAND_944]	0.52381
[vogt-koyanagi-harada_s_disease]	1		[RAND_945]	0.484848
[delayed_sleep_phase_syndrome,]	0.969697		[RAND_946]	0.422799
[gamma-glutamylcyclotransferase]	0.624067		[RAND_947]	0.42029
[iga_glomerulonephritides]	1		[RAND_948]	0.575758
[cirrhosis__alcoholic]	0.958678		[RAND_949]	0.432507
[thyroid_diseases]	0.94561		[RAND_950]	0.568765
[heart_disease__ischemic]	0.916815		[RAND_951]	0.509804
[sudden_cardiac_death]	0.802309		[RAND_952]	0.597403
[neural_tube_defects]	0.965278		[RAND_953]	0.409091
[ige_response]	1		[RAND_954]	0.308802
[vogt-koyanagi-harada_syndrome]	0.999468		[RAND_955]	0.477937
[primary_sclerosing_cholangitis]	0.998106		[RAND_956]	0.47601
[patent_ductus_arteriosus]	0.920455		[RAND_957]	0.414141
[atherosclerosis__carotid]	0.974747		[RAND_958]	0.313131
[synovitis]	1		[RAND_959]	0.664983
[rectal_neoplasms]	0.981481		[RAND_960]	0.729798
[breast_neoplasms__male]	0.808081		[RAND_961]	0.451178
[blood_coagulation_factor_inhibitors]	0.734488		[RAND_962]	0.556999
[thromboembolism]	0.938763		[RAND_963]	0.57197
[arthritis]	0.954786		[RAND_964]	0.460317
[hepatitis__fulminant_non-a__nonb]	1		[RAND_965]	0.35101
Average	0.889563		Average	0.500407
Min	0.347763		Min	0.200337
1st quartile	0.830359		1st quartile	0.435786
Median	0.947941		Median	0.50101
3rd quartile	0.999468		3rd quartile	0.562915
Max	1		Max	0.851371

## Sheet: hsa_go
[GO_0006285]	0.977778		[RAND_0]	0.537374
[GO_0000931]	0.98557		[RAND_1]	0.444444
[GO_0030104]	0.940236		[RAND_2]	0.472643
[GO_0060071]	0.943786		[RAND_3]	0.401405
[GO_0003272]	0.976125		[RAND_4]	0.55831
[GO_0042289]	0.856902		[RAND_5]	0.350168
[GO_0061037]	0.943182		[RAND_6]	0.311869
[GO_0010872]	0.923681		[RAND_7]	0.455668
[GO_0046950]	0.988636		[RAND_8]	0.609848
[GO_0048102]	0.873737		[RAND_9]	0.740741
[GO_0035102]	0.982828		[RAND_10]	0.55
[GO_0046543]	0.948653		[RAND_11]	0.557239
[GO_0034314]	0.887879		[RAND_12]	0.476768
[GO_0072124]	0.910534		[RAND_13]	0.633478
[GO_0006265]	0.986532		[RAND_14]	0.447811
[GO_0050733]	0.974026		[RAND_15]	0.510823
[GO_2001212]	0.866162		[RAND_16]	0.463384
[GO_0009113]	0.96835		[RAND_17]	0.448485
[GO_0070265]	0.982323		[RAND_18]	0.541035
[GO_0016714]	0.907648		[RAND_19]	0.483405
[GO_1900017]	0.970819		[RAND_20]	0.353535
[GO_0045907]	0.923521		[RAND_21]	0.521405
[GO_0046325]	0.887826		[RAND_22]	0.528442
[GO_0060462]	0.92785		[RAND_23]	0.443001
[GO_0060219]	0.869529		[RAND_24]	0.374579
[GO_0071027]	0.999082		[RAND_25]	0.466483
[GO_0085029]	0.885522		[RAND_26]	0.400673
[GO_0015781]	1		[RAND_27]	0.378788
[GO_0031507]	0.861111		[RAND_28]	0.324495
[GO_0060579]	0.965657		[RAND_29]	0.551515
[GO_0046933]	0.935721		[RAND_30]	0.439853
[GO_0002911]	0.997475		[RAND_31]	0.547138
[GO_2000052]	0.843434		[RAND_32]	0.494949
[GO_0043371]	0.888889		[RAND_33]	0.544332
[GO_0021535]	0.908081		[RAND_34]	0.563636
[GO_0001880]	0.983165		[RAND_35]	0.636364
[GO_0046007]	0.75		[RAND_36]	0.426768
[GO_0045453]	0.899394		[RAND_37]	0.504242
[GO_0031929]	0.876033		[RAND_38]	0.528926
[GO_0007077]	0.989899		[RAND_39]	0.426768
[GO_0031464]	0.957071		[RAND_40]	0.42803
[GO_0021513]	0.92803		[RAND_41]	0.66351
[GO_0034776]	0.900673		[RAND_42]	0.513468
[GO_0042776]	0.997475		[RAND_43]	0.623737
[GO_0030676]	0.984287		[RAND_44]	0.483726
[GO_0038064]	0.993266		[RAND_45]	0.434343
[GO_0034763]	0.919786		[RAND_46]	0.513369
[GO_0021859]	0.580808		[RAND_47]	0.508418
[GO_0004000]	0.914601		[RAND_48]	0.559229
[GO_0002568]	0.969697		[RAND_49]	0.607323
[GO_0006385]	0.979798		[RAND_50]	0.554594
[GO_0016861]	0.908314		[RAND_51]	0.501166
[GO_0045793]	0.849747		[RAND_52]	0.558081
[GO_0006044]	0.897727		[RAND_53]	0.420455
[GO_0004677]	0.920635		[RAND_54]	0.424242
[GO_0031094]	0.912121		[RAND_55]	0.538384
[GO_0060872]	0.975758		[RAND_56]	0.547475
[GO_0071818]	0.986532		[RAND_57]	0.473625
[GO_0006706]	0.869529		[RAND_58]	0.523148
[GO_0051429]	0.998316		[RAND_59]	0.335017
[GO_0070402]	0.990741		[RAND_60]	0.505051
[GO_0060004]	0.830409		[RAND_61]	0.385433
[GO_0031941]	0.939394		[RAND_62]	0.590303
[GO_0006895]	0.743266		[RAND_63]	0.425926
[GO_0031265]	0.981241		[RAND_64]	0.558442
[GO_0034443]	0.986869		[RAND_65]	0.59596
[GO_0000214]	1		[RAND_66]	0.505969
[GO_0004030]	1		[RAND_67]	0.478114
[GO_0052742]	0.996843		[RAND_68]	0.556818
[GO_0034063]	0.848485		[RAND_69]	0.392817
[GO_0043096]	0.916306		[RAND_70]	0.507937
[GO_0007342]	0.651127		[RAND_71]	0.325563
[GO_0006303]	0.977874		[RAND_72]	0.522367
[GO_0019371]	0.975469		[RAND_73]	0.541847
[GO_0044321]	0.716049		[RAND_74]	0.446689
[GO_0017070]	0.99287		[RAND_75]	0.431967
[GO_0042448]	0.956031		[RAND_76]	0.538919
[GO_0008504]	0.940236		[RAND_77]	0.768519
[GO_0016308]	1		[RAND_78]	0.46176
[GO_0030991]	0.950938		[RAND_79]	0.512266
[GO_0021797]	0.856902		[RAND_80]	0.153199
[GO_0050701]	0.946609		[RAND_81]	0.548341
[GO_0048739]	0.997114		[RAND_82]	0.502165
[GO_1900115]	0.859649		[RAND_83]	0.497608
[GO_0072075]	0.923232		[RAND_84]	0.513805
[GO_0009070]	0.99062		[RAND_85]	0.636364
[GO_0045653]	0.963384		[RAND_86]	0.505051
[GO_0033145]	0.96786		[RAND_87]	0.528926
[GO_0032413]	0.955204		[RAND_88]	0.615283
[GO_0004415]	0.988889		[RAND_89]	0.30303
[GO_0032364]	0.851852		[RAND_90]	0.409091
[GO_0043922]	0.922559		[RAND_91]	0.331987
[GO_0043422]	0.968687		[RAND_92]	0.551515
[GO_0031665]	0.822067		[RAND_93]	0.491064
[GO_0034351]	0.983165		[RAND_94]	0.405724
[GO_0032401]	0.920202		[RAND_95]	0.503535
[GO_0060055]	0.819192		[RAND_96]	0.382828
[GO_0015186]	0.969697		[RAND_97]	0.65368
[GO_0010886]	0.935065		[RAND_98]	0.467532
[GO_0050962]	0.882155		[RAND_99]	0.34119
[GO_0006107]	0.99899		[RAND_100]	0.326263
[GO_0070307]	0.929293		[RAND_101]	0.454545
[GO_0016188]	0.897547		[RAND_102]	0.577201
[GO_0090208]	0.93771		[RAND_103]	0.535915
[GO_0010829]	0.875574		[RAND_104]	0.641414
[GO_0055129]	1		[RAND_105]	0.452862
[GO_0002287]	0.920787		[RAND_106]	0.340776
[GO_1900024]	0.767677		[RAND_107]	0.643434
[GO_0051135]	0.905724		[RAND_108]	0.771044
[GO_0000098]	0.961279		[RAND_109]	0.468013
[GO_0002828]	0.885943		[RAND_110]	0.440236
[GO_0006216]	0.988981		[RAND_111]	0.417815
[GO_0009081]	0.998316		[RAND_112]	0.515993
[GO_0035267]	0.976431		[RAND_113]	0.589226
[GO_0019359]	0.914646		[RAND_114]	0.528788
[GO_0060231]	0.874747		[RAND_115]	0.4633
[GO_0014897]	0.970291		[RAND_116]	0.44385
[GO_0000338]	0.97888		[RAND_117]	0.521579
[GO_0009214]	0.999439		[RAND_118]	0.497755
[GO_0051081]	0.984127		[RAND_119]	0.549784
[GO_0060632]	0.780022		[RAND_120]	0.593715
[GO_0008054]	0.841751		[RAND_121]	0.3367
[GO_0090196]	0.894501		[RAND_122]	0.699214
[GO_0019852]	0.99798		[RAND_123]	0.671717
[GO_0009756]	0.978114		[RAND_124]	0.329966
[GO_0001778]	0.953824		[RAND_125]	0.376623
[GO_2000144]	0.883117		[RAND_126]	0.4329
[GO_0048319]	0.915825		[RAND_127]	0.375421
[GO_0030220]	0.851515		[RAND_128]	0.611111
[GO_0051653]	0.890505		[RAND_129]	0.472727
[GO_0047496]	0.958333		[RAND_130]	0.709596
[GO_0051382]	0.965909		[RAND_131]	0.501263
[GO_0060612]	0.859067		[RAND_132]	0.453102
[GO_0004886]	1		[RAND_133]	0.491162
[GO_0048935]	0.897306		[RAND_134]	0.374579
[GO_0090400]	0.796296		[RAND_135]	0.449495
[GO_0016813]	0.960784		[RAND_136]	0.482472
[GO_0000085]	0.940312		[RAND_137]	0.445363
[GO_0006677]	0.9367		[RAND_138]	0.488215
[GO_0035641]	0.982684		[RAND_139]	0.468975
[GO_0009133]	0.959596		[RAND_140]	0.493506
[GO_0003130]	1		[RAND_141]	0.647587
[GO_0001921]	0.796143		[RAND_142]	0.445363
[GO_0006924]	0.959596		[RAND_143]	0.584596
[GO_0030851]	0.889562		[RAND_144]	0.486869
[GO_0021631]	0.855219		[RAND_145]	0.36532
[GO_0003300]	0.966132		[RAND_146]	0.431373
[GO_0060315]	0.933178		[RAND_147]	0.556333
[GO_0005890]	0.998163		[RAND_148]	0.424242
[GO_0004346]	1		[RAND_149]	0.510101
[GO_0000217]	0.901321		[RAND_150]	0.578089
[GO_0071941]	0.944444		[RAND_151]	0.699856
[GO_0015884]	0.958533		[RAND_152]	0.442318
[GO_2001234]	0.922727		[RAND_153]	0.518687
[GO_0000733]	0.95202		[RAND_154]	0.502525
[GO_0003203]	0.974747		[RAND_155]	0.450758
[GO_0060394]	0.996633		[RAND_156]	0.469697
[GO_0042789]	0.933452		[RAND_157]	0.471182
[GO_0045930]	0.843169		[RAND_158]	0.555556
[GO_0070243]	0.819625		[RAND_159]	0.443001
[GO_0034594]	0.939394		[RAND_160]	0.708754
[GO_0031113]	0.915657		[RAND_161]	0.457071
[GO_0035338]	0.993434		[RAND_162]	0.634343
[GO_0004716]	0.993266		[RAND_163]	0.50954
[GO_0070059]	0.943603		[RAND_164]	0.428872
[GO_0033962]	0.842975		[RAND_165]	0.492195
[GO_0045120]	0.838889		[RAND_166]	0.517172
[GO_0008063]	0.952862		[RAND_167]	0.450056
[GO_0042554]	0.93266		[RAND_168]	0.481962
[GO_0031258]	0.871658		[RAND_169]	0.578134
[GO_0045495]	0.90676		[RAND_170]	0.581197
[GO_0060997]	0.971942		[RAND_171]	0.42312
[GO_0071157]	0.881313		[RAND_172]	0.54798
[GO_0043995]	0.907071		[RAND_173]	0.440404
[GO_0042069]	0.958678		[RAND_174]	0.426079
[GO_0030575]	0.905724		[RAND_175]	0.436027
[GO_0031498]	0.921569		[RAND_176]	0.397504
[GO_0007413]	0.931313		[RAND_177]	0.53266
[GO_0014701]	0.989899		[RAND_178]	0.637486
[GO_0044065]	0.92862		[RAND_179]	0.428956
[GO_0031017]	0.832071		[RAND_180]	0.632576
[GO_0006582]	0.87518		[RAND_181]	0.450938
[GO_0019907]	0.896465		[RAND_182]	0.47601
[GO_0015812]	0.983165		[RAND_183]	0.466891
[GO_0045994]	1		[RAND_184]	0.690657
[GO_0034767]	0.905051		[RAND_185]	0.502357
[GO_0006376]	0.988889		[RAND_186]	0.44798
[GO_0060009]	0.794613		[RAND_187]	0.483726
[GO_0015012]	0.959035		[RAND_188]	0.554994
[GO_0033018]	0.97096		[RAND_189]	0.642677
[GO_0009635]	0.941919		[RAND_190]	0.544192
[GO_0009075]	0.959596		[RAND_191]	0.49062
[GO_0006853]	1		[RAND_192]	0.389899
[GO_0015350]	0.977778		[RAND_193]	0.470707
[GO_0045730]	0.921717		[RAND_194]	0.608081
[GO_1901070]	0.944147		[RAND_195]	0.691622
[GO_0045662]	0.779332		[RAND_196]	0.282051
[GO_0003128]	0.845599		[RAND_197]	0.44733
[GO_0016160]	0.983586		[RAND_198]	0.253788
[GO_0031432]	0.993007		[RAND_199]	0.531469
[GO_0060044]	0.752525		[RAND_200]	0.589226
[GO_0070528]	0.896745		[RAND_201]	0.438833
[GO_0032823]	0.917508		[RAND_202]	0.577441
[GO_0022614]	0.998316		[RAND_203]	0.607744
[GO_0071350]	0.984007		[RAND_204]	0.449495
[GO_0034379]	0.988981		[RAND_205]	0.43618
[GO_0033127]	0.910534		[RAND_206]	0.585859
[GO_0032528]	0.792929		[RAND_207]	0.612795
[GO_0005675]	0.997194		[RAND_208]	0.510101
[GO_0032129]	0.999223		[RAND_209]	0.528361
[GO_0017176]	1		[RAND_210]	0.535354
[GO_0032725]	0.974026		[RAND_211]	0.419913
[GO_0051590]	0.937374		[RAND_212]	0.369697
[GO_0035729]	0.890572		[RAND_213]	0.744108
[GO_0071504]	0.744108		[RAND_214]	0.523569
[GO_0071204]	0.988215		[RAND_215]	0.63468
[GO_0005958]	0.989899		[RAND_216]	0.627706
[GO_0002467]	0.937374		[RAND_217]	0.415152
[GO_0051393]	0.916002		[RAND_218]	0.653376
[GO_2001016]	0.876263		[RAND_219]	0.477273
[GO_0046461]	0.999038		[RAND_220]	0.519481
[GO_0010536]	0.977273		[RAND_221]	0.516414
[GO_0002839]	0.93266		[RAND_222]	0.530864
[GO_0030916]	0.839226		[RAND_223]	0.515152
[GO_0031579]	0.927273		[RAND_224]	0.39697
[GO_1901379]	0.988552		[RAND_225]	0.581818
[GO_0007191]	0.984848		[RAND_226]	0.39899
[GO_0004985]	0.922559		[RAND_227]	0.54321
[GO_0051013]	0.821549		[RAND_228]	0.294613
[GO_0035259]	0.969697		[RAND_229]	0.488636
[GO_0006482]	0.936027		[RAND_230]	0.455507
[GO_0051568]	0.934124		[RAND_231]	0.441809
[GO_0032691]	0.94123		[RAND_232]	0.345271
[GO_0008417]	0.950216		[RAND_233]	0.474026
[GO_0008474]	0.990431		[RAND_234]	0.568315
[GO_0006837]	0.950758		[RAND_235]	0.578283
[GO_0050857]	0.939394		[RAND_236]	0.383838
[GO_0045773]	0.872054		[RAND_237]	0.405964
[GO_0005826]	0.912458		[RAND_238]	0.553872
[GO_0008252]	0.96892		[RAND_239]	0.612277
[GO_0032714]	0.766234		[RAND_240]	0.415584
[GO_0032876]	0.991582		[RAND_241]	0.478114
[GO_0042162]	0.945006		[RAND_242]	0.415825
[GO_0060527]	0.982684		[RAND_243]	0.542569
[GO_0006577]	0.972222		[RAND_244]	0.646465
[GO_0071867]	0.841751		[RAND_245]	0.482323
[GO_0021692]	0.918182		[RAND_246]	0.527273
[GO_0019211]	0.814815		[RAND_247]	0.446689
[GO_0009698]	0.976768		[RAND_248]	0.385859
[GO_0046827]	0.864358		[RAND_249]	0.541126
[GO_0033558]	0.985089		[RAND_250]	0.511304
[GO_0050957]	0.940516		[RAND_251]	0.561167
[GO_0015037]	0.994949		[RAND_252]	0.520202
[GO_0010719]	0.906397		[RAND_253]	0.485522
[GO_0017169]	0.953283		[RAND_254]	0.306818
[GO_0006098]	0.959596		[RAND_255]	0.551671
[GO_0042405]	0.962626		[RAND_256]	0.564646
[GO_0000175]	0.932507		[RAND_257]	0.564279
[GO_0030205]	0.990817		[RAND_258]	0.593205
[GO_0016849]	0.929752		[RAND_259]	0.561983
[GO_0019957]	0.978355		[RAND_260]	0.403319
[GO_0060390]	0.935673		[RAND_261]	0.497608
[GO_0015269]	0.88057		[RAND_262]	0.373737
[GO_0006167]	1		[RAND_263]	0.538721
[GO_0070255]	0.994949		[RAND_264]	0.63468
[GO_0005665]	0.987013		[RAND_265]	0.40404
[GO_0060065]	0.918415		[RAND_266]	0.528361
[GO_0042534]	0.95101		[RAND_267]	0.474242
[GO_0000099]	0.8367		[RAND_268]	0.537037
[GO_0031092]	0.997114		[RAND_269]	0.526696
[GO_0045723]	0.962753		[RAND_270]	0.371212
[GO_0007638]	0.94674		[RAND_271]	0.417815
[GO_0043129]	0.808081		[RAND_272]	0.446465
[GO_0060134]	0.958819		[RAND_273]	0.439005
[GO_0002883]	0.911616		[RAND_274]	0.438131
[GO_0010881]	0.939394		[RAND_275]	0.425253
[GO_0007320]	0.775613		[RAND_276]	0.435786
[GO_0060479]	0.880808		[RAND_277]	0.485859
[GO_0030742]	0.970539		[RAND_278]	0.372054
[GO_0043495]	0.670996		[RAND_279]	0.492063
[GO_0060306]	0.990861		[RAND_280]	0.519481
[GO_0003309]	0.919865		[RAND_281]	0.46936
[GO_0036072]	0.927048		[RAND_282]	0.327722
[GO_0015421]	0.998316		[RAND_283]	0.51459
[GO_0006103]	0.970328		[RAND_284]	0.51452
[GO_0010714]	0.840308		[RAND_285]	0.458874
[GO_0032020]	0.998316		[RAND_286]	0.368687
[GO_0030877]	0.988062		[RAND_287]	0.538108
[GO_0015248]	0.987013		[RAND_288]	0.494228
[GO_0010172]	0.722222		[RAND_289]	0.369949
[GO_0043306]	0.973064		[RAND_290]	0.503928
[GO_0045625]	0.879798		[RAND_291]	0.368687
[GO_0031082]	0.977467		[RAND_292]	0.47397
[GO_0048551]	0.916861		[RAND_293]	0.494172
[GO_0071044]	0.96654		[RAND_294]	0.536616
[GO_0042921]	0.882576		[RAND_295]	0.588384
[GO_0072111]	0.949495		[RAND_296]	0.470156
[GO_0004652]	0.941077		[RAND_297]	0.461279
[GO_0001594]	0.993266		[RAND_298]	0.540404
[GO_0031332]	0.955808		[RAND_299]	0.627525
[GO_0005655]	1		[RAND_300]	0.271284
[GO_0022829]	0.965488		[RAND_301]	0.393098
[GO_0032703]	0.809764		[RAND_302]	0.551347
[GO_0032225]	0.926962		[RAND_303]	0.609946
[GO_0010888]	0.966623		[RAND_304]	0.525692
[GO_0010544]	0.993939		[RAND_305]	0.506061
[GO_0071813]	0.90101		[RAND_306]	0.403636
[GO_0042583]	0.888889		[RAND_307]	0.395382
[GO_0043243]	0.895202		[RAND_308]	0.657407
[GO_0030228]	0.923611		[RAND_309]	0.494318
[GO_0043014]	0.826599		[RAND_310]	0.515152
[GO_0050997]	0.87798		[RAND_311]	0.487273
[GO_0046475]	0.915404		[RAND_312]	0.469697
[GO_0034983]	1		[RAND_313]	0.609428
[GO_0045075]	0.984848		[RAND_314]	0.53851
[GO_0031264]	0.996633		[RAND_315]	0.502806
[GO_0030644]	0.885522		[RAND_316]	0.70202
[GO_0004522]	0.697643		[RAND_317]	0.510438
[GO_0032039]	0.993784		[RAND_318]	0.463092
[GO_0004673]	0.914141		[RAND_319]	0.467172
[GO_1901890]	0.904882		[RAND_320]	0.472222
[GO_0005753]	0.971014		[RAND_321]	0.580588
[GO_0033108]	0.833792		[RAND_322]	0.561983
[GO_0006069]	0.999082		[RAND_323]	0.554637
[GO_0006783]	0.881212		[RAND_324]	0.484848
[GO_0043374]	0.835498		[RAND_325]	0.62482
[GO_0046085]	0.793388		[RAND_326]	0.513315
[GO_0072148]	0.978451		[RAND_327]	0.626936
[GO_0009147]	0.964187		[RAND_328]	0.527548
[GO_0051597]	0.70202		[RAND_329]	0.434343
[GO_0090205]	0.935606		[RAND_330]	0.42803
[GO_0000805]	0.919192		[RAND_331]	0.656566
[GO_0046967]	1		[RAND_332]	0.511995
[GO_0060080]	0.994388		[RAND_333]	0.553311
[GO_0010455]	0.816739		[RAND_334]	0.492063
[GO_0052743]	0.981481		[RAND_335]	0.46633
[GO_0005922]	0.985308		[RAND_336]	0.516529
[GO_0000062]	0.963269		[RAND_337]	0.568871
[GO_0010893]	0.961191		[RAND_338]	0.502924
[GO_0010575]	0.925445		[RAND_339]	0.430495
[GO_0006189]	1		[RAND_340]	0.378066
[GO_0051256]	0.821549		[RAND_341]	0.36532
[GO_0044769]	0.958533		[RAND_342]	0.516746
[GO_0016460]	0.960404		[RAND_343]	0.488889
[GO_0045294]	0.976431		[RAND_344]	0.579125
[GO_0051636]	0.712121		[RAND_345]	0.491582
[GO_0045347]	0.813853		[RAND_346]	0.580087
[GO_0031641]	0.759772		[RAND_347]	0.520861
[GO_0032816]	0.954545		[RAND_348]	0.511223
[GO_0097354]	0.926263		[RAND_349]	0.461616
[GO_0060707]	0.89697		[RAND_350]	0.467677
[GO_0033523]	0.965208		[RAND_351]	0.40404
[GO_0044224]	0.940516		[RAND_352]	0.413019
[GO_0031648]	0.858127		[RAND_353]	0.456382
[GO_0045911]	0.875817		[RAND_354]	0.515152
[GO_0071682]	0.994949		[RAND_355]	0.575758
[GO_0043555]	0.961279		[RAND_356]	0.595118
[GO_0008553]	0.984127		[RAND_357]	0.314574
[GO_0031638]	0.850649		[RAND_358]	0.645022
[GO_0001913]	0.975589		[RAND_359]	0.608586
[GO_0031664]	0.883598		[RAND_360]	0.492544
[GO_0031946]	0.907648		[RAND_361]	0.455988
[GO_0030957]	0.871573		[RAND_362]	0.262626
[GO_0015187]	0.95671		[RAND_363]	0.705628
[GO_0015780]	0.988456		[RAND_364]	0.554113
[GO_0006342]	0.944664		[RAND_365]	0.539306
[GO_0021819]	0.98557		[RAND_366]	0.34632
[GO_0060155]	0.992785		[RAND_367]	0.600289
[GO_0006012]	0.88961		[RAND_368]	0.357143
[GO_0048407]	1		[RAND_369]	0.457431
[GO_0008171]	0.955556		[RAND_370]	0.329293
[GO_0001098]	0.756657		[RAND_371]	0.534435
[GO_0008409]	0.935829		[RAND_372]	0.610814
[GO_0008274]	0.989899		[RAND_373]	0.626263
[GO_0071712]	1		[RAND_374]	0.451659
[GO_0061316]	0.998316		[RAND_375]	0.422559
[GO_0043205]	0.847708		[RAND_376]	0.58819
[GO_0003188]	0.885859		[RAND_377]	0.468687
[GO_0007221]	0.972727		[RAND_378]	0.426263
[GO_0021891]	0.936364		[RAND_379]	0.582828
[GO_0008290]	0.934343		[RAND_380]	0.564394
[GO_0015116]	0.955267		[RAND_381]	0.497114
[GO_0044319]	0.947811		[RAND_382]	0.530864
[GO_0031233]	0.839262		[RAND_383]	0.396135
[GO_0007616]	0.921116		[RAND_384]	0.432419
[GO_0032463]	0.819865		[RAND_385]	0.589226
[GO_0097208]	0.976431		[RAND_386]	0.360269
[GO_0002606]	0.964646		[RAND_387]	0.467172
[GO_0002903]	0.820937		[RAND_388]	0.637282
[GO_0034391]	0.919865		[RAND_389]	0.512458
[GO_0051900]	0.728283		[RAND_390]	0.383838
[GO_0060363]	0.976768		[RAND_391]	0.415152
[GO_0010528]	0.979798		[RAND_392]	0.664141
[GO_0046851]	0.924964		[RAND_393]	0.357864
[GO_0030828]	0.799242		[RAND_394]	0.478535
[GO_0046218]	0.994949		[RAND_395]	0.428451
[GO_0001965]	0.954086		[RAND_396]	0.493113
[GO_0016303]	0.999158		[RAND_397]	0.477273
[GO_0045851]	0.959157		[RAND_398]	0.539306
[GO_0035025]	0.969697		[RAND_399]	0.506313
[GO_0004861]	0.974026		[RAND_400]	0.71645
[GO_0097205]	0.825758		[RAND_401]	0.373737
[GO_0046847]	0.930171		[RAND_402]	0.502415
[GO_0031109]	0.902875		[RAND_403]	0.387723
[GO_0090049]	0.882828		[RAND_404]	0.334007
[GO_0051956]	0.949495		[RAND_405]	0.473485
[GO_0031095]	0.993687		[RAND_406]	0.592172
[GO_0015665]	0.916306		[RAND_407]	0.569264
[GO_0002923]	0.951111		[RAND_408]	0.633939
[GO_0032892]	0.925926		[RAND_409]	0.489057
[GO_0004528]	0.89899		[RAND_410]	0.50938
[GO_0072162]	0.821549		[RAND_411]	0.548822
[GO_2000142]	0.893939		[RAND_412]	0.534091
[GO_0032964]	0.993687		[RAND_413]	0.508838
[GO_0031419]	0.949495		[RAND_414]	0.5
[GO_0045988]	0.92785		[RAND_415]	0.669553
[GO_0034501]	0.926538		[RAND_416]	0.632691
[GO_0004707]	0.995581		[RAND_417]	0.480429
[GO_0015205]	0.811448		[RAND_418]	0.525253
[GO_0005161]	0.983405		[RAND_419]	0.426407
[GO_0036005]	0.895623		[RAND_420]	0.39899
[GO_0001919]	0.782267		[RAND_421]	0.446128
[GO_0060026]	0.904932		[RAND_422]	0.454545
[GO_0051931]	0.873737		[RAND_423]	0.469136
[GO_0051940]	0.949495		[RAND_424]	0.40404
[GO_0046643]	0.981352		[RAND_425]	0.354312
[GO_0002639]	0.795455		[RAND_426]	0.333333
[GO_0003157]	0.915519		[RAND_427]	0.365473
[GO_1901623]	0.955808		[RAND_428]	0.438131
[GO_0007020]	0.935065		[RAND_429]	0.590188
[GO_0010665]	0.888047		[RAND_430]	0.399832
[GO_0031342]	0.995511		[RAND_431]	0.433221
[GO_0042301]	0.892774		[RAND_432]	0.648796
[GO_0006824]	0.973064		[RAND_433]	0.46633
[GO_0019042]	0.951178		[RAND_434]	0.631313
[GO_0005536]	0.978535		[RAND_435]	0.516414
[GO_0003139]	0.849928		[RAND_436]	0.362193
[GO_0035435]	0.920746		[RAND_437]	0.484071
[GO_0008266]	0.891414		[RAND_438]	0.508838
[GO_0045948]	0.976431		[RAND_439]	0.409652
[GO_0021952]	0.878788		[RAND_440]	0.506428
[GO_0050847]	0.962963		[RAND_441]	0.535354
[GO_0004198]	0.912458		[RAND_442]	0.588103
[GO_0045815]	0.915033		[RAND_443]	0.646465
[GO_0048009]	0.958333		[RAND_444]	0.414773
[GO_0071392]	0.889899		[RAND_445]	0.59697
[GO_0006349]	0.939394		[RAND_446]	0.531566
[GO_0004859]	0.824916		[RAND_447]	0.343434
[GO_0003995]	0.978451		[RAND_448]	0.453872
[GO_0019627]	0.961927		[RAND_449]	0.461538
[GO_0031392]	0.929293		[RAND_450]	0.306397
[GO_0004936]	1		[RAND_451]	0.525253
[GO_0035255]	0.945363		[RAND_452]	0.575758
[GO_0045576]	0.886869		[RAND_453]	0.574747
[GO_0071108]	0.942551		[RAND_454]	0.599747
[GO_0060601]	0.944444		[RAND_455]	0.498737
[GO_0031235]	0.939394		[RAND_456]	0.511364
[GO_0031116]	0.901515		[RAND_457]	0.522727
[GO_0030250]	0.983165		[RAND_458]	0.474747
[GO_0006596]	0.962121		[RAND_459]	0.445286
[GO_0002876]	1		[RAND_460]	0.451852
[GO_0008143]	0.965106		[RAND_461]	0.535354
[GO_2001237]	0.89899		[RAND_462]	0.474026
[GO_0008656]	0.89899		[RAND_463]	0.59798
[GO_0021544]	0.863636		[RAND_464]	0.456566
[GO_0004576]	0.996633		[RAND_465]	0.535354
[GO_0072282]	0.972222		[RAND_466]	0.47601
[GO_0061312]	1		[RAND_467]	0.564738
[GO_0055069]	0.919865		[RAND_468]	0.449158
[GO_1900040]	0.943182		[RAND_469]	0.613636
[GO_0051428]	0.981581		[RAND_470]	0.54486
[GO_0010623]	0.940457		[RAND_471]	0.398192
[GO_0008484]	0.981393		[RAND_472]	0.53748
[GO_0021871]	0.963925		[RAND_473]	0.514671
[GO_0060914]	0.855219		[RAND_474]	0.387205
[GO_0048537]	0.827441		[RAND_475]	0.696128
[GO_0034374]	0.995791		[RAND_476]	0.377104
[GO_0002138]	0.959596		[RAND_477]	0.344877
[GO_0031050]	0.968434		[RAND_478]	0.530934
[GO_0002483]	0.994747		[RAND_479]	0.416162
[GO_0042622]	0.958333		[RAND_480]	0.523359
[GO_0051883]	0.967677		[RAND_481]	0.383838
[GO_0015491]	0.953748		[RAND_482]	0.508772
[GO_0010988]	0.89899		[RAND_483]	0.287879
[GO_0047631]	0.894661		[RAND_484]	0.630592
[GO_0045974]	0.923681		[RAND_485]	0.453423
[GO_0006474]	0.946465		[RAND_486]	0.556566
[GO_0051917]	0.964349		[RAND_487]	0.518122
[GO_0071415]	0.94228		[RAND_488]	0.473304
[GO_0003360]	0.920875		[RAND_489]	0.493266
[GO_0031953]	0.816162		[RAND_490]	0.553535
[GO_0032021]	1		[RAND_491]	0.454545
[GO_0002669]	0.996633		[RAND_492]	0.343434
[GO_0031435]	0.963636		[RAND_493]	0.411111
[GO_0035965]	0.876263		[RAND_494]	0.39899
[GO_0016342]	0.998737		[RAND_495]	0.393939
[GO_0050779]	0.89899		[RAND_496]	0.45679
[GO_0032049]	0.914141		[RAND_497]	0.451178
[GO_0043560]	0.949495		[RAND_498]	0.476301
[GO_0001738]	0.859548		[RAND_499]	0.532468
[GO_0004659]	0.982955		[RAND_500]	0.382576
[GO_0002036]	0.993266		[RAND_501]	0.729517
[GO_0001881]	0.895623		[RAND_502]	0.563973
[GO_0004559]	0.953102		[RAND_503]	0.592352
[GO_0060736]	0.923854		[RAND_504]	0.602953
[GO_0032516]	0.891134		[RAND_505]	0.395062
[GO_0060999]	0.839226		[RAND_506]	0.470539
[GO_0050862]	0.940516		[RAND_507]	0.436588
[GO_0045332]	0.914478		[RAND_508]	0.465993
[GO_0070742]	0.892929		[RAND_509]	0.43165
[GO_0032968]	0.954545		[RAND_510]	0.563131
[GO_0006182]	0.938763		[RAND_511]	0.542929
[GO_0001953]	0.843434		[RAND_512]	0.400367
[GO_0010644]	0.982323		[RAND_513]	0.481061
[GO_0031998]	0.834055		[RAND_514]	0.578644
[GO_0036018]	1		[RAND_515]	0.316498
[GO_0009208]	0.955668		[RAND_516]	0.443322
[GO_0033089]	0.849495		[RAND_517]	0.551515
[GO_0005351]	0.965208		[RAND_518]	0.496072
[GO_0039533]	0.872054		[RAND_519]	0.341751
[GO_0050432]	0.676768		[RAND_520]	0.392256
[GO_0015301]	0.993434		[RAND_521]	0.568687
[GO_0050811]	0.969697		[RAND_522]	0.5
[GO_0008331]	1		[RAND_523]	0.300144
[GO_0003323]	0.946128		[RAND_524]	0.387205
[GO_0004047]	0.947811		[RAND_525]	0.592593
[GO_0005767]	0.958333		[RAND_526]	0.573232
[GO_0021978]	0.991342		[RAND_527]	0.50938
[GO_0031581]	0.999278		[RAND_528]	0.396104
[GO_0071673]	0.992785		[RAND_529]	0.44733
[GO_0048486]	0.936237		[RAND_530]	0.321338
[GO_0007506]	0.97601		[RAND_531]	0.42803
[GO_0043574]	0.914863		[RAND_532]	0.434824
[GO_0045197]	0.823621		[RAND_533]	0.644911
[GO_0017091]	0.907744		[RAND_534]	0.346801
[GO_0005035]	0.998653		[RAND_535]	0.379125
[GO_0060251]	0.8125		[RAND_536]	0.561237
[GO_0042587]	0.988636		[RAND_537]	0.565657
[GO_0036037]	0.868687		[RAND_538]	0.730159
[GO_0070198]	0.995671		[RAND_539]	0.463203
[GO_0010799]	0.832612		[RAND_540]	0.638769
[GO_0016846]	0.953168		[RAND_541]	0.51056
[GO_0004439]	0.995671		[RAND_542]	0.434343
[GO_0048333]	0.912727		[RAND_543]	0.51596
[GO_0005978]	0.995215		[RAND_544]	0.434343
[GO_0090022]	0.915239		[RAND_545]	0.495828
[GO_0048305]	0.828283		[RAND_546]	0.609428
[GO_0005577]	0.979798		[RAND_547]	0.361111
[GO_0006702]	0.982684		[RAND_548]	0.304473
[GO_0006084]	0.966751		[RAND_549]	0.579125
[GO_0030897]	0.985308		[RAND_550]	0.650138
[GO_0090307]	0.821372		[RAND_551]	0.611909
[GO_0046835]	0.955464		[RAND_552]	0.722681
[GO_0042093]	0.893642		[RAND_553]	0.468806
[GO_0042627]	0.917027		[RAND_554]	0.539683
[GO_0016832]	0.929293		[RAND_555]	0.464646
[GO_0043567]	0.883838		[RAND_556]	0.480716
[GO_0021843]	0.906846		[RAND_557]	0.496072
[GO_0070382]	0.802469		[RAND_558]	0.666667
[GO_0048852]	0.900673		[RAND_559]	0.632997
[GO_0007196]	1		[RAND_560]	0.437229
[GO_0004767]	0.938131		[RAND_561]	0.450758
[GO_0000379]	1		[RAND_562]	0.500561
[GO_0045028]	0.959192		[RAND_563]	0.507475
[GO_0055078]	0.902357		[RAND_564]	0.482323
[GO_0006911]	0.933014		[RAND_565]	0.56353
[GO_0032633]	0.958333		[RAND_566]	0.388889
[GO_0042167]	0.942761		[RAND_567]	0.493266
[GO_2001179]	0.972355		[RAND_568]	0.557682
[GO_0043426]	0.89899		[RAND_569]	0.593074
[GO_0036065]	0.960317		[RAND_570]	0.550505
[GO_0034518]	0.882673		[RAND_571]	0.405594
[GO_0003785]	0.875		[RAND_572]	0.404672
[GO_0004529]	0.811111		[RAND_573]	0.592929
[GO_0005832]	1		[RAND_574]	0.659452
[GO_0090037]	0.955107		[RAND_575]	0.335578
[GO_0002678]	0.980986		[RAND_576]	0.449792
[GO_0014044]	0.840488		[RAND_577]	0.536195
[GO_0072350]	0.999082		[RAND_578]	0.425161
[GO_1901798]	0.895623		[RAND_579]	0.576431
[GO_0001940]	0.661616		[RAND_580]	0.434343
[GO_0070286]	0.639731		[RAND_581]	0.421998
[GO_0004889]	1		[RAND_582]	0.399881
[GO_2000278]	0.913019		[RAND_583]	0.484287
[GO_0007175]	0.864646		[RAND_584]	0.321212
[GO_0004331]	0.986532		[RAND_585]	0.552189
[GO_0031011]	0.994031		[RAND_586]	0.513315
[GO_0072676]	0.9038		[RAND_587]	0.559404
[GO_0061072]	0.991342		[RAND_588]	0.467532
[GO_0050856]	0.905138		[RAND_589]	0.431269
[GO_0032967]	0.852333		[RAND_590]	0.55267
[GO_0043117]	0.828283		[RAND_591]	0.534231
[GO_0042824]	0.998316		[RAND_592]	0.586279
[GO_0042745]	0.928761		[RAND_593]	0.418926
[GO_0051261]	0.898359		[RAND_594]	0.460859
[GO_0043008]	0.978355		[RAND_595]	0.426407
[GO_0090279]	0.899832		[RAND_596]	0.566919
[GO_0030225]	0.92803		[RAND_597]	0.453914
[GO_0030128]	0.984848		[RAND_598]	0.59899
[GO_0030041]	0.949916		[RAND_599]	0.587963
[GO_0005416]	0.917172		[RAND_600]	0.511111
[GO_0046329]	0.898551		[RAND_601]	0.54809
[GO_0043240]	0.964258		[RAND_602]	0.501943
[GO_0035278]	0.919192		[RAND_603]	0.558923
[GO_0043274]	0.858586		[RAND_604]	0.607407
[GO_0060297]	0.863636		[RAND_605]	0.335859
[GO_0001845]	0.918274		[RAND_606]	0.415978
[GO_0030903]	0.847891		[RAND_607]	0.486037
[GO_0003025]	0.95202		[RAND_608]	0.598485
[GO_0030889]	0.938131		[RAND_609]	0.528409
[GO_0034363]	0.974747		[RAND_610]	0.385522
[GO_0002003]	0.945286		[RAND_611]	0.51431
[GO_0030913]	0.877104		[RAND_612]	0.447811
[GO_0043295]	0.968434		[RAND_613]	0.494949
[GO_0015298]	0.942626		[RAND_614]	0.503434
[GO_0070076]	0.939394		[RAND_615]	0.486037
[GO_0030878]	0.921388		[RAND_616]	0.465525
[GO_0000441]	0.998653		[RAND_617]	0.510438
[GO_0048539]	0.725589		[RAND_618]	0.5
[GO_0003254]	0.876768		[RAND_619]	0.51798
[GO_0005690]	1		[RAND_620]	0.493827
[GO_0070975]	1		[RAND_621]	0.453283
[GO_0051304]	0.818959		[RAND_622]	0.499611
[GO_0030952]	0.915825		[RAND_623]	0.410774
[GO_0016589]	0.944444		[RAND_624]	0.372475
[GO_0070544]	0.909091		[RAND_625]	0.50938
[GO_0006515]	0.919192		[RAND_626]	0.508418
[GO_0006563]	0.998737		[RAND_627]	0.352273
[GO_0002162]	0.900433		[RAND_628]	0.486291
[GO_0016454]	0.853535		[RAND_629]	0.346801
[GO_0060765]	0.918753		[RAND_630]	0.454545
[GO_0035082]	0.735537		[RAND_631]	0.458219
[GO_0016973]	0.821549		[RAND_632]	0.47138
[GO_0015793]	0.994949		[RAND_633]	0.513468
[GO_0006825]	0.933333		[RAND_634]	0.541414
[GO_0043984]	0.933838		[RAND_635]	0.419697
[GO_0045624]	0.897306		[RAND_636]	0.40404
[GO_1901678]	0.840715		[RAND_637]	0.637918
[GO_0051095]	0.902357		[RAND_638]	0.474747
[GO_0042738]	0.99899		[RAND_639]	0.489899
[GO_0032438]	0.925728		[RAND_640]	0.458111
[GO_0045179]	0.661616		[RAND_641]	0.505051
[GO_0030552]	0.987241		[RAND_642]	0.565125
[GO_0071451]	0.920034		[RAND_643]	0.534512
[GO_0032052]	0.914141		[RAND_644]	0.467172
[GO_0035855]	0.846801		[RAND_645]	0.351852
[GO_0005031]	0.998446		[RAND_646]	0.484848
[GO_0060452]	0.69697		[RAND_647]	0.456229
[GO_1901160]	0.961841		[RAND_648]	0.480359
[GO_0045542]	0.941077		[RAND_649]	0.464646
[GO_0032776]	0.996115		[RAND_650]	0.550894
[GO_0042809]	0.975639		[RAND_651]	0.522876
[GO_0010919]	0.942502		[RAND_652]	0.516706
[GO_0007164]	0.862193		[RAND_653]	0.400433
[GO_0042256]	0.957912		[RAND_654]	0.451178
[GO_0045239]	0.988215		[RAND_655]	0.609428
[GO_0033268]	0.980471		[RAND_656]	0.408081
[GO_0010804]	0.791246		[RAND_657]	0.387205
[GO_0009249]	0.762626		[RAND_658]	0.710438
[GO_0002070]	0.893939		[RAND_659]	0.505772
[GO_0019511]	1		[RAND_660]	0.276094
[GO_0034766]	0.934007		[RAND_661]	0.416835
[GO_0009209]	0.961378		[RAND_662]	0.423648
[GO_0032862]	0.898028		[RAND_663]	0.347282
[GO_0008239]	0.864096		[RAND_664]	0.51056
[GO_0071295]	0.934905		[RAND_665]	0.563412
[GO_2001044]	0.732323		[RAND_666]	0.713805
[GO_0034713]	0.994228		[RAND_667]	0.402597
[GO_0070741]	0.772727		[RAND_668]	0.392817
[GO_0042166]	0.99449		[RAND_669]	0.280073
[GO_0060087]	0.951178		[RAND_670]	0.444444
[GO_0043500]	0.915556		[RAND_671]	0.566869
[GO_0006555]	0.988304		[RAND_672]	0.588517
[GO_0050935]	0.830119		[RAND_673]	0.448118
[GO_2000727]	0.948052		[RAND_674]	0.532468
[GO_0060977]	0.953984		[RAND_675]	0.409652
[GO_0051642]	0.907537		[RAND_676]	0.463869
[GO_0015871]	0.956229		[RAND_677]	0.424242
[GO_0046477]	0.863636		[RAND_678]	0.541667
[GO_0021936]	0.937557		[RAND_679]	0.32966
[GO_0061377]	0.932239		[RAND_680]	0.42803
[GO_0021781]	0.946801		[RAND_681]	0.486869
[GO_0090231]	0.842713		[RAND_682]	0.604618
[GO_0004364]	0.996364		[RAND_683]	0.565657
[GO_0035251]	0.929293		[RAND_684]	0.59596
[GO_0060137]	0.982684		[RAND_685]	0.545455
[GO_0070932]	0.981581		[RAND_686]	0.509804
[GO_0010510]	0.998557		[RAND_687]	0.45671
[GO_0031143]	0.92862		[RAND_688]	0.536027
[GO_0070570]	0.809091		[RAND_689]	0.586869
[GO_0032836]	0.936286		[RAND_690]	0.512821
[GO_0016922]	0.920509		[RAND_691]	0.506368
[GO_0030130]	0.956229		[RAND_692]	0.477273
[GO_0043189]	0.982988		[RAND_693]	0.472089
[GO_0021904]	0.955343		[RAND_694]	0.529506
[GO_2000516]	0.943939		[RAND_695]	0.541414
[GO_0060192]	0.888889		[RAND_696]	0.55303
[GO_0010611]	0.895268		[RAND_697]	0.51143
[GO_0010533]	0.981061		[RAND_698]	0.486111
[GO_0000828]	0.96633		[RAND_699]	0.360269
[GO_0072498]	0.971591		[RAND_700]	0.443182
[GO_0003923]	1		[RAND_701]	0.531987
[GO_0019885]	0.991919		[RAND_702]	0.410909
[GO_0001608]	0.962424		[RAND_703]	0.474747
[GO_0008211]	0.949976		[RAND_704]	0.52862
[GO_0010390]	0.971313		[RAND_705]	0.516364
[GO_0072109]	0.805556		[RAND_706]	0.497475
[GO_0046972]	0.914141		[RAND_707]	0.528283
[GO_2000058]	0.858586		[RAND_708]	0.455267
[GO_0001895]	0.767677		[RAND_709]	0.460317
[GO_0060158]	0.979798		[RAND_710]	0.589646
[GO_2000104]	0.893218		[RAND_711]	0.507937
[GO_0052510]	0.989899		[RAND_712]	0.410774
[GO_0003988]	1		[RAND_713]	0.559885
[GO_0070232]	0.835194		[RAND_714]	0.582669
[GO_0071803]	0.991453		[RAND_715]	0.366744
[GO_0060351]	0.927273		[RAND_716]	0.432323
[GO_0051024]	0.894661		[RAND_717]	0.359307
[GO_0035083]	0.674523		[RAND_718]	0.518519
[GO_0006063]	0.997669		[RAND_719]	0.506605
[GO_0016327]	0.946387		[RAND_720]	0.633256
[GO_0071380]	0.756133		[RAND_721]	0.627706
[GO_0045634]	0.974747		[RAND_722]	0.483165
[GO_0003756]	0.927273		[RAND_723]	0.386532
[GO_0006655]	0.945286		[RAND_724]	0.62037
[GO_0055064]	0.902357		[RAND_725]	0.589226
[GO_0030125]	0.984608		[RAND_726]	0.453583
[GO_0060687]	0.975469		[RAND_727]	0.637807
[GO_0017025]	0.965909		[RAND_728]	0.429924
[GO_0009299]	0.926888		[RAND_729]	0.50457
[GO_0034483]	0.984389		[RAND_730]	0.564738
[GO_0031463]	0.975589		[RAND_731]	0.484428
[GO_0048207]	0.971044		[RAND_732]	0.559596
[GO_0042482]	0.900433		[RAND_733]	0.38961
[GO_0019372]	0.998316		[RAND_734]	0.55303
[GO_2000300]	0.977273		[RAND_735]	0.457071
[GO_0050872]	0.893939		[RAND_736]	0.714646
[GO_0015919]	0.936508		[RAND_737]	0.545455
[GO_0002320]	0.950216		[RAND_738]	0.553391
[GO_0010832]	0.916947		[RAND_739]	0.474747
[GO_0000050]	0.962121		[RAND_740]	0.508418
[GO_0015696]	0.952381		[RAND_741]	0.559885
[GO_1901881]	0.746556		[RAND_742]	0.493113
[GO_0005283]	0.904429		[RAND_743]	0.444444
[GO_0035249]	0.927273		[RAND_744]	0.461616
[GO_0010823]	0.736412		[RAND_745]	0.362193
[GO_0055009]	0.915825		[RAND_746]	0.622896
[GO_0046596]	0.868687		[RAND_747]	0.66835
[GO_0016406]	0.993266		[RAND_748]	0.728956
[GO_0016888]	0.79798		[RAND_749]	0.391053
[GO_0010288]	0.773186		[RAND_750]	0.625344
[GO_0072542]	0.927609		[RAND_751]	0.513468
[GO_0009103]	0.914141		[RAND_752]	0.593434
[GO_0005123]	0.919192		[RAND_753]	0.594517
[GO_0021516]	0.869146		[RAND_754]	0.512397
[GO_0004065]	0.986014		[RAND_755]	0.539239
[GO_0016081]	0.97114		[RAND_756]	0.564214
[GO_0006346]	0.992785		[RAND_757]	0.363636
[GO_0042994]	0.929714		[RAND_758]	0.622896
[GO_0072017]	0.919192		[RAND_759]	0.598714
[GO_0043121]	1		[RAND_760]	0.445707
[GO_0030621]	1		[RAND_761]	0.402778
[GO_0048711]	0.808081		[RAND_762]	0.491919
[GO_1901978]	0.959596		[RAND_763]	0.623377
[GO_0090175]	0.948617		[RAND_764]	0.461572
[GO_0033623]	0.86532		[RAND_765]	0.462402
[GO_0002719]	0.898268		[RAND_766]	0.523088
[GO_0016742]	0.998878		[RAND_767]	0.429854
[GO_0035987]	0.934803		[RAND_768]	0.459596
[GO_0002407]	0.926768		[RAND_769]	0.441288
[GO_0045275]	0.968434		[RAND_770]	0.585859
[GO_0014050]	0.943723		[RAND_771]	0.320346
[GO_0070419]	0.998163		[RAND_772]	0.459137
[GO_0043031]	0.62963		[RAND_773]	0.548822
[GO_0006787]	0.93771		[RAND_774]	0.501684
[GO_0009753]	1		[RAND_775]	0.635101
[GO_0060973]	0.968575		[RAND_776]	0.469136
[GO_0009067]	0.984343		[RAND_777]	0.587374
[GO_1901222]	0.893699		[RAND_778]	0.465608
[GO_0010694]	0.826599		[RAND_779]	0.373737
[GO_0010901]	0.974026		[RAND_780]	0.466089
[GO_0051196]	0.991162		[RAND_781]	0.469066
[GO_0047497]	0.960718		[RAND_782]	0.469136
[GO_0002293]	0.905369		[RAND_783]	0.372142
[GO_0006705]	0.97888		[RAND_784]	0.559229
[GO_0031061]	0.970474		[RAND_785]	0.592075
[GO_0032277]	0.895202		[RAND_786]	0.703283
[GO_0072177]	0.934905		[RAND_787]	0.555556
[GO_0003958]	0.998557		[RAND_788]	0.541126
[GO_0051044]	0.950505		[RAND_789]	0.570202
[GO_0030992]	0.997475		[RAND_790]	0.563131
[GO_0032495]	0.996115		[RAND_791]	0.548563
[GO_0003321]	0.910774		[RAND_792]	0.570707
[GO_0072298]	0.948052		[RAND_793]	0.284271
[GO_0007212]	0.966869		[RAND_794]	0.530909
[GO_0006525]	0.991823		[RAND_795]	0.41366
[GO_0060384]	0.948052		[RAND_796]	0.356421
[GO_0030686]	0.974747		[RAND_797]	0.616162
[GO_0048069]	0.858586		[RAND_798]	0.410774
[GO_0010543]	0.956768		[RAND_799]	0.563636
[GO_0051156]	0.983165		[RAND_800]	0.368687
[GO_0021554]	0.79349		[RAND_801]	0.444444
[GO_0051861]	0.837505		[RAND_802]	0.470356
[GO_1901663]	0.919192		[RAND_803]	0.561448
[GO_0032026]	0.861341		[RAND_804]	0.391185
[GO_0045005]	0.922559		[RAND_805]	0.609428
[GO_0000046]	0.892677		[RAND_806]	0.522727
[GO_0034308]	0.99899		[RAND_807]	0.394444
[GO_0048535]	0.956229		[RAND_808]	0.54335
[GO_0060555]	1		[RAND_809]	0.554637
[GO_0003161]	0.913682		[RAND_810]	0.359045
[GO_0009820]	0.988777		[RAND_811]	0.483726
[GO_0042713]	0.943723		[RAND_812]	0.329004
[GO_0005859]	0.975013		[RAND_813]	0.591175
[GO_0046969]	0.998446		[RAND_814]	0.543124
[GO_0033504]	0.887626		[RAND_815]	0.392677
[GO_0006547]	0.950938		[RAND_816]	0.545455
[GO_0048038]	0.906205		[RAND_817]	0.479076
[GO_0045869]	0.882155		[RAND_818]	0.589226
[GO_0060174]	0.963269		[RAND_819]	0.299357
[GO_0004622]	0.907828		[RAND_820]	0.608586
[GO_0009303]	0.909091		[RAND_821]	0.431818
[GO_0032300]	0.997755		[RAND_822]	0.534792
[GO_0004308]	0.97888		[RAND_823]	0.401286
[GO_0090004]	0.90612		[RAND_824]	0.466429
[GO_0021895]	0.92454		[RAND_825]	0.489602
[GO_0010459]	0.883838		[RAND_826]	0.535354
[GO_0042382]	1		[RAND_827]	0.543771
[GO_0045792]	0.935721		[RAND_828]	0.368228
[GO_0008483]	0.948617		[RAND_829]	0.511199
[GO_0016862]	0.945076		[RAND_830]	0.642045
[GO_0070775]	0.992785		[RAND_831]	0.445887
[GO_0002604]	0.938272		[RAND_832]	0.530864
[GO_0086069]	0.995409		[RAND_833]	0.59045
[GO_0034442]	0.997245		[RAND_834]	0.41506
[GO_0007274]	0.912812		[RAND_835]	0.307283
[GO_0006625]	0.901515		[RAND_836]	0.517172
[GO_0006591]	0.993266		[RAND_837]	0.449495
[GO_0006438]	1		[RAND_838]	0.561772
[GO_0002448]	0.832168		[RAND_839]	0.547786
[GO_0015929]	0.983363		[RAND_840]	0.378491
[GO_0002583]	0.975309		[RAND_841]	0.537598
[GO_0046689]	0.96786		[RAND_842]	0.614325
[GO_0015851]	0.828283		[RAND_843]	0.457431
[GO_0048635]	0.902942		[RAND_844]	0.534475
[GO_0002347]	0.843893		[RAND_845]	0.567493
[GO_0048266]	0.891414		[RAND_846]	0.565657
[GO_0015106]	0.998316		[RAND_847]	0.543771
[GO_0002707]	0.95202		[RAND_848]	0.585354
[GO_0035428]	0.960317		[RAND_849]	0.472583
[GO_0043369]	0.935606		[RAND_850]	0.443182
[GO_0004579]	0.997475		[RAND_851]	0.501263
[GO_0072015]	0.975309		[RAND_852]	0.485971
[GO_0031650]	0.92312		[RAND_853]	0.519641
[GO_0030174]	0.896104		[RAND_854]	0.285714
[GO_0090184]	0.943434		[RAND_855]	0.425758
[GO_0034212]	0.948653		[RAND_856]	0.47138
[GO_0061014]	0.977043		[RAND_857]	0.652893
[GO_0003916]	0.993266		[RAND_858]	0.400673
[GO_0045932]	0.974528		[RAND_859]	0.45235
[GO_0005007]	0.959596		[RAND_860]	0.449495
[GO_0009263]	0.97888		[RAND_861]	0.481175
[GO_0010759]	0.828283		[RAND_862]	0.590188
[GO_0045176]	0.852525		[RAND_863]	0.478788
[GO_0060768]	0.831956		[RAND_864]	0.414141
[GO_0003680]	0.877525		[RAND_865]	0.763889
[GO_0042375]	0.961973		[RAND_866]	0.403446
[GO_0045136]	0.914478		[RAND_867]	0.643098
[GO_0042359]	0.989057		[RAND_868]	0.515152
[GO_0002681]	0.972222		[RAND_869]	0.551768
[GO_0036336]	0.903479		[RAND_870]	0.431538
[GO_0032922]	0.890909		[RAND_871]	0.595286
[GO_0021702]	0.923681		[RAND_872]	0.558923
[GO_0015232]	0.89798		[RAND_873]	0.439394
[GO_0033627]	0.950413		[RAND_874]	0.305785
[GO_0032376]	0.967532		[RAND_875]	0.551948
[GO_0097066]	0.821789		[RAND_876]	0.625541
[GO_0048880]	0.879349		[RAND_877]	0.571829
[GO_0046527]	0.935721		[RAND_878]	0.450872
[GO_0032407]	0.994228		[RAND_879]	0.38961
[GO_0005847]	0.961616		[RAND_880]	0.49798
[GO_0001836]	0.900606		[RAND_881]	0.497778
[GO_0004614]	1		[RAND_882]	0.392256
[GO_0021869]	0.930556		[RAND_883]	0.669192
[GO_0008179]	0.996633		[RAND_884]	0.557239
[GO_0008158]	0.929293		[RAND_885]	0.585859
[GO_0010940]	0.926322		[RAND_886]	0.491384
[GO_0060581]	0.971717		[RAND_887]	0.450505
[GO_0070761]	0.823954		[RAND_888]	0.391053
[GO_0035640]	0.887052		[RAND_889]	0.486685
[GO_0034979]	0.994318		[RAND_890]	0.569444
[GO_0019534]	0.979798		[RAND_891]	0.59596
[GO_0031115]	0.848485		[RAND_892]	0.440657
[GO_0032875]	0.986111		[RAND_893]	0.457071
[GO_0019894]	0.895758		[RAND_894]	0.503434
[GO_0005513]	0.981145		[RAND_895]	0.525926
[GO_0055094]	0.943883		[RAND_896]	0.493827
[GO_0045654]	0.810967		[RAND_897]	0.545455
[GO_0015172]	0.927739		[RAND_898]	0.414918
[GO_0097110]	0.946421		[RAND_899]	0.529205
[GO_0007158]	0.912458		[RAND_900]	0.434343
[GO_0016998]	0.742424		[RAND_901]	0.530934
[GO_0046349]	0.952381		[RAND_902]	0.419913
[GO_0031726]	0.964085		[RAND_903]	0.418631
[GO_0010507]	0.710438		[RAND_904]	0.484367
[GO_0005112]	0.877104		[RAND_905]	0.523569
[GO_0005869]	0.993266		[RAND_906]	0.563973
[GO_0061299]	0.882155		[RAND_907]	0.606061
[GO_0017049]	0.973906		[RAND_908]	0.659933
[GO_0005687]	1		[RAND_909]	0.513963
[GO_0048026]	0.961039		[RAND_910]	0.383838
[GO_0051647]	0.931818		[RAND_911]	0.581818
[GO_0007028]	0.708514		[RAND_912]	0.199134
[GO_0071305]	0.890572		[RAND_913]	0.516835
[GO_0014832]	0.988456		[RAND_914]	0.683983
[GO_0005372]	0.916667		[RAND_915]	0.601852
[GO_0014048]	0.975913		[RAND_916]	0.297591
[GO_0043587]	0.809203		[RAND_917]	0.388328
[GO_0030002]	0.83165		[RAND_918]	0.450337
[GO_0005132]	0.991021		[RAND_919]	0.398429
[GO_0002825]	0.94674		[RAND_920]	0.556015
[GO_2000463]	0.957912		[RAND_921]	0.352694
[GO_0048018]	0.938721		[RAND_922]	0.449158
[GO_0035461]	0.981481		[RAND_923]	0.545455
[GO_0045601]	0.858025		[RAND_924]	0.473625
[GO_0050775]	0.824242		[RAND_925]	0.654545
[GO_0006388]	0.943001		[RAND_926]	0.435786
[GO_0001640]	1		[RAND_927]	0.348485
[GO_0031146]	0.986742		[RAND_928]	0.518939
[GO_0070207]	0.850039		[RAND_929]	0.544678
[GO_0030673]	0.95202		[RAND_930]	0.446128
[GO_0048512]	0.889731		[RAND_931]	0.550926
[GO_0001539]	0.819394		[RAND_932]	0.47596
[GO_2000831]	0.864358		[RAND_933]	0.650794
[GO_0033634]	0.875758		[RAND_934]	0.484848
[GO_0048895]	0.875902		[RAND_935]	0.576479
[GO_0031210]	0.781818		[RAND_936]	0.534343
[GO_0060965]	0.905303		[RAND_937]	0.603535
[GO_0035184]	0.989899		[RAND_938]	0.484848
[GO_0016075]	0.864899		[RAND_939]	0.515152
[GO_0008536]	0.971534		[RAND_940]	0.595041
[GO_0006047]	0.866667		[RAND_941]	0.528283
[GO_0070492]	0.910534		[RAND_942]	0.44733
[GO_0009975]	0.943347		[RAND_943]	0.508125
[GO_0070670]	0.876768		[RAND_944]	0.517845
[GO_0045919]	0.846801		[RAND_945]	0.488215
[GO_0034992]	0.939394		[RAND_946]	0.53367
[GO_0035809]	0.978203		[RAND_947]	0.582669
[GO_0030893]	0.987013		[RAND_948]	0.458874
[GO_0010614]	0.828283		[RAND_949]	0.329004
[GO_0032228]	0.960808		[RAND_950]	0.515556
[GO_0060696]	0.948232		[RAND_951]	0.580808
[GO_0046320]	0.86532		[RAND_952]	0.587783
[GO_0002385]	0.645342		[RAND_953]	0.461279
[GO_0010871]	1		[RAND_954]	0.430976
[GO_0009812]	0.994613		[RAND_955]	0.46532
[GO_0005790]	0.759259		[RAND_956]	0.622334
[GO_0048251]	0.923854		[RAND_957]	0.574981
[GO_0046627]	0.950413		[RAND_958]	0.462351
[GO_0071493]	0.885101		[RAND_959]	0.491162
[GO_0035414]	0.783838		[RAND_960]	0.534343
[GO_0000088]	0.977602		[RAND_961]	0.481774
[GO_0048268]	0.986291		[RAND_962]	0.333333
[GO_0032667]	0.993687		[RAND_963]	0.626263
[GO_0006586]	0.981925		[RAND_964]	0.521531
[GO_0003307]	0.963203		[RAND_965]	0.316017
[GO_0030517]	0.885732		[RAND_966]	0.513889
[GO_0048865]	0.805195		[RAND_967]	0.565657
[GO_0009310]	0.976768		[RAND_968]	0.342929
[GO_0042133]	0.924462		[RAND_969]	0.530962
[GO_0048156]	0.944444		[RAND_970]	0.588384
[GO_0035813]	0.988456		[RAND_971]	0.464165
[GO_0015868]	0.747475		[RAND_972]	0.627946
[GO_0070993]	0.999278		[RAND_973]	0.591631
[GO_0003351]	0.736185		[RAND_974]	0.500891
[GO_0018200]	0.87787		[RAND_975]	0.42011
[GO_0090394]	0.855219		[RAND_976]	0.419192
[GO_0061004]	0.819304		[RAND_977]	0.384961
[GO_0034755]	0.900112		[RAND_978]	0.549944
[GO_0050780]	0.838384		[RAND_979]	0.450216
[GO_0035584]	0.869809		[RAND_980]	0.52413
[GO_0007339]	0.844557		[RAND_981]	0.406846
[GO_0046979]	0.997365		[RAND_982]	0.51076
[GO_0042362]	0.835017		[RAND_983]	0.602694
[GO_0070842]	0.977043		[RAND_984]	0.56382
[GO_0042661]	0.882576		[RAND_985]	0.488636
[GO_0050309]	0.998316		[RAND_986]	0.506734
[GO_0032400]	0.921717		[RAND_987]	0.482323
[GO_0008603]	0.887767		[RAND_988]	0.339506
[GO_0051806]	0.901395		[RAND_989]	0.506494
[GO_0033131]	0.905724		[RAND_990]	0.40404
[GO_0042430]	0.989899		[RAND_991]	0.394399
[GO_0000183]	0.986532		[RAND_992]	0.277778
[GO_0042105]	0.998878		[RAND_993]	0.57688
[GO_0000014]	0.998737		[RAND_994]	0.568182
[GO_0000178]	0.974967		[RAND_995]	0.376812
[GO_0009130]	0.976912		[RAND_996]	0.639971
[GO_0030853]	0.981241		[RAND_997]	0.528139
[GO_0005984]	0.935606		[RAND_998]	0.555556
[GO_0051409]	0.961841		[RAND_999]	0.698092
[GO_0035246]	0.993266		[RAND_1000]	0.448934
[GO_0031054]	0.995671		[RAND_1001]	0.466089
[GO_0001968]	0.912764		[RAND_1002]	0.571625
[GO_0031232]	0.942761		[RAND_1003]	0.218855
[GO_0045623]	0.863075		[RAND_1004]	0.497194
[GO_0001671]	0.878788		[RAND_1005]	0.464646
[GO_0001941]	0.9329		[RAND_1006]	0.487734
[GO_0032645]	0.957912		[RAND_1007]	0.455387
[GO_0005721]	0.926768		[RAND_1008]	0.53367
[GO_0005527]	0.97595		[RAND_1009]	0.393939
[GO_0052794]	0.974288		[RAND_1010]	0.326905
[GO_0016624]	0.987654		[RAND_1011]	0.460157
[GO_0007440]	0.951178		[RAND_1012]	0.425084
[GO_0045060]	0.972854		[RAND_1013]	0.433081
[GO_0043303]	0.813973		[RAND_1014]	0.47138
[GO_0032351]	0.911616		[RAND_1015]	0.661616
[GO_0043153]	0.681818		[RAND_1016]	0.473485
[GO_0007252]	0.973304		[RAND_1017]	0.575758
[GO_0048500]	0.998316		[RAND_1018]	0.286195
[GO_0042832]	0.948232		[RAND_1019]	0.507576
[GO_0007185]	0.895623		[RAND_1020]	0.276094
[GO_0002029]	0.992026		[RAND_1021]	0.488038
[GO_0071435]	0.986532		[RAND_1022]	0.316498
[GO_0032728]	0.997475		[RAND_1023]	0.48569
[GO_0042572]	0.99681		[RAND_1024]	0.61563
[GO_0090342]	0.890909		[RAND_1025]	0.432727
[GO_0055017]	0.959596		[RAND_1026]	0.407254
[GO_0005744]	0.979798		[RAND_1027]	0.731762
[GO_0043415]	0.818182		[RAND_1028]	0.491582
[GO_0030275]	0.79596		[RAND_1029]	0.558923
[GO_0006390]	0.901235		[RAND_1030]	0.570146
[GO_0019956]	0.972771		[RAND_1031]	0.534036
[GO_0019060]	0.942584		[RAND_1032]	0.449761
[GO_0030011]	0.840067		[RAND_1033]	0.713805
[GO_0021860]	0.563973		[RAND_1034]	0.464646
[GO_0016641]	0.979076		[RAND_1035]	0.421356
[GO_0048843]	0.997755		[RAND_1036]	0.579125
[GO_0055089]	0.980716		[RAND_1037]	0.625344
[GO_0035518]	0.953824		[RAND_1038]	0.522367
[GO_0005154]	0.945166		[RAND_1039]	0.457431
[GO_0031466]	0.993266		[RAND_1040]	0.503367
[GO_2001199]	0.973064		[RAND_1041]	0.550505
[GO_0014059]	0.983586		[RAND_1042]	0.589646
[GO_0043196]	0.851371		[RAND_1043]	0.47619
[GO_0044295]	0.899908		[RAND_1044]	0.438017
[GO_0002833]	0.902778		[RAND_1045]	0.546717
[GO_0051957]	0.98092		[RAND_1046]	0.657688
[GO_0015095]	0.911422		[RAND_1047]	0.400932
[GO_0055106]	0.93771		[RAND_1048]	0.420875
[GO_0002489]	1		[RAND_1049]	0.277778
[GO_0002477]	1		[RAND_1050]	0.619529
[GO_0010882]	0.945166		[RAND_1051]	0.596441
[GO_0014820]	0.998316		[RAND_1052]	0.570707
[GO_0031418]	0.961433		[RAND_1053]	0.503214
[GO_0004143]	0.992593		[RAND_1054]	0.514478
[GO_0072207]	0.933221		[RAND_1055]	0.649832
[GO_0015872]	0.958153		[RAND_1056]	0.318903
[GO_0036315]	0.79798		[RAND_1057]	0.570707
[GO_0097425]	0.875		[RAND_1058]	0.657828
[GO_0009128]	0.979798		[RAND_1059]	0.405724
[GO_0035235]	0.992195		[RAND_1060]	0.539945
[GO_0044068]	0.943434		[RAND_1061]	0.39697
[GO_0007199]	0.89899		[RAND_1062]	0.462121
[GO_0055057]	0.836053		[RAND_1063]	0.516706
[GO_0050427]	0.99596		[RAND_1064]	0.603367
[GO_0015669]	0.954786		[RAND_1065]	0.488215
[GO_0045295]	0.98557		[RAND_1066]	0.433622
[GO_0003708]	1		[RAND_1067]	0.52862
[GO_0032733]	0.811448		[RAND_1068]	0.429854
[GO_0032747]	0.998316		[RAND_1069]	0.574074
[GO_0033540]	0.997245		[RAND_1070]	0.442608
[GO_0042756]	0.929293		[RAND_1071]	0.613636
[GO_0090189]	0.927456		[RAND_1072]	0.507346
[GO_0061303]	0.853994		[RAND_1073]	0.368228
[GO_0004982]	0.92562		[RAND_1074]	0.491276
[GO_0086064]	0.989899		[RAND_1075]	0.558923
[GO_0061439]	0.964646		[RAND_1076]	0.284512
[GO_0046174]	0.943322		[RAND_1077]	0.533109
[GO_0060456]	0.968575		[RAND_1078]	0.684624
[GO_0045214]	0.939815		[RAND_1079]	0.440236
[GO_2000503]	0.997475		[RAND_1080]	0.536616
[GO_0080025]	0.766955		[RAND_1081]	0.51443
[GO_0032000]	0.926768		[RAND_1082]	0.393939
[GO_0043024]	0.868687		[RAND_1083]	0.604798
[GO_0007217]	0.996212		[RAND_1084]	0.377525
[GO_0071498]	0.934343		[RAND_1085]	0.479798
[GO_0071480]	0.902875		[RAND_1086]	0.679876
[GO_0030140]	0.886061		[RAND_1087]	0.488889
[GO_0003140]	0.901876		[RAND_1088]	0.692641
[GO_0072643]	0.958333		[RAND_1089]	0.467803
[GO_0043256]	1		[RAND_1090]	0.505969
[GO_0071949]	0.95202		[RAND_1091]	0.559343
[GO_0050961]	0.864646		[RAND_1092]	0.435354
[GO_0002855]	0.998557		[RAND_1093]	0.582973
[GO_0061099]	0.807018		[RAND_1094]	0.486975
[GO_0051293]	0.875274		[RAND_1095]	0.480896
[GO_0034067]	0.830918		[RAND_1096]	0.476065
[GO_0045628]	0.863075		[RAND_1097]	0.617284
[GO_0002031]	0.993506		[RAND_1098]	0.363636
[GO_0004826]	0.983165		[RAND_1099]	0.538721
[GO_0032891]	0.920949		[RAND_1100]	0.465086
[GO_0010890]	0.886003		[RAND_1101]	0.584416
[GO_0046051]	0.933178		[RAND_1102]	0.34188
[GO_0051580]	0.932323		[RAND_1103]	0.387879
[GO_0001580]	0.833792		[RAND_1104]	0.472911
[GO_0031649]	0.994949		[RAND_1105]	0.417508
[GO_0032106]	0.810774		[RAND_1106]	0.529293
[GO_0051205]	0.854864		[RAND_1107]	0.491228
[GO_0009148]	0.964141		[RAND_1108]	0.543939
[GO_0015712]	0.974026		[RAND_1109]	0.561328
[GO_0043030]	0.766359		[RAND_1110]	0.433465
[GO_0030121]	0.986532		[RAND_1111]	0.469697
[GO_0060046]	0.813692		[RAND_1112]	0.428732
[GO_0044380]	0.861953		[RAND_1113]	0.460157
[GO_0045588]	0.983586		[RAND_1114]	0.391414
[GO_0010803]	0.776768		[RAND_1115]	0.475758
[GO_0035581]	0.953824		[RAND_1116]	0.546898
[GO_0045741]	0.964646		[RAND_1117]	0.434343
[GO_0003084]	0.956902		[RAND_1118]	0.479461
[GO_0000381]	0.926219		[RAND_1119]	0.45762
[GO_0002676]	0.98946		[RAND_1120]	0.381203
[GO_0019321]	0.934343		[RAND_1121]	0.510732
[GO_0006537]	0.993266		[RAND_1122]	0.353535
[GO_0010642]	0.941919		[RAND_1123]	0.666667
[GO_0032863]	0.922222		[RAND_1124]	0.518182
[GO_0006111]	0.83487		[RAND_1125]	0.491875
[GO_0042165]	0.978676		[RAND_1126]	0.538159
[GO_2000310]	0.947658		[RAND_1127]	0.576676
[GO_0007597]	0.996633		[RAND_1128]	0.574796
[GO_2000651]	0.90404		[RAND_1129]	0.564394
[GO_0019388]	0.998737		[RAND_1130]	0.472222
[GO_0019720]	0.994228		[RAND_1131]	0.445887
[GO_0002090]	0.869949		[RAND_1132]	0.380892
[GO_0008635]	0.911111		[RAND_1133]	0.405051
[GO_0060260]	0.898268		[RAND_1134]	0.309524
[GO_0000462]	0.97114		[RAND_1135]	0.614719
[GO_0060136]	0.878788		[RAND_1136]	0.488636
[GO_2000251]	0.957071		[RAND_1137]	0.638047
[GO_0016514]	0.998682		[RAND_1138]	0.565217
[GO_0005861]	1		[RAND_1139]	0.45202
[GO_0006857]	0.972643		[RAND_1140]	0.46633
[GO_0032543]	0.88456		[RAND_1141]	0.513709
[GO_0015125]	0.944444		[RAND_1142]	0.362626
[GO_0007213]	0.995671		[RAND_1143]	0.5
[GO_0015886]	0.909091		[RAND_1144]	0.538384
[GO_0003093]	0.978788		[RAND_1145]	0.476768
[GO_0006273]	0.982043		[RAND_1146]	0.679012
[GO_0008020]	0.974747		[RAND_1147]	0.643098
[GO_0007500]	0.967677		[RAND_1148]	0.451515
[GO_0032958]	0.856902		[RAND_1149]	0.606061
[GO_0015280]	0.89798		[RAND_1150]	0.49899
[GO_1901532]	0.875902		[RAND_1151]	0.544012
[GO_0017134]	0.926888		[RAND_1152]	0.484367
[GO_0035307]	0.841355		[RAND_1153]	0.585859
[GO_0032008]	0.907308		[RAND_1154]	0.528818
[GO_0002484]	1		[RAND_1155]	0.417929
[GO_0030728]	0.873472		[RAND_1156]	0.366295
[GO_0002544]	0.917435		[RAND_1157]	0.506807
[GO_0097267]	0.996633		[RAND_1158]	0.585859
[GO_0060745]	0.989899		[RAND_1159]	0.535354
[GO_0015986]	0.950457		[RAND_1160]	0.484848
[GO_0001829]	0.875982		[RAND_1161]	0.460157
[GO_0030252]	0.89899		[RAND_1162]	0.34119
[GO_0051292]	0.998737		[RAND_1163]	0.407828
[GO_0009404]	0.889899		[RAND_1164]	0.50404
[GO_0032743]	0.938476		[RAND_1165]	0.375574
[GO_0008340]	0.85237		[RAND_1166]	0.523699
[GO_0021984]	0.96149		[RAND_1167]	0.46654
[GO_0048172]	0.916306		[RAND_1168]	0.715729
[GO_0005328]	0.942907		[RAND_1169]	0.533158
[GO_0043186]	0.908314		[RAND_1170]	0.641803
[GO_0086091]	0.989478		[RAND_1171]	0.57702
[GO_0070296]	0.982828		[RAND_1172]	0.813131
[GO_0009173]	0.962963		[RAND_1173]	0.48064
[GO_0015791]	0.972222		[RAND_1174]	0.386364
[GO_0010534]	0.978355		[RAND_1175]	0.556999
[GO_0016421]	1		[RAND_1176]	0.505051
[GO_2000794]	0.974747		[RAND_1177]	0.32702
[GO_0015816]	0.884848		[RAND_1178]	0.476768
[GO_0060124]	0.839646		[RAND_1179]	0.602273
[GO_0010985]	0.928283		[RAND_1180]	0.424242
[GO_0006851]	0.753247		[RAND_1181]	0.577201
[GO_0043548]	0.932525		[RAND_1182]	0.614545
[GO_0003222]	0.939394		[RAND_1183]	0.473737
[GO_0030948]	0.624579		[RAND_1184]	0.666667
[GO_0033147]	0.752066		[RAND_1185]	0.354454
[GO_0005247]	0.977874		[RAND_1186]	0.531025
[GO_0031670]	0.845827		[RAND_1187]	0.545986
[GO_0030127]	0.991919		[RAND_1188]	0.612121
[GO_0000153]	0.93266		[RAND_1189]	0.609428
[GO_0031430]	0.925253		[RAND_1190]	0.55
[GO_0032045]	0.950938		[RAND_1191]	0.366522
[GO_0035058]	0.894661		[RAND_1192]	0.379509
[GO_0035198]	0.837037		[RAND_1193]	0.413468
[GO_0071501]	0.909091		[RAND_1194]	0.551515
[GO_0016289]	0.899584		[RAND_1195]	0.459893
[GO_0042417]	0.970615		[RAND_1196]	0.453627
[GO_0070513]	0.940657		[RAND_1197]	0.462121
[GO_0004032]	0.991919		[RAND_1198]	0.489899
[GO_0050855]	0.977273		[RAND_1199]	0.337121
[GO_0071549]	0.77399		[RAND_1200]	0.493687
[GO_0016559]	0.901745		[RAND_1201]	0.564738
[GO_0046337]	0.979125		[RAND_1202]	0.378451
[GO_0001573]	0.979798		[RAND_1203]	0.544678
[GO_0051766]	0.992424		[RAND_1204]	0.67803
[GO_0086066]	0.949495		[RAND_1205]	0.694444
[GO_0009648]	0.750505		[RAND_1206]	0.49798
[GO_0045066]	0.959596		[RAND_1207]	0.377104
[GO_1901797]	0.868687		[RAND_1208]	0.538108
[GO_0030159]	0.869146		[RAND_1209]	0.517447
[GO_0032780]	0.906205		[RAND_1210]	0.623377
[GO_0071869]	0.842593		[RAND_1211]	0.414141
[GO_0021694]	0.904602		[RAND_1212]	0.585859
[GO_0030868]	0.868687		[RAND_1213]	0.469697
[GO_0016840]	0.938272		[RAND_1214]	0.476992
[GO_0035869]	0.782267		[RAND_1215]	0.593154
[GO_0016538]	0.983311		[RAND_1216]	0.574879
[GO_0032135]	0.993266		[RAND_1217]	0.444444
[GO_0031005]	0.813131		[RAND_1218]	0.326599
[GO_0005338]	0.954545		[RAND_1219]	0.613636
[GO_0030296]	0.867003		[RAND_1220]	0.574916
[GO_0070233]	0.941077		[RAND_1221]	0.526936
[GO_0043248]	0.974747		[RAND_1222]	0.671717
[GO_0070141]	0.878788		[RAND_1223]	0.468013
[GO_0060684]	0.950938		[RAND_1224]	0.61039
[GO_0006744]	0.937374		[RAND_1225]	0.594949
[GO_0021801]	0.956841		[RAND_1226]	0.426079
[GO_0030914]	0.977421		[RAND_1227]	0.482472
[GO_0015347]	1		[RAND_1228]	0.628594
[GO_0007135]	0.97337		[RAND_1229]	0.656566
[GO_0032281]	0.987013		[RAND_1230]	0.443001
[GO_0016409]	0.939394		[RAND_1231]	0.529385
[GO_0015838]	0.99596		[RAND_1232]	0.390572
[GO_0051693]	0.975758		[RAND_1233]	0.438384
[GO_0051193]	0.993056		[RAND_1234]	0.438763
[GO_0021511]	0.924804		[RAND_1235]	0.530303
[GO_0005310]	0.949899		[RAND_1236]	0.407273
[GO_0097237]	0.916035		[RAND_1237]	0.463384
[GO_0043497]	0.90404		[RAND_1238]	0.840067
[GO_0000244]	0.99596		[RAND_1239]	0.583165
[GO_0006701]	0.975469		[RAND_1240]	0.506494
[GO_0019198]	0.970178		[RAND_1241]	0.541607
[GO_2001300]	0.979798		[RAND_1242]	0.373737
[GO_2000772]	0.83683		[RAND_1243]	0.612277
[GO_0034587]	0.877666		[RAND_1244]	0.620651
[GO_0009881]	0.991162		[RAND_1245]	0.504419
[GO_0006000]	0.998163		[RAND_1246]	0.528007
[GO_0015299]	0.905526		[RAND_1247]	0.605466
[GO_0045019]	0.844812		[RAND_1248]	0.606061
[GO_2001185]	0.909091		[RAND_1249]	0.511785
[GO_0002161]	1		[RAND_1250]	0.328283
[GO_0046149]	0.942761		[RAND_1251]	0.488215
[GO_0009221]	0.979798		[RAND_1252]	0.609428
[GO_0032402]	0.918129		[RAND_1253]	0.558214
[GO_0070099]	0.890572		[RAND_1254]	0.626263
[GO_0060441]	0.92803		[RAND_1255]	0.554714
[GO_0046512]	0.968687		[RAND_1256]	0.59596
[GO_0002037]	1		[RAND_1257]	0.580808
[GO_0045006]	0.955923		[RAND_1258]	0.452709
[GO_0048261]	0.974747		[RAND_1259]	0.375421
[GO_0070083]	0.949495		[RAND_1260]	0.43771
[GO_0043653]	0.951515		[RAND_1261]	0.471717
[GO_0000993]	0.745455		[RAND_1262]	0.536364
[GO_0071697]	0.870581		[RAND_1263]	0.595328
[GO_0021523]	0.757576		[RAND_1264]	0.420875
[GO_0015279]	0.921212		[RAND_1265]	0.481818
[GO_0042340]	1		[RAND_1266]	0.43266
[GO_0006356]	0.876951		[RAND_1267]	0.543618
[GO_0002830]	0.787879		[RAND_1268]	0.520202
[GO_0046501]	0.959596		[RAND_1269]	0.516706
[GO_0032366]	0.929293		[RAND_1270]	0.59147
[GO_0019673]	0.997475		[RAND_1271]	0.570707
[GO_0000315]	0.919192		[RAND_1272]	0.359848
[GO_0055087]	0.991021		[RAND_1273]	0.580247
[GO_0003416]	0.844066		[RAND_1274]	0.47601
[GO_0090201]	0.875115		[RAND_1275]	0.447199
[GO_0038037]	1		[RAND_1276]	0.673882
[GO_0009650]	0.891644		[RAND_1277]	0.565657
[GO_0005537]	0.874459		[RAND_1278]	0.567581
[GO_0008443]	0.998557		[RAND_1279]	0.359307
[GO_0051608]	0.906061		[RAND_1280]	0.570707
[GO_0060117]	0.800673		[RAND_1281]	0.397306
[GO_0000788]	0.760462		[RAND_1282]	0.318903
[GO_0001520]	0.554113		[RAND_1283]	0.458874
[GO_0060913]	0.961616		[RAND_1284]	0.473737
[GO_0002704]	0.945103		[RAND_1285]	0.576197
[GO_0006477]	0.994949		[RAND_1286]	0.481481
[GO_0072141]	0.867003		[RAND_1287]	0.513468
[GO_0034394]	0.775023		[RAND_1288]	0.363177
[GO_0051189]	0.997114		[RAND_1289]	0.526696
[GO_0042791]	0.991582		[RAND_1290]	0.493266
[GO_0005892]	0.973856		[RAND_1291]	0.400475
[GO_0061202]	0.972222		[RAND_1292]	0.546717
[GO_0017187]	0.996633		[RAND_1293]	0.454545
[GO_0045048]	0.987144		[RAND_1294]	0.532599
[GO_0016884]	0.941077		[RAND_1295]	0.511785
[GO_0042056]	0.940837		[RAND_1296]	0.45214
[GO_2001244]	0.96633		[RAND_1297]	0.453583
[GO_0034629]	0.844697		[RAND_1298]	0.515152
[GO_0045717]	0.953535		[RAND_1299]	0.476768
[GO_0042536]	0.909091		[RAND_1300]	0.718615
[GO_0033005]	0.970615		[RAND_1301]	0.7236
[GO_0018026]	0.996633		[RAND_1302]	0.718855
[GO_0075713]	0.986532		[RAND_1303]	0.566779
[GO_0004075]	0.97138		[RAND_1304]	0.430976
[GO_0045745]	0.909091		[RAND_1305]	0.396316
[GO_0051238]	0.92562		[RAND_1306]	0.711662
[GO_0060272]	0.975136		[RAND_1307]	0.323232
[GO_0006662]	0.96633		[RAND_1308]	0.379125
[GO_0034201]	0.968013		[RAND_1309]	0.531987
[GO_0003081]	0.940236		[RAND_1310]	0.375842
[GO_0016712]	0.996768		[RAND_1311]	0.470707
[GO_0048793]	0.863075		[RAND_1312]	0.510662
[GO_0071907]	0.444444		[RAND_1313]	0.474747
[GO_0008089]	0.94686		[RAND_1314]	0.497145
[GO_0033690]	0.795094		[RAND_1315]	0.164502
[GO_0043589]	0.976912		[RAND_1316]	0.450938
[GO_0004383]	0.928171		[RAND_1317]	0.57688
[GO_0001931]	0.875		[RAND_1318]	0.405303
[GO_0031943]	0.852974		[RAND_1319]	0.35578
[GO_0001911]	0.98541		[RAND_1320]	0.558923
[GO_0030210]	0.896104		[RAND_1321]	0.33189
[GO_0008140]	0.978535		[RAND_1322]	0.659091
[GO_0016446]	0.998878		[RAND_1323]	0.59147
[GO_0060159]	0.789562		[RAND_1324]	0.390572
[GO_0008653]	0.832772		[RAND_1325]	0.516274
[GO_0052723]	0.984848		[RAND_1326]	0.447811
[GO_0090050]	0.947811		[RAND_1327]	0.537037
[GO_0070776]	0.979798		[RAND_1328]	0.49062
[GO_0019373]	0.998163		[RAND_1329]	0.456382
[GO_0009804]	0.989899		[RAND_1330]	0.597643
[GO_0004983]	0.969697		[RAND_1331]	0.506173
[GO_0000276]	0.95174		[RAND_1332]	0.379349
[GO_0071816]	0.987654		[RAND_1333]	0.517396
[GO_0030431]	0.829201		[RAND_1334]	0.460973
[GO_0045836]	0.751263		[RAND_1335]	0.650253
[GO_0016854]	0.801587		[RAND_1336]	0.569986
[GO_0072668]	0.992929		[RAND_1337]	0.491919
[GO_0036041]	0.807239		[RAND_1338]	0.492424
[GO_0070633]	0.932401		[RAND_1339]	0.448329
[GO_0015860]	0.978355		[RAND_1340]	0.268398
[GO_0005638]	0.988456		[RAND_1341]	0.584416
[GO_0001542]	0.971717		[RAND_1342]	0.480808
[GO_0016878]	0.98076		[RAND_1343]	0.57672
[GO_0042596]	0.948177		[RAND_1344]	0.437418
[GO_0010667]	0.89899		[RAND_1345]	0.691358
[GO_0004568]	0.920635		[RAND_1346]	0.59596
[GO_0042769]	0.854545		[RAND_1347]	0.627273
[GO_0001556]	0.880231		[RAND_1348]	0.580808
[GO_0045880]	0.944179		[RAND_1349]	0.532164
[GO_0010831]	0.82684		[RAND_1350]	0.444444
[GO_0006972]	0.825987		[RAND_1351]	0.53168
[GO_0033151]	0.981818		[RAND_1352]	0.536364
[GO_0000266]	0.800638		[RAND_1353]	0.405104
[GO_0070723]	0.842873		[RAND_1354]	0.453984
[GO_0070822]	0.955387		[RAND_1355]	0.44697
[GO_0048925]	0.875421		[RAND_1356]	0.391246
[GO_0015824]	0.909091		[RAND_1357]	0.300786
[GO_0002292]	0.91547		[RAND_1358]	0.494949
[GO_0004016]	0.999082		[RAND_1359]	0.328742
[GO_0048557]	0.944949		[RAND_1360]	0.405556
[GO_2000515]	0.853535		[RAND_1361]	0.418182
[GO_0042825]	0.998682		[RAND_1362]	0.51076
[GO_1901722]	0.90303		[RAND_1363]	0.575758
[GO_0090128]	0.945286		[RAND_1364]	0.606061
[GO_0046912]	0.996633		[RAND_1365]	0.508418
[GO_0009219]	0.967532		[RAND_1366]	0.494949
[GO_0019104]	0.989305		[RAND_1367]	0.409388
[GO_0072112]	0.943723		[RAND_1368]	0.523088
[GO_0048016]	0.905206		[RAND_1369]	0.456876
[GO_0045651]	0.931818		[RAND_1370]	0.563973
[GO_0045116]	0.938272		[RAND_1371]	0.419753
[GO_0030214]	0.995581		[RAND_1372]	0.409722
[GO_0015936]	0.934343		[RAND_1373]	0.427048
[GO_0031462]	0.981241		[RAND_1374]	0.304473
[GO_0045414]	0.901395		[RAND_1375]	0.520924
[GO_0042953]	0.925926		[RAND_1376]	0.391246
[GO_0017146]	0.991021		[RAND_1377]	0.49046
[GO_0044784]	0.994949		[RAND_1378]	0.401515
[GO_0032800]	0.960438		[RAND_1379]	0.760943
[GO_0015760]	0.974026		[RAND_1380]	0.463203
[GO_0018198]	0.857864		[RAND_1381]	0.45671
[GO_0018206]	0.799423		[RAND_1382]	0.536797
[GO_0072273]	0.934103		[RAND_1383]	0.468494
[GO_0016405]	0.98541		[RAND_1384]	0.390572
[GO_0042073]	0.892677		[RAND_1385]	0.484848
[GO_0002691]	0.979798		[RAND_1386]	0.501684
[GO_0071267]	0.994388		[RAND_1387]	0.37486
[GO_0033084]	0.997475		[RAND_1388]	0.493687
[GO_0009110]	0.829837		[RAND_1389]	0.515152
[GO_0000940]	0.993784		[RAND_1390]	0.410256
[GO_0034353]	1		[RAND_1391]	0.577441
[GO_0034605]	0.742644		[RAND_1392]	0.45191
[GO_0051645]	0.877666		[RAND_1393]	0.667789
[GO_0043237]	0.843434		[RAND_1394]	0.223906
[GO_0008641]	0.987879		[RAND_1395]	0.49899
[GO_0042575]	0.902597		[RAND_1396]	0.361472
[GO_0002281]	0.920202		[RAND_1397]	0.585859
[GO_0005388]	1		[RAND_1398]	0.430303
[GO_0070652]	0.882155		[RAND_1399]	0.573513
[GO_0030288]	0.999158		[RAND_1400]	0.542929
[GO_0048710]	0.854377		[RAND_1401]	0.426347
[GO_0006105]	0.99697		[RAND_1402]	0.367677
[GO_0031284]	0.947475		[RAND_1403]	0.481818
[GO_0019934]	0.902357		[RAND_1404]	0.452862
[GO_0033622]	0.853535		[RAND_1405]	0.195286
[GO_0009624]	0.708754		[RAND_1406]	0.382155
[GO_2000378]	0.820018		[RAND_1407]	0.442608
[GO_0086070]	0.976912		[RAND_1408]	0.52381
[GO_0042737]	0.998316		[RAND_1409]	0.619529
[GO_0034248]	0.859848		[RAND_1410]	0.52904
[GO_0070052]	0.984848		[RAND_1411]	0.568182
[GO_0051400]	0.993687		[RAND_1412]	0.380051
[GO_0004726]	0.977778		[RAND_1413]	0.441414
[GO_0070365]	0.864198		[RAND_1414]	0.362514
[GO_0014731]	0.91342		[RAND_1415]	0.471861
[GO_0007350]	0.840909		[RAND_1416]	0.512626
[GO_0006828]	0.987013		[RAND_1417]	0.580087
[GO_0015238]	0.976125		[RAND_1418]	0.654729
[GO_0002577]	0.987772		[RAND_1419]	0.449229
[GO_0005138]	0.986532		[RAND_1420]	0.611111
[GO_0043116]	0.921947		[RAND_1421]	0.363636
[GO_0022410]	0.902778		[RAND_1422]	0.563131
[GO_0008272]	0.956229		[RAND_1423]	0.4633
[GO_0032415]	0.883838		[RAND_1424]	0.676768
[GO_0002862]	0.933141		[RAND_1425]	0.695527
[GO_0005234]	0.99681		[RAND_1426]	0.452951
[GO_0004653]	0.98944		[RAND_1427]	0.516529
[GO_0097178]	0.972452		[RAND_1428]	0.46281
[GO_0008053]	0.896235		[RAND_1429]	0.475666
[GO_0043176]	0.998737		[RAND_1430]	0.642677
[GO_0046718]	0.89899		[RAND_1431]	0.544192
[GO_0032781]	0.89261		[RAND_1432]	0.386497
[GO_2001239]	0.928171		[RAND_1433]	0.570146
[GO_0070628]	0.997475		[RAND_1434]	0.524242
[GO_0021542]	0.848485		[RAND_1435]	0.63447
[GO_0042100]	0.986532		[RAND_1436]	0.386724
[GO_0005677]	0.939394		[RAND_1437]	0.519481
[GO_0047760]	0.983586		[RAND_1438]	0.381313
[GO_0001823]	0.971534		[RAND_1439]	0.488522
[GO_0009125]	0.94697		[RAND_1440]	0.335859
[GO_0048733]	0.690236		[RAND_1441]	0.531987
[GO_0045956]	0.934803		[RAND_1442]	0.675849
[GO_0035035]	0.929293		[RAND_1443]	0.542796
[GO_0016242]	0.714286		[RAND_1444]	0.33189
[GO_0032210]	0.993687		[RAND_1445]	0.65404
[GO_0032493]	0.979798		[RAND_1446]	0.691919
[GO_0002481]	1		[RAND_1447]	0.382716
[GO_0090079]	0.907969		[RAND_1448]	0.585859
[GO_0007509]	0.734007		[RAND_1449]	0.543771
[GO_0047498]	0.988889		[RAND_1450]	0.450505
[GO_0003308]	0.922078		[RAND_1451]	0.292929
[GO_0042523]	0.988116		[RAND_1452]	0.511586
[GO_0004953]	0.999278		[RAND_1453]	0.46176
[GO_0000177]	0.936027		[RAND_1454]	0.47138
[GO_0031163]	0.848485		[RAND_1455]	0.616162
[GO_0051818]	0.965657		[RAND_1456]	0.423232
[GO_0035909]	0.963636		[RAND_1457]	0.484848
[GO_0097090]	0.962626		[RAND_1458]	0.478788
[GO_0016864]	0.921886		[RAND_1459]	0.501684
[GO_0021940]	0.995511		[RAND_1460]	0.444444
[GO_0003997]	0.946128		[RAND_1461]	0.479798
[GO_0042559]	0.95679		[RAND_1462]	0.549944
[GO_0033327]	0.869464		[RAND_1463]	0.480963
[GO_0061384]	0.868687		[RAND_1464]	0.472222
[GO_2000668]	1		[RAND_1465]	0.515152
[GO_0010501]	0.998878		[RAND_1466]	0.492705
[GO_0060571]	0.905724		[RAND_1467]	0.457351
[GO_0004965]	0.986532		[RAND_1468]	0.292929
[GO_0030520]	0.951389		[RAND_1469]	0.511364
[GO_0042749]	0.919192		[RAND_1470]	0.487013
[GO_0006534]	0.997475		[RAND_1471]	0.431818
[GO_0060986]	0.923681		[RAND_1472]	0.582492
[GO_0051000]	0.896659		[RAND_1473]	0.418803
[GO_0010606]	0.929293		[RAND_1474]	0.430976
[GO_0007004]	0.982492		[RAND_1475]	0.682828
[GO_0042219]	0.87013		[RAND_1476]	0.446609
[GO_0061154]	0.952862		[RAND_1477]	0.470707
[GO_0050908]	0.856341		[RAND_1478]	0.626263
[GO_0042608]	0.989899		[RAND_1479]	0.430014
[GO_0015837]	0.839701		[RAND_1480]	0.614405
[GO_0008432]	0.789562		[RAND_1481]	0.335017
[GO_0032908]	0.84127		[RAND_1482]	0.629149
[GO_2000738]	0.97337		[RAND_1483]	0.4573
[GO_0097372]	0.981481		[RAND_1484]	0.535354
[GO_0060964]	0.803367		[RAND_1485]	0.524579
[GO_0031063]	0.938955		[RAND_1486]	0.419851
[GO_0046621]	0.898396		[RAND_1487]	0.458705
[GO_0007216]	0.999082		[RAND_1488]	0.375574
[GO_0033240]	0.818182		[RAND_1489]	0.494949
[GO_0043650]	0.98064		[RAND_1490]	0.64899
[GO_0031958]	0.897868		[RAND_1491]	0.393939
[GO_1900151]	0.991021		[RAND_1492]	0.424242
[GO_0072311]	0.911111		[RAND_1493]	0.449158
[GO_0016290]	0.892929		[RAND_1494]	0.620202
[GO_0061314]	0.994388		[RAND_1495]	0.590348
[GO_0015651]	0.920635		[RAND_1496]	0.567821
[GO_0061308]	0.96633		[RAND_1497]	0.479798
[GO_0030276]	0.96832		[RAND_1498]	0.349403
[GO_2000193]	0.873737		[RAND_1499]	0.520833
[GO_0051571]	0.982553		[RAND_1500]	0.495868
[GO_0060573]	0.955107		[RAND_1501]	0.510662
[GO_0032375]	0.948718		[RAND_1502]	0.421134
[GO_0030432]	0.946128		[RAND_1503]	0.368126
[GO_0043576]	0.878788		[RAND_1504]	0.410101
[GO_0030490]	0.987374		[RAND_1505]	0.375
[GO_0035381]	0.992785		[RAND_1506]	0.481962
[GO_0042754]	0.969697		[RAND_1507]	0.402357
[GO_0010715]	0.960317		[RAND_1508]	0.452381
[GO_0033700]	0.98569		[RAND_1509]	0.47138
[GO_0001955]	0.751804		[RAND_1510]	0.626263
[GO_0006607]	0.973064		[RAND_1511]	0.645791
[GO_0042589]	0.826038		[RAND_1512]	0.613917
[GO_0002885]	0.964646		[RAND_1513]	0.574074
[GO_0032040]	0.94697		[RAND_1514]	0.445707
[GO_0010984]	0.849079		[RAND_1515]	0.400475
[GO_0050974]	0.85629		[RAND_1516]	0.384757
[GO_0009264]	0.939394		[RAND_1517]	0.492823
[GO_0070569]	0.919192		[RAND_1518]	0.359307
[GO_0003177]	0.968687		[RAND_1519]	0.408081
[GO_0016778]	0.911977		[RAND_1520]	0.734488
[GO_0004571]	0.916667		[RAND_1521]	0.457071
[GO_0052126]	0.88937		[RAND_1522]	0.501203
[GO_0043220]	0.895882		[RAND_1523]	0.509713
[GO_0032452]	0.97096		[RAND_1524]	0.487374
[GO_0035458]	0.74523		[RAND_1525]	0.525253
[GO_0032825]	0.929293		[RAND_1526]	0.657828
[GO_0030497]	0.986111		[RAND_1527]	0.493687
[GO_0014067]	0.832874		[RAND_1528]	0.474747
[GO_0016322]	0.909091		[RAND_1529]	0.467172
[GO_0004675]	1		[RAND_1530]	0.562686
[GO_0051864]	0.887446		[RAND_1531]	0.366522
[GO_0048505]	0.868687		[RAND_1532]	0.56229
[GO_0005113]	0.984127		[RAND_1533]	0.183261
[GO_0032786]	0.965208		[RAND_1534]	0.419753
[GO_0031527]	0.940025		[RAND_1535]	0.546717
[GO_0045630]	0.819865		[RAND_1536]	0.612795
[GO_0006704]	0.988552		[RAND_1537]	0.551515
[GO_0042982]	0.879382		[RAND_1538]	0.502674
[GO_0051769]	0.916221		[RAND_1539]	0.594177
[GO_0033197]	0.890572		[RAND_1540]	0.551347
[GO_0005104]	0.988836		[RAND_1541]	0.500797
[GO_0052509]	0.993266		[RAND_1542]	0.335017
[GO_0031211]	0.969697		[RAND_1543]	0.539683
[GO_0060253]	0.683502		[RAND_1544]	0.582492
[GO_0008354]	0.916667		[RAND_1545]	0.457071
[GO_0010824]	0.796086		[RAND_1546]	0.476641
[GO_0006743]	0.955923		[RAND_1547]	0.471993
[GO_0048148]	0.979798		[RAND_1548]	0.416896
[GO_0005078]	0.991342		[RAND_1549]	0.670996
[GO_0014855]	0.94471		[RAND_1550]	0.363105
[GO_0006598]	0.959596		[RAND_1551]	0.572391
[GO_0008157]	0.766554		[RAND_1552]	0.399551
[GO_0016594]	0.969697		[RAND_1553]	0.506605
[GO_0048025]	0.991453		[RAND_1554]	0.57265
[GO_0002230]	0.930415		[RAND_1555]	0.500561
[GO_0007099]	0.969697		[RAND_1556]	0.357323
[GO_0016505]	0.860782		[RAND_1557]	0.412824
[GO_0045059]	0.938331		[RAND_1558]	0.459862
[GO_0043522]	0.817059		[RAND_1559]	0.52413
[GO_0060317]	0.942959		[RAND_1560]	0.502674
[GO_0002823]	0.916896		[RAND_1561]	0.645546
[GO_0043312]	0.938131		[RAND_1562]	0.612374
[GO_0021756]	0.886364		[RAND_1563]	0.354798
[GO_0005217]	0.965849		[RAND_1564]	0.470899
[GO_0071384]	0.842172		[RAND_1565]	0.424663
[GO_0014742]	0.86532		[RAND_1566]	0.388047
[GO_2000403]	0.944024		[RAND_1567]	0.434343
[GO_0032602]	0.922078		[RAND_1568]	0.522367
[GO_0061438]	0.969697		[RAND_1569]	0.56229
[GO_0033599]	0.798611		[RAND_1570]	0.599747
[GO_0000403]	0.893939		[RAND_1571]	0.686869
[GO_0009226]	0.981061		[RAND_1572]	0.662879
[GO_0045077]	0.960859		[RAND_1573]	0.474747
[GO_0060666]	0.957912		[RAND_1574]	0.638047
[GO_0051321]	0.706152		[RAND_1575]	0.403122
[GO_0009129]	0.967677		[RAND_1576]	0.636364
[GO_0016725]	0.994949		[RAND_1577]	0.451515
[GO_0002589]	1		[RAND_1578]	0.388889
[GO_0061298]	0.90676		[RAND_1579]	0.487179
[GO_0031616]	0.886364		[RAND_1580]	0.425505
[GO_0031078]	0.999082		[RAND_1581]	0.453627
[GO_0016670]	0.950938		[RAND_1582]	0.559885
[GO_0032099]	0.9		[RAND_1583]	0.430303
[GO_0034993]	0.936027		[RAND_1584]	0.590909
[GO_0016073]	0.92751		[RAND_1585]	0.420677
[GO_0010874]	0.929293		[RAND_1586]	0.383838
[GO_0033160]	0.951178		[RAND_1587]	0.505892
[GO_0005719]	0.8633		[RAND_1588]	0.417508
[GO_0072678]	0.998737		[RAND_1589]	0.34596
[GO_0016895]	0.822222		[RAND_1590]	0.474747
[GO_0014887]	0.927048		[RAND_1591]	0.545455
[GO_0014866]	0.923521		[RAND_1592]	0.61039
[GO_0042923]	0.952381		[RAND_1593]	0.414141
[GO_0008199]	0.864096		[RAND_1594]	0.358127
[GO_0060198]	0.959596		[RAND_1595]	0.424242
[GO_0019441]	0.987374		[RAND_1596]	0.460859
[GO_0008327]	0.856902		[RAND_1597]	0.277778
[GO_0016272]	0.989899		[RAND_1598]	0.435786
[GO_0044030]	0.7789		[RAND_1599]	0.460157
[GO_0051533]	0.864646		[RAND_1600]	0.577778
[GO_2001198]	0.981925		[RAND_1601]	0.532164
[GO_0016615]	0.875		[RAND_1602]	0.453283
[GO_0070937]	0.933622		[RAND_1603]	0.378066
[GO_0035810]	0.983405		[RAND_1604]	0.530303
[GO_0044252]	0.952862		[RAND_1605]	0.791246
[GO_0046464]	0.998076		[RAND_1606]	0.358345
[GO_0009268]	0.732564		[RAND_1607]	0.354497
[GO_0051973]	0.792929		[RAND_1608]	0.360269
[GO_0036006]	0.880471		[RAND_1609]	0.380471
[GO_0046965]	0.97619		[RAND_1610]	0.365079
[GO_0004303]	0.960317		[RAND_1611]	0.506494
[GO_0032303]	0.907828		[RAND_1612]	0.48548
[GO_2000114]	0.935354		[RAND_1613]	0.5
[GO_0071624]	0.923445		[RAND_1614]	0.497608
[GO_0010755]	0.91358		[RAND_1615]	0.446689
[GO_0005184]	0.946281		[RAND_1616]	0.454545
[GO_0045821]	0.935721		[RAND_1617]	0.597796
[GO_1901341]	0.826599		[RAND_1618]	0.725589
[GO_0005883]	0.979798		[RAND_1619]	0.452709
[GO_0006553]	0.96633		[RAND_1620]	0.607183
[GO_0033004]	0.525253		[RAND_1621]	0.565657
[GO_0060405]	0.997114		[RAND_1622]	0.528139
[GO_0019799]	1		[RAND_1623]	0.623377
[GO_0008187]	0.908081		[RAND_1624]	0.569697
[GO_0033261]	0.949495		[RAND_1625]	0.560606
[GO_1902101]	0.968434		[RAND_1626]	0.532828
[GO_1901016]	0.967677		[RAND_1627]	0.50303
[GO_0017017]	0.975913		[RAND_1628]	0.648796
[GO_0071542]	0.91847		[RAND_1629]	0.39899
[GO_1901186]	0.919753		[RAND_1630]	0.441639
[GO_0032229]	0.995671		[RAND_1631]	0.564214
[GO_0072530]	0.98557		[RAND_1632]	0.597403
[GO_0030313]	0.969066		[RAND_1633]	0.537247
[GO_0031420]	0.838384		[RAND_1634]	0.494031
[GO_0003688]	0.97114		[RAND_1635]	0.24531
[GO_0007262]	0.947811		[RAND_1636]	0.680135
[GO_0060053]	0.971861		[RAND_1637]	0.443723
[GO_0018342]	0.931313		[RAND_1638]	0.460606
[GO_0043267]	0.890572		[RAND_1639]	0.462963
[GO_0015802]	0.850321		[RAND_1640]	0.408632
[GO_0060293]	0.915307		[RAND_1641]	0.569542
[GO_0080030]	0.961279		[RAND_1642]	0.476431
[GO_0060837]	0.885522		[RAND_1643]	0.531987
[GO_0009008]	0.925926		[RAND_1644]	0.234007
[GO_0070087]	0.95671		[RAND_1645]	0.55267
[GO_0045686]	0.890206		[RAND_1646]	0.498902
[GO_0002439]	0.981635		[RAND_1647]	0.362718
[GO_0016011]	0.993572		[RAND_1648]	0.504132
[GO_0072243]	0.940741		[RAND_1649]	0.414141
[GO_0043139]	0.819304		[RAND_1650]	0.635241
[GO_0021520]	0.984389		[RAND_1651]	0.454545
[GO_0005736]	0.979798		[RAND_1652]	0.582973
[GO_0009996]	0.944904		[RAND_1653]	0.5427
[GO_0032451]	0.949934		[RAND_1654]	0.467721
[GO_0060039]	0.872846		[RAND_1655]	0.506833
[GO_0007253]	0.925926		[RAND_1656]	0.454545
[GO_0034370]	0.992654		[RAND_1657]	0.51607
[GO_0001662]	0.946305		[RAND_1658]	0.43966
[GO_0090190]	0.961722		[RAND_1659]	0.51781
[GO_0032612]	0.956566		[RAND_1660]	0.441414
[GO_0003857]	0.998446		[RAND_1661]	0.381507
[GO_0008271]	0.927456		[RAND_1662]	0.315886
[GO_2000352]	0.93266		[RAND_1663]	0.536476
[GO_0032461]	0.91325		[RAND_1664]	0.505645
[GO_0034260]	0.79798		[RAND_1665]	0.464646
[GO_0031340]	0.957912		[RAND_1666]	0.814815
[GO_0019068]	0.955988		[RAND_1667]	0.637807
[GO_0042104]	0.945242		[RAND_1668]	0.489633
[GO_0051873]	0.996633		[RAND_1669]	0.340067
[GO_0090545]	0.970885		[RAND_1670]	0.434938
[GO_0009083]	0.998485		[RAND_1671]	0.625758
[GO_0060559]	1		[RAND_1672]	0.468687
[GO_0006447]	0.953984		[RAND_1673]	0.540965
[GO_0046977]	0.999561		[RAND_1674]	0.443127
[GO_1900449]	0.97096		[RAND_1675]	0.397727
[GO_0072010]	0.904377		[RAND_1676]	0.487542
[GO_0002591]	1		[RAND_1677]	0.757576
[GO_0051133]	0.901876		[RAND_1678]	0.329004
[GO_0071565]	0.998316		[RAND_1679]	0.420875
[GO_0008494]	0.970474		[RAND_1680]	0.573427
[GO_0043951]	0.94228		[RAND_1681]	0.419913
[GO_0045410]	0.939394		[RAND_1682]	0.55303
[GO_0004993]	0.998557		[RAND_1683]	0.55772
[GO_0070530]	0.829405		[RAND_1684]	0.491582
[GO_0001848]	0.976431		[RAND_1685]	0.504489
[GO_2000810]	0.931818		[RAND_1686]	0.558081
[GO_0048384]	0.958718		[RAND_1687]	0.429073
[GO_0006906]	0.932367		[RAND_1688]	0.530083
[GO_0005095]	0.826729		[RAND_1689]	0.413364
[GO_0015321]	0.976431		[RAND_1690]	0.597643
[GO_0051635]	0.884961		[RAND_1691]	0.607183
[GO_0055093]	0.887052		[RAND_1692]	0.463269
[GO_0001839]	0.869949		[RAND_1693]	0.560606
[GO_0032623]	0.824495		[RAND_1694]	0.469697
[GO_0009950]	0.940582		[RAND_1695]	0.431967
[GO_0046880]	0.861953		[RAND_1696]	0.59596
[GO_0051233]	0.918519		[RAND_1697]	0.386532
[GO_0007084]	0.988777		[RAND_1698]	0.464646
[GO_0021680]	0.780154		[RAND_1699]	0.502674
[GO_0071223]	0.97601		[RAND_1700]	0.532828
[GO_0003846]	1		[RAND_1701]	0.538721
[GO_0050321]	0.999158		[RAND_1702]	0.417508
[GO_0021799]	0.956406		[RAND_1703]	0.555024
[GO_0035418]	0.893218		[RAND_1704]	0.532468
[GO_0007172]	0.983165		[RAND_1705]	0.428732
[GO_0048340]	0.906336		[RAND_1706]	0.596878
[GO_0018904]	0.878788		[RAND_1707]	0.417655
[GO_0035372]	0.943723		[RAND_1708]	0.310245
[GO_0040001]	0.905303		[RAND_1709]	0.464015
[GO_0006750]	0.964983		[RAND_1710]	0.47138
[GO_0032305]	0.922799		[RAND_1711]	0.526696
[GO_0010830]	0.915152		[RAND_1712]	0.515556
[GO_0031362]	0.86975		[RAND_1713]	0.43009
[GO_0060242]	0.712843		[RAND_1714]	0.427128
[GO_0031489]	0.910774		[RAND_1715]	0.400673
[GO_0015924]	0.943434		[RAND_1716]	0.729293
[GO_0007076]	0.860029		[RAND_1717]	0.689033
[GO_0051491]	0.843215		[RAND_1718]	0.555556
[GO_0060586]	1		[RAND_1719]	0.590909
[GO_0051708]	0.9479		[RAND_1720]	0.460393
[GO_0039531]	0.925926		[RAND_1721]	0.450056
[GO_0000422]	0.844156		[RAND_1722]	0.616162
[GO_0032365]	0.958153		[RAND_1723]	0.442039
[GO_0072074]	0.919823		[RAND_1724]	0.446338
[GO_1901071]	0.907475		[RAND_1725]	0.572525
[GO_0080184]	0.669697		[RAND_1726]	0.524242
[GO_0016783]	0.907828		[RAND_1727]	0.27399
[GO_0090031]	0.947811		[RAND_1728]	0.329966
[GO_0045056]	0.458333		[RAND_1729]	0.497475
[GO_0060544]	1		[RAND_1730]	0.403263
[GO_0001527]	0.965208		[RAND_1731]	0.538721
[GO_0043141]	0.863636		[RAND_1732]	0.52862
[GO_0072665]	0.838384		[RAND_1733]	0.536131
[GO_0061430]	0.910009		[RAND_1734]	0.571166
[GO_0003906]	0.917027		[RAND_1735]	0.463925
[GO_0051019]	0.85578		[RAND_1736]	0.578002
[GO_2001222]	0.749158		[RAND_1737]	0.616162
[GO_0002360]	0.941558		[RAND_1738]	0.391053
[GO_0019377]	0.955988		[RAND_1739]	0.47619
[GO_0030215]	0.996633		[RAND_1740]	0.53367
[GO_0032317]	0.838384		[RAND_1741]	0.47619
[GO_0003796]	0.77686		[RAND_1742]	0.526171
[GO_0002866]	0.963925		[RAND_1743]	0.408369
[GO_0004832]	1		[RAND_1744]	0.559441
[GO_0034739]	0.987374		[RAND_1745]	0.665825
[GO_0045190]	0.931129		[RAND_1746]	0.511938
[GO_0090080]	0.925926		[RAND_1747]	0.493266
[GO_0006925]	0.89899		[RAND_1748]	0.426487
[GO_0051988]	0.933782		[RAND_1749]	0.62963
[GO_0042355]	0.953984		[RAND_1750]	0.647587
[GO_0001105]	0.959137		[RAND_1751]	0.398531
[GO_0046132]	0.964848		[RAND_1752]	0.556768
[GO_0072349]	0.937951		[RAND_1753]	0.526696
[GO_0008356]	0.816739		[RAND_1754]	0.529582
[GO_0033363]	0.888889		[RAND_1755]	0.420034
[GO_0008329]	0.92312		[RAND_1756]	0.415264
[GO_0060631]	0.747475		[RAND_1757]	0.59596
[GO_0045408]	0.904602		[RAND_1758]	0.443883
[GO_0072698]	0.923521		[RAND_1759]	0.307359
[GO_0048490]	0.997306		[RAND_1760]	0.365657
[GO_0030990]	0.957702		[RAND_1761]	0.589646
[GO_0030033]	0.796296		[RAND_1762]	0.223906
[GO_0046173]	0.886869		[RAND_1763]	0.534007
[GO_0032647]	0.989899		[RAND_1764]	0.519311
[GO_0000185]	0.980471		[RAND_1765]	0.422222
[GO_0015149]	0.977633		[RAND_1766]	0.590188
[GO_0017040]	0.997114		[RAND_1767]	0.46176
[GO_0032239]	0.74026		[RAND_1768]	0.483405
[GO_0045672]	0.93632		[RAND_1769]	0.471673
[GO_0050291]	0.994949		[RAND_1770]	0.498316
[GO_0001711]	0.971823		[RAND_1771]	0.516215
[GO_0038036]	0.979798		[RAND_1772]	0.260943
[GO_0000768]	0.923945		[RAND_1773]	0.543078
[GO_0070568]	0.87037		[RAND_1774]	0.570707
[GO_0000712]	0.923681		[RAND_1775]	0.482604
[GO_0048845]	0.922559		[RAND_1776]	0.416386
[GO_0043089]	0.880808		[RAND_1777]	0.617172
[GO_0050700]	0.993939		[RAND_1778]	0.486869
[GO_0002667]	0.997475		[RAND_1779]	0.5
[GO_0070410]	0.974747		[RAND_1780]	0.402357
[GO_0006622]	0.908081		[RAND_1781]	0.505051
[GO_0000959]	0.893048		[RAND_1782]	0.532977
[GO_0035455]	0.902778		[RAND_1783]	0.458333
[GO_0022027]	0.894661		[RAND_1784]	0.467532
[GO_0035371]	0.93007		[RAND_1785]	0.296037
[GO_0031643]	0.747475		[RAND_1786]	0.326599
[GO_0015288]	0.901876		[RAND_1787]	0.574315
[GO_0000778]	0.981241		[RAND_1788]	0.281385
[GO_0010463]	0.974747		[RAND_1789]	0.551227
[GO_2000778]	0.923521		[RAND_1790]	0.414141
[GO_0006688]	0.950168		[RAND_1791]	0.416162
[GO_0006545]	0.981481		[RAND_1792]	0.47138
[GO_0000307]	0.993464		[RAND_1793]	0.499109
[GO_0070383]	0.936027		[RAND_1794]	0.422559
[GO_0002251]	0.728191		[RAND_1795]	0.505969
[GO_0060638]	0.89899		[RAND_1796]	0.549495
[GO_0010586]	0.880471		[RAND_1797]	0.461279
[GO_0015215]	0.953704		[RAND_1798]	0.372896
[GO_0060557]	1		[RAND_1799]	0.563412
[GO_0086011]	0.992705		[RAND_1800]	0.458474
[GO_0004958]	0.993266		[RAND_1801]	0.653199
[GO_0031701]	0.98557		[RAND_1802]	0.606061
[GO_0050544]	0.873737		[RAND_1803]	0.558923
[GO_0016048]	0.848485		[RAND_1804]	0.563131
[GO_0019184]	0.965278		[RAND_1805]	0.450758
[GO_0000159]	0.994444		[RAND_1806]	0.468182
[GO_0042634]	0.886593		[RAND_1807]	0.482094
[GO_0060457]	0.843996		[RAND_1808]	0.601571
[GO_0015433]	1		[RAND_1809]	0.564935
[GO_0007250]	0.886364		[RAND_1810]	0.542424
[GO_0018027]	0.939394		[RAND_1811]	0.436027
[GO_0004551]	0.960606		[RAND_1812]	0.419192
[GO_0071243]	0.799663		[RAND_1813]	0.427609
[GO_0071503]	0.681818		[RAND_1814]	0.460859
[GO_0061162]	0.79349		[RAND_1815]	0.682379
[GO_0032426]	0.718615		[RAND_1816]	0.405483
[GO_0010761]	0.919192		[RAND_1817]	0.195286
[GO_0002585]	0.991021		[RAND_1818]	0.386083
[GO_0006707]	0.828283		[RAND_1819]	0.394858
[GO_0033038]	0.882155		[RAND_1820]	0.670034
[GO_0034382]	0.902778		[RAND_1821]	0.241162
[GO_0034445]	0.998878		[RAND_1822]	0.617284
[GO_0015810]	0.840909		[RAND_1823]	0.45202
[GO_0008253]	0.950413		[RAND_1824]	0.51607
[GO_0007343]	0.586981		[RAND_1825]	0.49046
[GO_0090303]	0.891414		[RAND_1826]	0.743266
[GO_0000239]	0.879419		[RAND_1827]	0.549242
[GO_0017127]	0.981352		[RAND_1828]	0.3885
[GO_0022038]	0.783838		[RAND_1829]	0.368687
[GO_0071385]	0.820018		[RAND_1830]	0.426997
[GO_0002643]	0.983586		[RAND_1831]	0.541667
[GO_0007271]	0.982323		[RAND_1832]	0.563131
[GO_0050829]	0.913344		[RAND_1833]	0.454014
[GO_0036109]	0.99449		[RAND_1834]	0.53168
[GO_0032794]	0.931313		[RAND_1835]	0.480808
[GO_0060019]	0.98557		[RAND_1836]	0.437229
[GO_0043001]	0.941414		[RAND_1837]	0.493939
[GO_2000380]	0.827609		[RAND_1838]	0.56229
[GO_0006278]	0.965909		[RAND_1839]	0.526515
[GO_0060235]	0.984127		[RAND_1840]	0.564214
[GO_0031904]	0.938672		[RAND_1841]	0.538961
[GO_0033689]	0.902357		[RAND_1842]	0.54321
[GO_0003133]	1		[RAND_1843]	0.420875
[GO_0042149]	0.914863		[RAND_1844]	0.462482
[GO_0018202]	0.8557		[RAND_1845]	0.597403
[GO_0033629]	0.823793		[RAND_1846]	0.518519
[GO_0061339]	0.800224		[RAND_1847]	0.558923
[GO_0010867]	0.951515		[RAND_1848]	0.594949
[GO_2000095]	0.843893		[RAND_1849]	0.532599
[GO_0005871]	0.985507		[RAND_1850]	0.492754
[GO_0090045]	0.97096		[RAND_1851]	0.550505
[GO_0032928]	0.906061		[RAND_1852]	0.276768
[GO_2000649]	0.917749		[RAND_1853]	0.573353
[GO_0032094]	0.910927		[RAND_1854]	0.574839
[GO_0010165]	0.899868		[RAND_1855]	0.472552
[GO_0017108]	0.954545		[RAND_1856]	0.526936
[GO_0060292]	0.716162		[RAND_1857]	0.613131
[GO_0006929]	0.82084		[RAND_1858]	0.461457
[GO_1901385]	0.901876		[RAND_1859]	0.578644
[GO_0060056]	0.815296		[RAND_1860]	0.564214
[GO_0045426]	0.943603		[RAND_1861]	0.504209
[GO_0045046]	0.925926		[RAND_1862]	0.548822
[GO_0033866]	0.998316		[RAND_1863]	0.498316
[GO_2000311]	0.969697		[RAND_1864]	0.727834
[GO_0035749]	0.948052		[RAND_1865]	0.419913
[GO_0042363]	0.974747		[RAND_1866]	0.43266
[GO_0014743]	0.886965		[RAND_1867]	0.414141
[GO_0002532]	0.890332		[RAND_1868]	0.484127
[GO_0046636]	0.897066		[RAND_1869]	0.265993
[GO_0008353]	0.996047		[RAND_1870]	0.393939
[GO_0060316]	0.945006		[RAND_1871]	0.499439
[GO_0034505]	0.937557		[RAND_1872]	0.452709
[GO_0005666]	1		[RAND_1873]	0.549242
[GO_0004128]	0.967172		[RAND_1874]	0.565657
[GO_0000407]	0.934641		[RAND_1875]	0.500297
[GO_0006561]	0.965909		[RAND_1876]	0.508838
[GO_0000176]	0.976912		[RAND_1877]	0.471861
[GO_0046581]	0.942761		[RAND_1878]	0.737374
[GO_0032806]	0.995841		[RAND_1879]	0.599525
[GO_0002925]	0.968779		[RAND_1880]	0.515152
[GO_0048200]	0.999223		[RAND_1881]	0.407148
[GO_0032156]	1		[RAND_1882]	0.531746
[GO_0033539]	0.991582		[RAND_1883]	0.400673
[GO_0005523]	0.917929		[RAND_1884]	0.532828
[GO_0001886]	0.909091		[RAND_1885]	0.582492
[GO_0032391]	0.876592		[RAND_1886]	0.480018
[GO_0051881]	0.879192		[RAND_1887]	0.455354
[GO_0015198]	0.96152		[RAND_1888]	0.422318
[GO_0045416]	0.943182		[RAND_1889]	0.436869
[GO_0030859]	0.690236		[RAND_1890]	0.531987
[GO_0004683]	0.97114		[RAND_1891]	0.577682
[GO_0030249]	0.992785		[RAND_1892]	0.470418
[GO_0021798]	0.877104		[RAND_1893]	0.474747
[GO_0070977]	0.930211		[RAND_1894]	0.610652
[GO_0042043]	0.936027		[RAND_1895]	0.505051
[GO_0019363]	0.9		[RAND_1896]	0.474242
[GO_0002313]	0.859708		[RAND_1897]	0.445567
[GO_0035907]	0.994949		[RAND_1898]	0.489899
[GO_0030730]	0.992929		[RAND_1899]	0.478788
[GO_0010954]	0.804516		[RAND_1900]	0.540701
[GO_0044183]	0.948718		[RAND_1901]	0.515152
[GO_0006949]	0.865657		[RAND_1902]	0.429798
[GO_1900048]	0.963636		[RAND_1903]	0.359091
[GO_0097223]	0.765152		[RAND_1904]	0.565657
[GO_0035404]	0.965368		[RAND_1905]	0.30303
[GO_0060712]	0.732782		[RAND_1906]	0.449954
[GO_0005048]	0.933923		[RAND_1907]	0.467593
[GO_0070934]	0.944444		[RAND_1908]	0.491582
[GO_0000160]	0.884227		[RAND_1909]	0.635587
[GO_0009435]	0.910873		[RAND_1910]	0.649436
[GO_0046856]	0.972887		[RAND_1911]	0.397661
[GO_0030511]	0.938076		[RAND_1912]	0.633729
[GO_0005592]	1		[RAND_1913]	0.385101
[GO_0009186]	0.877345		[RAND_1914]	0.421356
[GO_0009982]	0.958249		[RAND_1915]	0.523906
[GO_0033683]	0.965368		[RAND_1916]	0.575758
[GO_0042274]	0.959596		[RAND_1917]	0.497475
[GO_0032456]	0.862795		[RAND_1918]	0.604377
[GO_0048569]	0.810606		[RAND_1919]	0.605429
[GO_0016593]	0.998557		[RAND_1920]	0.679654
[GO_0006198]	1		[RAND_1921]	0.371717
[GO_0019908]	0.905724		[RAND_1922]	0.555556
[GO_0045292]	0.938552		[RAND_1923]	0.648148
[GO_0003215]	0.957702		[RAND_1924]	0.405303
[GO_0005952]	0.995511		[RAND_1925]	0.500561
[GO_0070431]	1		[RAND_1926]	0.454545
[GO_0006268]	0.946128		[RAND_1927]	0.599327
[GO_0008299]	0.944646		[RAND_1928]	0.454141
[GO_0048019]	0.824916		[RAND_1929]	0.508418
[GO_0061318]	0.945887		[RAND_1930]	0.578644
[GO_0006183]	0.956841		[RAND_1931]	0.443526
[GO_2000018]	0.993687		[RAND_1932]	0.468434
[GO_0030371]	0.867003		[RAND_1933]	0.493266
[GO_0071680]	1		[RAND_1934]	0.434343
[GO_0043034]	0.945455		[RAND_1935]	0.389899
[GO_0010576]	0.917027		[RAND_1936]	0.502886
[GO_0008035]	0.833333		[RAND_1937]	0.426768
[GO_0006536]	0.974949		[RAND_1938]	0.518384
[GO_0008499]	0.991453		[RAND_1939]	0.559441
[GO_0060484]	0.888889		[RAND_1940]	0.591368
[GO_0071910]	0.715488		[RAND_1941]	0.599327
[GO_0000782]	0.854701		[RAND_1942]	0.530692
[GO_0042416]	0.945006		[RAND_1943]	0.529742
[GO_2001026]	0.850505		[RAND_1944]	0.550505
[GO_0046970]	1		[RAND_1945]	0.391185
[GO_0004691]	0.98557		[RAND_1946]	0.336219
[GO_0003057]	0.978355		[RAND_1947]	0.217893
[GO_0070234]	0.694444		[RAND_1948]	0.888889
[GO_0050951]	0.915307		[RAND_1949]	0.547009
[GO_0007520]	0.952652		[RAND_1950]	0.47601
[GO_0030656]	0.994949		[RAND_1951]	0.394571
[GO_0016056]	0.979798		[RAND_1952]	0.454545
[GO_0002072]	0.796537		[RAND_1953]	0.5671
[GO_0043249]	0.880471		[RAND_1954]	0.4133
[GO_0019471]	0.928283		[RAND_1955]	0.445455
[GO_0035066]	0.850862		[RAND_1956]	0.56328
[GO_0032464]	0.987654		[RAND_1957]	0.43771
[GO_0034122]	0.893519		[RAND_1958]	0.548401
[GO_0001939]	0.710859		[RAND_1959]	0.435606
[GO_0071545]	0.956229		[RAND_1960]	0.54798
[GO_0034706]	0.994444		[RAND_1961]	0.558586
[GO_2001015]	0.915152		[RAND_1962]	0.534343
[GO_1900750]	0.987374		[RAND_1963]	0.333333
[GO_0060967]	0.917929		[RAND_1964]	0.558081
[GO_0015858]	0.935509		[RAND_1965]	0.538462
[GO_0009649]	0.825952		[RAND_1966]	0.315462
[GO_0033233]	0.891547		[RAND_1967]	0.48857
[GO_0010873]	1		[RAND_1968]	0.689755
[GO_0090136]	0.814574		[RAND_1969]	0.487734
[GO_0009265]	0.973485		[RAND_1970]	0.602273
[GO_0038003]	0.928171		[RAND_1971]	0.69697
[GO_0014854]	0.974747		[RAND_1972]	0.484848
[GO_0061029]	0.776768		[RAND_1973]	0.462626
[GO_0072007]	0.734007		[RAND_1974]	0.417508
[GO_0030260]	0.901395		[RAND_1975]	0.577201
[GO_0070295]	0.974026		[RAND_1976]	0.502165
[GO_0036003]	0.811869		[RAND_1977]	0.555556
[GO_0030675]	0.963384		[RAND_1978]	0.542298
[GO_2000677]	0.946837		[RAND_1979]	0.610314
[GO_0060850]	0.931818		[RAND_1980]	0.501515
[GO_0043097]	0.998878		[RAND_1981]	0.409652
[GO_0019585]	0.999223		[RAND_1982]	0.601399
[GO_1901339]	0.878788		[RAND_1983]	0.356421
[GO_0005606]	1		[RAND_1984]	0.340067
[GO_0035304]	0.808562		[RAND_1985]	0.450216
[GO_0016601]	0.894501		[RAND_1986]	0.550505
[GO_0001522]	0.958474		[RAND_1987]	0.526375
[GO_0034694]	0.907167		[RAND_1988]	0.584897
[GO_0002863]	0.965744		[RAND_1989]	0.552042
[GO_0002295]	0.89899		[RAND_1990]	0.346801
[GO_0072171]	0.934343		[RAND_1991]	0.429293
[GO_0032429]	0.718434		[RAND_1992]	0.450758
[GO_0060033]	0.922865		[RAND_1993]	0.505051
[GO_0071437]	0.836941		[RAND_1994]	0.399711
[GO_0048185]	1		[RAND_1995]	0.606902
[GO_0090174]	0.80404		[RAND_1996]	0.547475
[GO_0007512]	0.936237		[RAND_1997]	0.534722
[GO_0004176]	0.88456		[RAND_1998]	0.409812
[GO_0050812]	0.99596		[RAND_1999]	0.407407
[truncated: 2,532 more rows]

## Sheet: mus_rgd-rdo
[RDO_0006682]	0.837505		[RAND_0]	0.495828
[RDO_0002546]	0.983586		[RAND_1]	0.59596
[RDO_0005151]	0.950617		[RAND_2]	0.604938
[RDO_0009964]	0.994228		[RAND_3]	0.565657
[RDO_0006037]	0.502806		[RAND_4]	0.298541
[RDO_0001971]	0.871442		[RAND_5]	0.501377
[RDO_0004498]	0.87013		[RAND_6]	0.649351
[RDO_0004453]	0.673401		[RAND_7]	0.695286
[RDO_0006012]	0.98446		[RAND_8]	0.480186
[RDO_0005465]	0.964646		[RAND_9]	0.491162
[RDO_0000510]	0.938672		[RAND_10]	0.53824
[RDO_0001325]	0.847222		[RAND_11]	0.262626
[RDO_0001211]	0.867244		[RAND_12]	0.673882
[RDO_0009992]	0.905418		[RAND_13]	0.528007
[RDO_0005208]	0.943434		[RAND_14]	0.546465
[RDO_0006473]	0.93007		[RAND_15]	0.449106
[RDO_0006373]	0.902357		[RAND_16]	0.634119
[RDO_0005784]	0.978535		[RAND_17]	0.574495
[RDO_0001762]	0.916947		[RAND_18]	0.472503
[RDO_0006561]	0.916364		[RAND_19]	0.503838
[RDO_0005994]	0.885732		[RAND_20]	0.532828
[RDO_0000387]	0.964646		[RAND_21]	0.605051
[RDO_0006204]	0.768687		[RAND_22]	0.426263
[RDO_0005389]	0.921717		[RAND_23]	0.56229
[RDO_0000397]	0.884636		[RAND_24]	0.566188
[RDO_0006802]	0.995671		[RAND_25]	0.507937
[RDO_0004944]	0.940067		[RAND_26]	0.478114
[RDO_0000673]	0.470418		[RAND_27]	0.386724
[RDO_0000751]	0.871345		[RAND_28]	0.486443
[RDO_0004913]	0.89899		[RAND_29]	0.555556
[RDO_0005283]	0.92785		[RAND_30]	0.497835
[RDO_0001781]	0.720058		[RAND_31]	0.313131
[RDO_0004285]	0.887205		[RAND_32]	0.523569
[RDO_0000310]	0.821549		[RAND_33]	0.700337
[RDO_0006466]	0.998737		[RAND_34]	0.502525
[RDO_0000120]	0.826263		[RAND_35]	0.507071
[RDO_0006480]	0.961841		[RAND_36]	0.399551
[RDO_0005260]	0.984848		[RAND_37]	0.590909
[RDO_0001339]	0.961616		[RAND_38]	0.456162
[RDO_0003942]	0.875902		[RAND_39]	0.531746
[RDO_0004841]	0.964646		[RAND_40]	0.491582
[RDO_0000808]	0.950272		[RAND_41]	0.414141
[RDO_0000554]	0.865859		[RAND_42]	0.432727
[RDO_0002568]	0.966132		[RAND_43]	0.48366
[RDO_0001159]	0.99697		[RAND_44]	0.384848
[RDO_0001920]	0.988981		[RAND_45]	0.50551
[RDO_0005073]	0.960859		[RAND_46]	0.539773
[RDO_0005542]	0.969697		[RAND_47]	0.636364
[RDO_0002104]	0.926768		[RAND_48]	0.443182
[RDO_0005570]	0.948118		[RAND_49]	0.52112
[RDO_0005247]	0.967172		[RAND_50]	0.408249
[RDO_0006596]	0.789322		[RAND_51]	0.666667
[RDO_0000816]	0.933333		[RAND_52]	0.468013
[RDO_0005871]	0.709402		[RAND_53]	0.562549
[RDO_0005175]	0.936508		[RAND_54]	0.541847
[RDO_0006226]	0.789562		[RAND_55]	0.673962
[RDO_0005821]	0.806397		[RAND_56]	0.631874
[RDO_0005360]	0.76912		[RAND_57]	0.49062
[RDO_0004489]	0.876623		[RAND_58]	0.455267
[RDO_0004333]	0.78173		[RAND_59]	0.540184
[RDO_0007347]	0.962121		[RAND_60]	0.504209
[RDO_0000256]	0.906846		[RAND_61]	0.492705
[RDO_0006124]	0.860712		[RAND_62]	0.573099
[RDO_0006419]	0.993266		[RAND_63]	0.479798
[RDO_0006785]	0.927778		[RAND_64]	0.519192
[RDO_0004798]	0.916947		[RAND_65]	0.466891
[RDO_0004984]	0.965488		[RAND_66]	0.377104
[RDO_0002123]	0.858586		[RAND_67]	0.49543
[RDO_0003042]	0.865801		[RAND_68]	0.373016
[RDO_0007645]	0.949495		[RAND_69]	0.513889
[RDO_0007295]	0.792929		[RAND_70]	0.351852
[RDO_0000124]	0.883838		[RAND_71]	0.713384
[RDO_0004660]	0.983165		[RAND_72]	0.472222
[RDO_0006902]	0.780303		[RAND_73]	0.724747
[RDO_0000279]	0.653458		[RAND_74]	0.467754
[RDO_0000819]	0.784031		[RAND_75]	0.625782
[RDO_0001511]	0.946609		[RAND_76]	0.406205
[RDO_0006253]	0.868013		[RAND_77]	0.574411
[RDO_0007666]	0.989899		[RAND_78]	0.568543
[RDO_0000485]	0.945455		[RAND_79]	0.448485
[RDO_0000805]	0.860422		[RAND_80]	0.53719
[RDO_0005054]	0.976912		[RAND_81]	0.751804
[RDO_0004912]	0.949495		[RAND_82]	0.66351
[RDO_0007097]	0.936869		[RAND_83]	0.433081
[RDO_0003206]	0.913131		[RAND_84]	0.510606
[RDO_0007467]	0.868687		[RAND_85]	0.528283
[RDO_0003278]	0.855831		[RAND_86]	0.648301
[RDO_0005560]	0.685606		[RAND_87]	0.415404
[RDO_0000799]	0.959596		[RAND_88]	0.494949
[RDO_0004943]	0.9367		[RAND_89]	0.525926
[RDO_0004416]	0.37037		[RAND_90]	0.486532
[RDO_0007785]	0.834343		[RAND_91]	0.686869
[RDO_0002086]	0.922222		[RAND_92]	0.50303
[RDO_0000652]	0.929293		[RAND_93]	0.451515
[RDO_0006328]	0.922559		[RAND_94]	0.599327
[RDO_0004838]	0.919192		[RAND_95]	0.767677
[RDO_0000695]	0.994228		[RAND_96]	0.31746
[RDO_0005593]	0.976431		[RAND_97]	0.346801
[RDO_0006954]	0.867003		[RAND_98]	0.695286
[RDO_0000641]	0.352413		[RAND_99]	0.602694
[RDO_0004699]	0.803752		[RAND_100]	0.471861
[RDO_0000531]	0.969697		[RAND_101]	0.479076
[RDO_0005969]	0.944833		[RAND_102]	0.485625
[RDO_0001546]	0.872054		[RAND_103]	0.493827
[RDO_0006038]	0.934343		[RAND_104]	0.405303
[RDO_9000005]	0.929293		[RAND_105]	0.507071
[RDO_0001722]	0.988345		[RAND_106]	0.358197
[RDO_0007090]	0.877234		[RAND_107]	0.535354
[RDO_0007376]	0.712843		[RAND_108]	0.741703
[RDO_0007043]	0.858586		[RAND_109]	0.549128
[RDO_0005207]	0.988215		[RAND_110]	0.430976
[RDO_0002308]	0.950337		[RAND_111]	0.432239
[RDO_0006100]	0.701299		[RAND_112]	0.637807
[RDO_0001917]	0.819865		[RAND_113]	0.525253
[RDO_0004477]	0.939394		[RAND_114]	0.57688
[RDO_0005677]	0.898531		[RAND_115]	0.532599
[RDO_0004587]	0.921717		[RAND_116]	0.465909
[RDO_0006092]	0.84608		[RAND_117]	0.430495
[RDO_0004460]	0.851371		[RAND_118]	0.421356
[RDO_0004839]	0.859363		[RAND_119]	0.591298
[RDO_0005842]	0.881818		[RAND_120]	0.408081
[RDO_0006088]	0.855396		[RAND_121]	0.394471
[RDO_0001077]	0.812834		[RAND_122]	0.477124
[RDO_0004928]	0.807239		[RAND_123]	0.46633
[RDO_0004720]	0.959596		[RAND_124]	0.647587
[RDO_0007010]	0.877441		[RAND_125]	0.352189
[RDO_0006160]	0.927273		[RAND_126]	0.329293
[RDO_0004413]	0.648148		[RAND_127]	0.56734
[RDO_0005038]	0.959596		[RAND_128]	0.343434
[RDO_0005453]	0.80101		[RAND_129]	0.436364
[RDO_0005194]	0.849747		[RAND_130]	0.282828
[RDO_0005133]	0.962963		[RAND_131]	0.675645
[RDO_0009969]	0.989177		[RAND_132]	0.441558
[RDO_0001331]	0.86532		[RAND_133]	0.602694
[RDO_0000240]	0.934975		[RAND_134]	0.357323
[RDO_0000304]	0.847042		[RAND_135]	0.555556
[RDO_0006818]	0.896659		[RAND_136]	0.348873
[RDO_0000195]	0.951178		[RAND_137]	0.415825
[RDO_0005749]	0.942424		[RAND_138]	0.508081
[RDO_0006582]	0.820202		[RAND_139]	0.532323
[RDO_0004796]	0.880471		[RAND_140]	0.515152
[RDO_9000017]	0.994949		[RAND_141]	0.368687
[RDO_0002999]	0.885522		[RAND_142]	0.550505
[RDO_0005858]	0.953535		[RAND_143]	0.539394
[RDO_0000637]	0.95174		[RAND_144]	0.603816
[RDO_0001389]	0.733165		[RAND_145]	0.611953
[RDO_0000404]	0.822067		[RAND_146]	0.422688
[RDO_0009995]	0.92785		[RAND_147]	0.428571
[RDO_0005189]	0.937149		[RAND_148]	0.415825
[RDO_0005781]	0.941077		[RAND_149]	0.446689
[RDO_0002634]	0.815152		[RAND_150]	0.343939
[RDO_0000590]	0.932179		[RAND_151]	0.746032
[RDO_0005869]	0.92454		[RAND_152]	0.576946
[RDO_0006341]	0.882155		[RAND_153]	0.414141
[RDO_0006522]	0.934343		[RAND_154]	0.319865
[RDO_0005829]	0.838384		[RAND_155]	0.549242
[RDO_0004918]	0.776094		[RAND_156]	0.577441
[RDO_0005271]	0.875758		[RAND_157]	0.342424
[RDO_0001578]	0.973064		[RAND_158]	0.417508
[RDO_0002071]	0.847222		[RAND_159]	0.512626
[RDO_0001088]	0.77686		[RAND_160]	0.407713
[RDO_0006207]	0.846801		[RAND_161]	0.472222
[RDO_0007303]	0.955267		[RAND_162]	0.399711
[RDO_0002772]	0.86532		[RAND_163]	0.348485
[RDO_0000620]	0.789899		[RAND_164]	0.49697
[RDO_0002230]	0.989899		[RAND_165]	0.467172
[RDO_0006206]	0.956961		[RAND_166]	0.386913
[RDO_0004998]	0.843434		[RAND_167]	0.392677
[RDO_0002608]	0.931951		[RAND_168]	0.490165
[RDO_0005693]	0.882155		[RAND_169]	0.516835
[RDO_0001144]	0.688552		[RAND_170]	0.56229
[RDO_0001240]	0.963203		[RAND_171]	0.584416
[RDO_0005579]	0.91342		[RAND_172]	0.189033
[RDO_0003105]	0.857464		[RAND_173]	0.474747
[RDO_0000640]	0.794372		[RAND_174]	0.598124
[RDO_0006446]	0.814509		[RAND_175]	0.471993
[RDO_0002396]	0.893098		[RAND_176]	0.55303
[RDO_0002624]	0.873535		[RAND_177]	0.391515
[RDO_0005125]	0.825758		[RAND_178]	0.536195
[RDO_0005391]	0.691919		[RAND_179]	0.685606
[RDO_0007211]	0.840909		[RAND_180]	0.421717
[RDO_0007466]	0.849116		[RAND_181]	0.438131
[RDO_0000943]	0.930976		[RAND_182]	0.308923
[RDO_0009991]	0.90404		[RAND_183]	0.489899
[RDO_0002120]	0.981481		[RAND_184]	0.345118
[RDO_0005777]	0.925253		[RAND_185]	0.422222
[RDO_0006039]	0.925505		[RAND_186]	0.252525
[RDO_0000602]	0.919192		[RAND_187]	0.655303
[RDO_0000344]	0.937557		[RAND_188]	0.370983
[RDO_0004052]	0.950505		[RAND_189]	0.491919
[RDO_0000280]	0.862839		[RAND_190]	0.526847
[RDO_0000821]	0.921212		[RAND_191]	0.417172
[RDO_0004900]	0.904646		[RAND_192]	0.380202
[RDO_0001878]	0.848485		[RAND_193]	0.296296
[RDO_0008012]	0.987013		[RAND_194]	0.562771
[RDO_0003310]	0.878194		[RAND_195]	0.664884
[RDO_0004754]	0.813131		[RAND_196]	0.664983
[RDO_0000253]	0.775447		[RAND_197]	0.713287
[RDO_0005162]	0.884259		[RAND_198]	0.478535
[RDO_0006252]	0.770053		[RAND_199]	0.512181
[RDO_0004069]	0.98393		[RAND_200]	0.488981
[RDO_0002452]	0.969697		[RAND_201]	0.624579
[RDO_0002697]	0.9223		[RAND_202]	0.543901
[RDO_0001609]	0.83363		[RAND_203]	0.620321
[RDO_0000567]	0.910534		[RAND_204]	0.458874
[RDO_0001949]	0.792929		[RAND_205]	0.588889
[RDO_0002055]	0.974747		[RAND_206]	0.641414
[RDO_0000963]	0.789899		[RAND_207]	0.348485
[RDO_0001348]	1		[RAND_208]	0.708754
[RDO_0006606]	0.881759		[RAND_209]	0.42959
[RDO_0006403]	0.927609		[RAND_210]	0.494949
[RDO_0006804]	0.974747		[RAND_211]	0.484848
[RDO_0009852]	0.879706		[RAND_212]	0.610652
[RDO_0005292]	0.946801		[RAND_213]	0.538047
[RDO_0000064]	0.929293		[RAND_214]	0.324495
[RDO_0000125]	0.972222		[RAND_215]	0.662458
[RDO_0000552]	0.734266		[RAND_216]	0.45843
[RDO_0004772]	0.880952		[RAND_217]	0.397547
[RDO_0001575]	0.998737		[RAND_218]	0.508838
[RDO_0000266]	0.963636		[RAND_219]	0.355556
[RDO_0002442]	0.975013		[RAND_220]	0.502392
[RDO_0007327]	0.824916		[RAND_221]	0.52862
[RDO_0002956]	0.939955		[RAND_222]	0.626824
[RDO_0002179]	0.899663		[RAND_223]	0.459259
[RDO_0003826]	0.963636		[RAND_224]	0.242424
[RDO_0006172]	0.925926		[RAND_225]	0.535354
[RDO_0013192]	0.779221		[RAND_226]	0.633478
[RDO_0001250]	0.907828		[RAND_227]	0.505471
[RDO_0005390]	0.91351		[RAND_228]	0.477273
[RDO_0003529]	1		[RAND_229]	0.358586
[RDO_0000321]	0.770867		[RAND_230]	0.645401
[RDO_0005979]	0.924804		[RAND_231]	0.309764
[RDO_0002656]	0.830065		[RAND_232]	0.441474
[RDO_0007730]	0.939394		[RAND_233]	0.329966
[RDO_0005882]	0.929774		[RAND_234]	0.553151
[RDO_0004813]	0.956031		[RAND_235]	0.514557
[RDO_0000482]	0.925408		[RAND_236]	0.566434
[RDO_0005678]	0.854798		[RAND_237]	0.391414
[RDO_0001154]	0.917929		[RAND_238]	0.27399
[RDO_0000427]	0.905051		[RAND_239]	0.568485
[RDO_0006375]	0.989899		[RAND_240]	0.706152
[RDO_0006843]	0.839226		[RAND_241]	0.361953
[RDO_0001226]	0.887879		[RAND_242]	0.346465
[RDO_0001471]	0.791246		[RAND_243]	0.638608
[RDO_0001621]	0.799663		[RAND_244]	0.461279
[RDO_0004713]	0.665224		[RAND_245]	0.590188
[RDO_0004910]	0.938955		[RAND_246]	0.603426
[RDO_0006614]	0.43266		[RAND_247]	0.654882
[RDO_0004836]	0.796143		[RAND_248]	0.216713
[RDO_0000555]	0.742424		[RAND_249]	0.481481
[RDO_0005368]	0.704545		[RAND_250]	0.337121
[RDO_0001656]	0.837195		[RAND_251]	0.556744
[RDO_0005587]	0.948232		[RAND_252]	0.525253
[RDO_0003843]	0.949495		[RAND_253]	0.56734
[RDO_0000435]	0.803662		[RAND_254]	0.46654
[RDO_0005717]	0.886364		[RAND_255]	0.465909
[RDO_0003779]	0.815296		[RAND_256]	0.548341
[RDO_0004734]	0.840067		[RAND_257]	0.387205
[RDO_0002853]	0.888889		[RAND_258]	0.396135
[RDO_0004805]	0.993007		[RAND_259]	0.398601
[RDO_0003079]	0.874656		[RAND_260]	0.448118
[RDO_0003457]	0.94697		[RAND_261]	0.396465
[RDO_0006583]	0.840404		[RAND_262]	0.491919
[RDO_0003654]	0.839938		[RAND_263]	0.301476
[RDO_0007428]	0.920787		[RAND_264]	0.603934
[RDO_0006401]	0.878788		[RAND_265]	0.325253
[RDO_0010009]	0.871795		[RAND_266]	0.591298
[RDO_0005968]	0.872054		[RAND_267]	0.540965
[RDO_0001143]	0.924631		[RAND_268]	0.234654
[RDO_0005603]	0.828283		[RAND_269]	0.329966
[RDO_0006483]	0.978114		[RAND_270]	0.446128
[RDO_0006284]	0.968634		[RAND_271]	0.519936
[RDO_0005724]	0.838384		[RAND_272]	0.571549
[RDO_0005908]	0.967003		[RAND_273]	0.579798
[RDO_0001595]	0.838823		[RAND_274]	0.332455
[RDO_0005546]	0.843434		[RAND_275]	0.799663
[RDO_0000330]	0.930303		[RAND_276]	0.564646
[RDO_0001564]	0.99062		[RAND_277]	0.494228
[RDO_0004425]	0.472727		[RAND_278]	0.449495
[RDO_0000175]	0.952525		[RAND_279]	0.569697
[RDO_0001523]	0.847708		[RAND_280]	0.505051
[RDO_0004909]	0.996633		[RAND_281]	0.619529
[RDO_0004218]	0.900772		[RAND_282]	0.547237
[RDO_0006380]	0.994228		[RAND_283]	0.53824
[RDO_0006127]	0.899522		[RAND_284]	0.479532
[RDO_0000378]	0.927609		[RAND_285]	0.648148
[RDO_0001049]	0.722944		[RAND_286]	0.112554
[RDO_0005028]	0.918004		[RAND_287]	0.639929
[RDO_0000630]	0.995791		[RAND_288]	0.531145
[RDO_0005074]	0.917576		[RAND_289]	0.498586
[RDO_0004398]	0.962626		[RAND_290]	0.511111
[RDO_0005870]	0.81229		[RAND_291]	0.510943
[RDO_0006276]	0.706152		[RAND_292]	0.606061
[RDO_0000490]	0.832772		[RAND_293]	0.468013
[RDO_0007654]	0.842873		[RAND_294]	0.496072
[RDO_0001336]	0.982323		[RAND_295]	0.478535
[RDO_0003235]	0.921437		[RAND_296]	0.462402
[RDO_0000318]	0.881033		[RAND_297]	0.506734
[RDO_0003896]	0.779332		[RAND_298]	0.443667
[RDO_0006879]	0.909091		[RAND_299]	0.414141
[RDO_0005387]	0.969697		[RAND_300]	0.545455
[RDO_0006105]	0.909812		[RAND_301]	0.652237
[RDO_0004768]	0.993089		[RAND_302]	0.558745
[RDO_0007374]	0.825758		[RAND_303]	0.44697
[RDO_0004313]	0.98092		[RAND_304]	0.632997
[RDO_0000287]	0.891717		[RAND_305]	0.548283
[RDO_0000297]	0.801515		[RAND_306]	0.473737
[RDO_0005711]	0.90676		[RAND_307]	0.547009
[RDO_0004437]	0.947811		[RAND_308]	0.496633
[RDO_0006697]	0.903199		[RAND_309]	0.584175
[RDO_0005180]	0.934343		[RAND_310]	0.580808
[RDO_0006205]	0.960404		[RAND_311]	0.476364
[RDO_0005510]	0.892841		[RAND_312]	0.479139
[RDO_0005703]	0.709596		[RAND_313]	0.494949
[RDO_0006623]	0.915307		[RAND_314]	0.293706
[RDO_0003068]	0.891775		[RAND_315]	0.554113
[RDO_0005896]	0.918274		[RAND_316]	0.38292
[RDO_0000541]	0.890909		[RAND_317]	0.697643
[RDO_0006049]	0.867424		[RAND_318]	0.520202
[RDO_0001410]	0.896465		[RAND_319]	0.580177
[RDO_0005219]	0.875421		[RAND_320]	0.390572
[RDO_0002247]	0.958474		[RAND_321]	0.50954
[RDO_0006074]	0.94733		[RAND_322]	0.590909
[RDO_0004418]	0.920635		[RAND_323]	0.44252
[RDO_0000361]	0.692761		[RAND_324]	0.464646
[RDO_0005888]	0.857398		[RAND_325]	0.471182
[RDO_0001600]	0.856209		[RAND_326]	0.594771
[RDO_0003705]	0.957071		[RAND_327]	0.457071
[RDO_0005495]	0.944179		[RAND_328]	0.587453
[RDO_0005070]	0.961433		[RAND_329]	0.458678
[RDO_0001689]	0.953984		[RAND_330]	0.351291
[RDO_0005702]	0.996633		[RAND_331]	0.318743
[RDO_0000633]	0.890152		[RAND_332]	0.375
[RDO_0007098]	0.933081		[RAND_333]	0.622475
[RDO_0002519]	0.909812		[RAND_334]	0.448052
[RDO_0004067]	0.850862		[RAND_335]	0.559715
[RDO_0006489]	0.955808		[RAND_336]	0.631313
[RDO_0003788]	0.940948		[RAND_337]	0.574981
[RDO_0001809]	0.97076		[RAND_338]	0.389686
[RDO_0005167]	0.883379		[RAND_339]	0.696051
[RDO_0001540]	0.818182		[RAND_340]	0.5671
[RDO_0002300]	0.899908		[RAND_341]	0.614325
[RDO_0004782]	0.958278		[RAND_342]	0.500659
[RDO_0005848]	0.766488		[RAND_343]	0.394534
[RDO_0004224]	0.988456		[RAND_344]	0.455988
[RDO_0001713]	0.98064		[RAND_345]	0.558081
[RDO_0005040]	0.867769		[RAND_346]	0.345271
[RDO_0005601]	0.914478		[RAND_347]	0.424916
[RDO_0005051]	0.93266		[RAND_348]	0.436364
[RDO_0001635]	0.83165		[RAND_349]	0.326599
[RDO_0000889]	0.839761		[RAND_350]	0.528007
[RDO_0000862]	0.988456		[RAND_351]	0.569986
[RDO_0007237]	0.917749		[RAND_352]	0.347763
[RDO_0005347]	0.943603		[RAND_353]	0.558923
[RDO_0007420]	0.840067		[RAND_354]	0.603535
[RDO_0002342]	0.829201		[RAND_355]	0.52663
[RDO_0005854]	0.926263		[RAND_356]	0.452525
[RDO_0001697]	0.838384		[RAND_357]	0.480186
[RDO_0004884]	0.989899		[RAND_358]	0.318182
[RDO_0004316]	0.981061		[RAND_359]	0.488636
[RDO_0002473]	0.872475		[RAND_360]	0.559343
[RDO_0000720]	0.859307		[RAND_361]	0.463925
[RDO_0003323]	0.819304		[RAND_362]	0.538721
[RDO_0003679]	0.810774		[RAND_363]	0.399327
[RDO_0005318]	0.914983		[RAND_364]	0.531566
[RDO_0001130]	0.777778		[RAND_365]	0.758297
[RDO_0005414]	0.924964		[RAND_366]	0.494949
[RDO_0004784]	0.788889		[RAND_367]	0.634343
[RDO_0004760]	0.963524		[RAND_368]	0.61055
[RDO_0000376]	0.915404		[RAND_369]	0.573232
[RDO_0004968]	0.902778		[RAND_370]	0.542929
[RDO_0006379]	0.979798		[RAND_371]	0.654882
[RDO_0005035]	0.824916		[RAND_372]	0.619529
[RDO_0005695]	0.900053		[RAND_373]	0.49176
[RDO_0000217]	0.897153		[RAND_374]	0.593205
[RDO_0004792]	0.969697		[RAND_375]	0.621212
[RDO_0005191]	0.961039		[RAND_376]	0.587302
[RDO_0004855]	0.938384		[RAND_377]	0.483838
[RDO_0007291]	0.958333		[RAND_378]	0.502525
[RDO_0003162]	0.917172		[RAND_379]	0.710438
[RDO_0000400]	0.814297		[RAND_380]	0.461538
[RDO_0002824]	0.894328		[RAND_381]	0.266511
[RDO_0005780]	0.926263		[RAND_382]	0.469697
[RDO_0001754]	0.892256		[RAND_383]	0.405724
[RDO_0002971]	0.912458		[RAND_384]	0.695286
[RDO_0006964]	0.929293		[RAND_385]	0.631313
[RDO_0009867]	0.976431		[RAND_386]	0.666667
[RDO_0005160]	0.848485		[RAND_387]	0.542929
[RDO_0004851]	0.821153		[RAND_388]	0.40107
[RDO_0000012]	0.893939		[RAND_389]	0.52862
[RDO_0005493]	0.926407		[RAND_390]	0.65873
[RDO_0005250]	0.8		[RAND_391]	0.653872
[RDO_0003856]	0.894949		[RAND_392]	0.435354
[RDO_0007130]	0.88456		[RAND_393]	0.513709
[RDO_0005316]	0.81257		[RAND_394]	0.461279
[RDO_0000458]	0.993266		[RAND_395]	0.538721
[RDO_0007358]	0.948432		[RAND_396]	0.446039
[RDO_0001521]	0.893939		[RAND_397]	0.381313
[RDO_0000355]	0.840166		[RAND_398]	0.373737
[RDO_0000897]	0.685185		[RAND_399]	0.511785
[RDO_0005850]	0.734007		[RAND_400]	0.525253
[RDO_0001690]	0.928171		[RAND_401]	0.443322
[RDO_0000281]	0.915825		[RAND_402]	0.490741
[RDO_0004158]	0.872222		[RAND_403]	0.463131
[RDO_0006353]	0.765993		[RAND_404]	0.400673
[RDO_0000726]	0.84119		[RAND_405]	0.340629
[RDO_0002116]	0.919192		[RAND_406]	0.623377
[RDO_0001778]	0.957839		[RAND_407]	0.523057
[RDO_0001022]	0.778372		[RAND_408]	0.477718
[RDO_0002951]	0.698092		[RAND_409]	0.421998
[RDO_0002676]	0.85629		[RAND_410]	0.44169
[RDO_0000841]	0.954545		[RAND_411]	0.335227
[RDO_0006711]	0.752525		[RAND_412]	0.436027
[RDO_0001842]	0.936869		[RAND_413]	0.510101
[RDO_0006148]	0.976431		[RAND_414]	0.522727
[RDO_0000220]	0.961841		[RAND_415]	0.356902
[RDO_0006216]	0.738817		[RAND_416]	0.387446
[RDO_0001207]	0.833093		[RAND_417]	0.507456
[RDO_0002335]	0.895833		[RAND_418]	0.398359
[RDO_0003817]	0.922828		[RAND_419]	0.516364
[RDO_0003072]	0.816739		[RAND_420]	0.637807
[RDO_0005753]	0.911217		[RAND_421]	0.353535
[RDO_0006349]	0.820707		[RAND_422]	0.51431
[RDO_0002370]	0.92298		[RAND_423]	0.385101
[RDO_0006208]	0.849327		[RAND_424]	0.606902
[RDO_0001577]	0.949495		[RAND_425]	0.265152
[RDO_0000572]	0.698653		[RAND_426]	0.175084
[RDO_0006832]	0.896465		[RAND_427]	0.328283
[RDO_0005323]	0.569024		[RAND_428]	0.265993
[RDO_0001025]	0.825397		[RAND_429]	0.333333
[RDO_0002156]	0.813131		[RAND_430]	0.632323
[RDO_0005289]	0.788889		[RAND_431]	0.640404
[RDO_0001915]	0.808889		[RAND_432]	0.51798
[RDO_0001401]	0.722222		[RAND_433]	0.326599
[RDO_0000274]	0.803591		[RAND_434]	0.425926
[RDO_9000016]	0.986111		[RAND_435]	0.467172
[RDO_0005349]	0.957071		[RAND_436]	0.484848
[RDO_0003219]	0.681359		[RAND_437]	0.3618
[RDO_0005647]	0.982323		[RAND_438]	0.430556
[RDO_0000480]	0.829004		[RAND_439]	0.478355
[RDO_0004180]	0.870303		[RAND_440]	0.263838
[RDO_0002319]	0.531025		[RAND_441]	0.503608
[RDO_0005198]	0.885101		[RAND_442]	0.500421
[RDO_0004111]	0.777056		[RAND_443]	0.38961
[RDO_0002164]	1		[RAND_444]	0.569986
[RDO_0001028]	0.945286		[RAND_445]	0.455808
[RDO_0006562]	0.936639		[RAND_446]	0.440312
[RDO_0005549]	0.612277		[RAND_447]	0.479409
[RDO_0006685]	0.825758		[RAND_448]	0.439394
[RDO_0005473]	0.757576		[RAND_449]	0.361616
[RDO_0005778]	0.932323		[RAND_450]	0.473737
[RDO_0001966]	0.991582		[RAND_451]	0.414141
[RDO_0002511]	0.935354		[RAND_452]	0.369697
[RDO_0009963]	0.875223		[RAND_453]	0.390969
[RDO_0003578]	0.959596		[RAND_454]	0.730159
[RDO_0001335]	0.964444		[RAND_455]	0.431515
[RDO_0000276]	0.8844		[RAND_456]	0.429854
[RDO_0007054]	0.931457		[RAND_457]	0.606061
[RDO_0006033]	0.937637		[RAND_458]	0.549846
[RDO_0000971]	0.937063		[RAND_459]	0.574204
[RDO_0005942]	0.915584		[RAND_460]	0.47114
[RDO_0003873]	0.93266		[RAND_461]	0.52862
[RDO_0002265]	0.955437		[RAND_462]	0.543078
[RDO_0004848]	0.848485		[RAND_463]	0.537518
[RDO_0005343]	0.884848		[RAND_464]	0.472727
[RDO_0005785]	0.945166		[RAND_465]	0.496873
[RDO_0000483]	0.967062		[RAND_466]	0.437418
[RDO_0005185]	0.835017		[RAND_467]	0.611672
[RDO_0002798]	0.967172		[RAND_468]	0.477273
[RDO_0006976]	0.929293		[RAND_469]	0.36075
[RDO_0001101]	0.939394		[RAND_470]	0.584175
[RDO_0004954]	0.95225		[RAND_471]	0.492195
[RDO_0004732]	0.975758		[RAND_472]	0.537374
[RDO_0005752]	0.871573		[RAND_473]	0.579125
[RDO_0005163]	0.973064		[RAND_474]	0.498316
[RDO_0000603]	0.991793		[RAND_475]	0.491793
[RDO_0000895]	0.95174		[RAND_476]	0.234568
[RDO_0002074]	0.893021		[RAND_477]	0.531221
[RDO_0000506]	0.966811		[RAND_478]	0.448773
[RDO_0006337]	0.746352		[RAND_479]	0.432099
[RDO_0006490]	0.98557		[RAND_480]	0.292929
[RDO_0007403]	0.775533		[RAND_481]	0.505051
[RDO_0004357]	0.818182		[RAND_482]	0.464646
[RDO_0003617]	0.775253		[RAND_483]	0.546717
[RDO_0005404]	0.994949		[RAND_484]	0.663636
[RDO_0000040]	0.9573		[RAND_485]	0.446281
[RDO_0000562]	0.879227		[RAND_486]	0.548529
[RDO_0000985]	0.639553		[RAND_487]	0.472089
[RDO_0007155]	0.997755		[RAND_488]	0.418631
[RDO_0000461]	0.969697		[RAND_489]	0.5
[RDO_0000689]	0.98446		[RAND_490]	0.574981
[RDO_0004611]	0.925685		[RAND_491]	0.479076
[RDO_0005348]	0.918314		[RAND_492]	0.490997
[RDO_0006437]	0.977778		[RAND_493]	0.609428
[RDO_0001509]	0.910774		[RAND_494]	0.550505
[RDO_0002596]	0.863636		[RAND_495]	0.405483
[RDO_0001286]	0.722222		[RAND_496]	0.422559
[RDO_0003066]	0.947475		[RAND_497]	0.677778
[RDO_0000616]	0.968687		[RAND_498]	0.329293
[RDO_0001589]	0.939988		[RAND_499]	0.521687
[RDO_0006607]	0.905051		[RAND_500]	0.455354
[RDO_0001373]	0.982684		[RAND_501]	0.744589
[RDO_0006821]	0.960859		[RAND_502]	0.313763
[RDO_0004719]	0.908283		[RAND_503]	0.515556
[RDO_0005338]	0.907648		[RAND_504]	0.324675
[RDO_0001444]	0.878788		[RAND_505]	0.326905
[RDO_0004859]	0.888889		[RAND_506]	0.410628
[RDO_0005866]	0.894501		[RAND_507]	0.579125
[RDO_0005248]	0.925926		[RAND_508]	0.500561
[RDO_0005424]	0.871573		[RAND_509]	0.504089
[RDO_0000851]	0.757576		[RAND_510]	0.525253
[RDO_0012134]	0.814815		[RAND_511]	0.377946
[RDO_0002655]	0.963384		[RAND_512]	0.45202
[RDO_0006367]	0.994949		[RAND_513]	0.531987
[RDO_0006698]	0.906566		[RAND_514]	0.433502
[RDO_0007353]	0.95202		[RAND_515]	0.509259
[RDO_0006633]	0.937637		[RAND_516]	0.560386
[RDO_0004758]	0.979798		[RAND_517]	0.386083
[RDO_0000161]	0.931818		[RAND_518]	0.45202
[RDO_0006911]	0.914141		[RAND_519]	0.631313
[RDO_0006221]	0.882461		[RAND_520]	0.605142
[RDO_0002430]	0.962121		[RAND_521]	0.54798
[RDO_0001851]	0.945567		[RAND_522]	0.631313
[RDO_0006445]	0.807163		[RAND_523]	0.557392
[RDO_0005317]	0.991582		[RAND_524]	0.597643
[RDO_0001068]	0.714064		[RAND_525]	0.5338
[RDO_0000246]	0.99697		[RAND_526]	0.447475
[RDO_0005079]	0.978535		[RAND_527]	0.286616
[RDO_0000459]	0.914141		[RAND_528]	0.674603
[RDO_0005911]	0.988215		[RAND_529]	0.409091
[RDO_0007357]	0.694444		[RAND_530]	0.439394
[RDO_0006200]	0.875758		[RAND_531]	0.536364
[RDO_0000395]	0.818182		[RAND_532]	0.523416
[RDO_0004401]	0.757576		[RAND_533]	0.515152
[RDO_0005772]	0.822222		[RAND_534]	0.244444
[RDO_0006060]	0.584416		[RAND_535]	0.412698
[RDO_0005428]	0.825625		[RAND_536]	0.538543
[RDO_0004942]	0.865932		[RAND_537]	0.393939
[RDO_0000696]	0.960317		[RAND_538]	0.40404
[RDO_0000388]	0.929293		[RAND_539]	0.584416
[RDO_0000317]	0.837823		[RAND_540]	0.616162
[RDO_0000048]	1		[RAND_541]	0.616162
[RDO_0005809]	0.950126		[RAND_542]	0.597222
[RDO_0002639]	0.911977		[RAND_543]	0.435786
[RDO_0005022]	0.960718		[RAND_544]	0.583053
[RDO_0000952]	0.90404		[RAND_545]	0.642929
[RDO_0006381]	0.991453		[RAND_546]	0.632479
[RDO_0006868]	0.911977		[RAND_547]	0.52381
[RDO_0003815]	0.717172		[RAND_548]	0.379798
[RDO_0000721]	0.655123		[RAND_549]	0.369408
[RDO_0007289]	0.883838		[RAND_550]	0.409091
[RDO_0000586]	0.978114		[RAND_551]	0.587542
[RDO_0000703]	0.781706		[RAND_552]	0.445006
[RDO_0004200]	0.849495		[RAND_553]	0.591919
[RDO_0001370]	0.997114		[RAND_554]	0.607504
[RDO_0000793]	0.952381		[RAND_555]	0.517316
[RDO_0005184]	0.981481		[RAND_556]	0.580808
[RDO_0006006]	0.957071		[RAND_557]	0.557239
[RDO_0005970]	0.951049		[RAND_558]	0.538462
[RDO_0002619]	0.95174		[RAND_559]	0.494388
[RDO_0004559]	0.910354		[RAND_560]	0.534091
[RDO_0003773]	0.983165		[RAND_561]	0.450617
[RDO_0005956]	0.94228		[RAND_562]	0.470418
[RDO_0000390]	0.780303		[RAND_563]	0.52904
[RDO_0005867]	0.937149		[RAND_564]	0.654321
[RDO_0000550]	0.819304		[RAND_565]	0.400673
[RDO_0005405]	0.868687		[RAND_566]	0.577441
[RDO_0000734]	0.957912		[RAND_567]	0.319865
[RDO_0002721]	0.829004		[RAND_568]	0.624098
[RDO_0005029]	0.885522		[RAND_569]	0.506734
[RDO_0007422]	0.902778		[RAND_570]	0.786616
[RDO_0002761]	0.94674		[RAND_571]	0.487603
[RDO_0004982]	0.960101		[RAND_572]	0.607576
[RDO_0007027]	0.997475		[RAND_573]	0.569444
[RDO_0005324]	0.869949		[RAND_574]	0.337121
[RDO_0005408]	0.934905		[RAND_575]	0.569024
[RDO_0005285]	0.929293		[RAND_576]	0.438131
[RDO_0005895]	0.914141		[RAND_577]	0.467677
[RDO_0001698]	0.915404		[RAND_578]	0.495581
[RDO_0001475]	0.858586		[RAND_579]	0.612374
[RDO_0006452]	0.902778		[RAND_580]	0.580808
[RDO_0000697]	0.994949		[RAND_581]	0.544444
[RDO_0006161]	0.916162		[RAND_582]	0.444444
[RDO_0002013]	0.856459		[RAND_583]	0.532164
[RDO_0002912]	0.913805		[RAND_584]	0.434343
[RDO_0000381]	0.857576		[RAND_585]	0.484343
[RDO_0001518]	0.985308		[RAND_586]	0.440771
[RDO_0006319]	0.964015		[RAND_587]	0.555556
[RDO_0000940]	0.850505		[RAND_588]	0.461616
[RDO_0006013]	0.915404		[RAND_589]	0.632997
[RDO_0002552]	0.971251		[RAND_590]	0.399378
[RDO_0002768]	0.720539		[RAND_591]	0.491582
[RDO_0005980]	0.891775		[RAND_592]	0.30303
[RDO_0002305]	0.914863		[RAND_593]	0.441558
[RDO_0001764]	0.877666		[RAND_594]	0.497194
[RDO_0005931]	0.795649		[RAND_595]	0.59596
[RDO_0006087]	0.860269		[RAND_596]	0.400673
[RDO_0004576]	0.652778		[RAND_597]	0.584596
[RDO_0009993]	0.912976		[RAND_598]	0.574981
[RDO_0006374]	0.986226		[RAND_599]	0.518825
[RDO_0003375]	0.809917		[RAND_600]	0.523416
[RDO_0001391]	0.991919		[RAND_601]	0.534343
[RDO_0007419]	0.923521		[RAND_602]	0.49062
[RDO_0007021]	0.913131		[RAND_603]	0.325253
[RDO_0005282]	0.921356		[RAND_604]	0.575758
[RDO_0002550]	0.974545		[RAND_605]	0.491313
[RDO_0001407]	0.914141		[RAND_606]	0.606061
[RDO_0000594]	0.743146		[RAND_607]	0.683983
[RDO_0001051]	0.929293		[RAND_608]	0.455668
[RDO_0002591]	0.953423		[RAND_609]	0.49046
[RDO_0000925]	0.744949		[RAND_610]	0.654672
[RDO_0000393]	0.852929		[RAND_611]	0.562828
[RDO_0002689]	0.875421		[RAND_612]	0.37486
[RDO_0007787]	0.815657		[RAND_613]	0.573232
[RDO_0001688]	0.956229		[RAND_614]	0.329966
[RDO_0002645]	0.917508		[RAND_615]	0.393098
[RDO_0000438]	0.638695		[RAND_616]	0.585859
[RDO_0007474]	0.923906		[RAND_617]	0.563636
[RDO_0001165]	0.993687		[RAND_618]	0.337121
[RDO_0001981]	0.910774		[RAND_619]	0.279461
[RDO_0001364]	0.930976		[RAND_620]	0.522727
[RDO_0006166]	0.874459		[RAND_621]	0.323232
[RDO_0002716]	0.868687		[RAND_622]	0.618182
[RDO_0005668]	0.910985		[RAND_623]	0.527146
[RDO_0004926]	0.709957		[RAND_624]	0.343434
[RDO_0007742]	0.920875		[RAND_625]	0.356902
[RDO_0005415]	0.935065		[RAND_626]	0.467051
[RDO_0000183]	0.968485		[RAND_627]	0.585859
[RDO_0005068]	0.877946		[RAND_628]	0.422559
[RDO_0007218]	0.962482		[RAND_629]	0.450938
[RDO_0005246]	0.806818		[RAND_630]	0.318182
[RDO_0004980]	0.959596		[RAND_631]	0.323232
[RDO_0002769]	0.993266		[RAND_632]	0.575758
[RDO_0000157]	0.928761		[RAND_633]	0.456672
[RDO_0004832]	0.885522		[RAND_634]	0.485522
[RDO_0005699]	1		[RAND_635]	0.370707
[RDO_0007399]	0.936588		[RAND_636]	0.609989
[RDO_0002425]	0.784512		[RAND_637]	0.141414
[RDO_0005308]	0.96		[RAND_638]	0.478788
[RDO_0002432]	0.994388		[RAND_639]	0.332211
[RDO_0000918]	0.863636		[RAND_640]	0.477273
[RDO_0000618]	0.989899		[RAND_641]	0.248196
[RDO_0007702]	0.947475		[RAND_642]	0.566667
[RDO_0005094]	0.779125		[RAND_643]	0.519192
[RDO_0000431]	0.822134		[RAND_644]	0.418094
[RDO_0005161]	0.95202		[RAND_645]	0.539141
[RDO_0001865]	0.850168		[RAND_646]	0.605219
[RDO_9000019]	0.892774		[RAND_647]	0.508159
[RDO_0005256]	0.903479		[RAND_648]	0.527497
[RDO_0005487]	0.857464		[RAND_649]	0.588103
[RDO_0004916]	0.997475		[RAND_650]	0.426768
[RDO_0000601]	0.867845		[RAND_651]	0.630471
[RDO_0005083]	0.882155		[RAND_652]	0.707071
[RDO_0003319]	0.932179		[RAND_653]	0.68254
[RDO_0004698]	0.626263		[RAND_654]	0.644444
[RDO_0007153]	0.901818		[RAND_655]	0.46101
[RDO_0005541]	0.95338		[RAND_656]	0.63481
[RDO_0005988]	0.903535		[RAND_657]	0.458586
[RDO_0001147]	0.938476		[RAND_658]	0.517906
[RDO_0005953]	0.950938		[RAND_659]	0.526696
[RDO_0005840]	0.786436		[RAND_660]	0.409812
[RDO_0005927]	0.919192		[RAND_661]	0.630592
[RDO_0005090]	0.767677		[RAND_662]	0.317172
[RDO_0001887]	0.954086		[RAND_663]	0.566575
[RDO_0000088]	0.881313		[RAND_664]	0.568182
[RDO_0004763]	0.895354		[RAND_665]	0.511111
[RDO_0000777]	0.988215		[RAND_666]	0.69697
[RDO_0005301]	0.888258		[RAND_667]	0.55303
[RDO_0004775]	0.970819		[RAND_668]	0.443322
[RDO_0004681]	0.94123		[RAND_669]	0.595041
[RDO_0007248]	0.300786		[RAND_670]	0.59147
[RDO_0000544]	0.883573		[RAND_671]	0.508772
Average	0.886087		Average	0.495929
Min	0.300786		Min	0.112554
1st quartile	0.843434		1st quartile	0.429335
Median	0.910654		Median	0.498451
3rd quartile	0.95174		3rd quartile	0.569508
Max	1		Max	0.799663

## Sheet: mus_go
[GO_0030104]	0.856692		[RAND_0]	0.587753
[GO_0060071]	0.938384		[RAND_1]	0.474747
[GO_0003272]	0.979021		[RAND_2]	0.630925
[GO_0061037]	0.883117		[RAND_3]	0.588745
[GO_0010872]	0.991021		[RAND_4]	0.47138
[GO_0046950]	0.993266		[RAND_5]	0.207071
[GO_0048102]	0.851852		[RAND_6]	0.424242
[GO_0035102]	0.999158		[RAND_7]	0.490741
[GO_0046543]	0.849607		[RAND_8]	0.452301
[GO_0034314]	0.887446		[RAND_9]	0.675325
[GO_0072124]	0.760101		[RAND_10]	0.560606
[GO_0006265]	0.978355		[RAND_11]	0.492063
[GO_0033239]	0.986532		[RAND_12]	0.570707
[GO_0050733]	0.897306		[RAND_13]	0.43266
[GO_2001212]	0.909091		[RAND_14]	0.373737
[GO_0009113]	0.973064		[RAND_15]	0.367003
[GO_0070265]	0.950938		[RAND_16]	0.487734
[GO_0016714]	0.987013		[RAND_17]	0.562771
[GO_1900017]	0.877345		[RAND_18]	0.336219
[GO_0046325]	0.853147		[RAND_19]	0.494949
[GO_0044216]	0.963269		[RAND_20]	0.433425
[GO_0060462]	0.926407		[RAND_21]	0.372294
[GO_0031145]	0.973064		[RAND_22]	0.409652
[GO_0060219]	0.93007		[RAND_23]	0.634033
[GO_0085029]	0.867677		[RAND_24]	0.460606
[GO_0031507]	0.94697		[RAND_25]	0.5
[GO_0035384]	0.989899		[RAND_26]	0.472222
[GO_0060579]	0.960373		[RAND_27]	0.353535
[GO_0046933]	0.973485		[RAND_28]	0.554293
[GO_0002911]	0.979798		[RAND_29]	0.215488
[GO_0004435]	0.988836		[RAND_30]	0.443913
[GO_2000052]	0.861111		[RAND_31]	0.501263
[GO_0043371]	0.856566		[RAND_32]	0.475758
[GO_0021535]	0.857744		[RAND_33]	0.438552
[GO_0046007]	0.777778		[RAND_34]	0.585859
[GO_0045453]	0.873497		[RAND_35]	0.513228
[GO_0031929]	0.710744		[RAND_36]	0.432507
[GO_0051875]	0.933178		[RAND_37]	0.569542
[GO_0031464]	0.878788		[RAND_38]	0.569444
[GO_0021513]	0.918687		[RAND_39]	0.559596
[GO_0034776]	0.777778		[RAND_40]	0.368687
[GO_2000096]	0.941077		[RAND_41]	0.715488
[GO_0030676]	0.986532		[RAND_42]	0.476992
[GO_0034763]	0.628099		[RAND_43]	0.514233
[GO_0021859]	0.94228		[RAND_44]	0.284271
[GO_0004000]	0.975309		[RAND_45]	0.565657
[GO_0002568]	0.914141		[RAND_46]	0.299663
[GO_0034720]	0.974747		[RAND_47]	0.493266
[GO_0016861]	0.819192		[RAND_48]	0.435354
[GO_0045793]	0.926768		[RAND_49]	0.64899
[GO_0006044]	0.934732		[RAND_50]	0.436674
[GO_0060872]	0.970615		[RAND_51]	0.339761
[GO_0006706]	0.858025		[RAND_52]	0.480359
[GO_1900271]	0.976431		[RAND_53]	0.589226
[GO_0051429]	1		[RAND_54]	0.752525
[GO_0070402]	0.939394		[RAND_55]	0.390909
[GO_0060004]	0.835726		[RAND_56]	0.448166
[GO_0004396]	0.888889		[RAND_57]	0.863636
[GO_0006895]	0.712121		[RAND_58]	0.417508
[GO_0072413]	0.837607		[RAND_59]	0.543901
[GO_0042059]	0.890783		[RAND_60]	0.556818
[GO_0004030]	0.994949		[RAND_61]	0.309764
[GO_0052742]	0.989226		[RAND_62]	0.59596
[GO_0042470]	0.882323		[RAND_63]	0.493434
[GO_0034063]	0.758698		[RAND_64]	0.526375
[GO_0048678]	0.935546		[RAND_65]	0.592112
[GO_0007342]	0.953984		[RAND_66]	0.413019
[GO_0009065]	0.939955		[RAND_67]	0.412458
[GO_0006303]	0.970539		[RAND_68]	0.343434
[GO_0044321]	0.827273		[RAND_69]	0.418182
[GO_0042448]	0.824916		[RAND_70]	0.545455
[GO_0008504]	0.991021		[RAND_71]	0.427609
[GO_0016308]	0.975469		[RAND_72]	0.564214
[GO_0030991]	0.974747		[RAND_73]	0.604377
[GO_0021797]	0.962963		[RAND_74]	0.555556
[GO_0050701]	0.959596		[RAND_75]	0.643098
[GO_1900115]	0.875421		[RAND_76]	0.378788
[GO_0048739]	0.997114		[RAND_77]	0.522367
[GO_0072075]	0.973737		[RAND_78]	0.339394
[GO_0009070]	0.984848		[RAND_79]	0.515993
[GO_0033145]	0.911977		[RAND_80]	0.494949
[GO_0032413]	0.957219		[RAND_81]	0.522876
[GO_0004415]	0.987013		[RAND_82]	0.253968
[GO_0015697]	0.82702		[RAND_83]	0.559975
[GO_0043922]	0.900673		[RAND_84]	0.510101
[GO_0043422]	0.919192		[RAND_85]	0.621773
[GO_2000401]	0.925084		[RAND_86]	0.306818
[GO_0034351]	0.909091		[RAND_87]	0.678451
[GO_0032401]	0.911336		[RAND_88]	0.438833
[GO_0010886]	0.937951		[RAND_89]	0.626263
[GO_0050962]	0.772727		[RAND_90]	0.328283
[GO_0006107]	0.998163		[RAND_91]	0.564738
[GO_0070307]	0.988777		[RAND_92]	0.379349
[GO_0016188]	0.850168		[RAND_93]	0.580808
[GO_0090208]	0.94593		[RAND_94]	0.482472
[GO_0010829]	0.837121		[RAND_95]	0.520202
[GO_0002287]	0.901796		[RAND_96]	0.421998
[GO_1900024]	0.73921		[RAND_97]	0.472911
[GO_0051135]	0.80303		[RAND_98]	0.62963
[GO_0000098]	0.993266		[RAND_99]	0.688552
[GO_0002828]	0.866491		[RAND_100]	0.491436
[GO_0072088]	0.898028		[RAND_101]	0.386724
[GO_0009081]	0.973737		[RAND_102]	0.618182
[GO_0035267]	0.993939		[RAND_103]	0.556902
[GO_0019359]	0.987374		[RAND_104]	0.329966
[GO_0060231]	0.929293		[RAND_105]	0.607071
[GO_0014897]	0.893378		[RAND_106]	0.462402
[GO_0000338]	0.942149		[RAND_107]	0.632691
[GO_0009214]	0.99798		[RAND_108]	0.541414
[GO_0060632]	0.868687		[RAND_109]	0.546717
[GO_0090196]	0.852273		[RAND_110]	0.517677
[GO_0019852]	0.979798		[RAND_111]	0.503788
[GO_0001778]	0.952381		[RAND_112]	0.305916
[GO_0051668]	0.795174		[RAND_113]	0.510101
[GO_2000144]	0.875902		[RAND_114]	0.379509
[GO_0048319]	0.944444		[RAND_115]	0.392256
[GO_0030220]	0.863636		[RAND_116]	0.361616
[GO_0051653]	0.876684		[RAND_117]	0.559343
[GO_0001595]	0.989899		[RAND_118]	0.650794
[GO_0047496]	0.933955		[RAND_119]	0.607615
[GO_0051382]	0.978114		[RAND_120]	0.481481
[GO_0060612]	0.798485		[RAND_121]	0.384343
[GO_0048935]	0.897868		[RAND_122]	0.526375
[GO_0016813]	0.944444		[RAND_123]	0.658249
[GO_0006677]	0.970707		[RAND_124]	0.377778
[GO_0032925]	0.920808		[RAND_125]	0.408889
[GO_0035641]	0.979798		[RAND_126]	0.590188
[GO_0009133]	0.968143		[RAND_127]	0.406371
[GO_0050922]	0.834175		[RAND_128]	0.518098
[GO_0002716]	0.978676		[RAND_129]	0.515152
[GO_0001921]	0.871795		[RAND_130]	0.414141
[GO_0006924]	0.888889		[RAND_131]	0.34632
[GO_0030851]	0.951826		[RAND_132]	0.539239
[GO_0021631]	0.93771		[RAND_133]	0.489899
[GO_0046471]	0.738817		[RAND_134]	0.5671
[GO_0003300]	0.900112		[RAND_135]	0.498316
[GO_0060315]	0.770563		[RAND_136]	0.405483
[GO_0005890]	0.973064		[RAND_137]	0.565657
[GO_0000217]	0.97148		[RAND_138]	0.543078
[GO_0071941]	0.973737		[RAND_139]	0.592929
[GO_0015884]	0.961039		[RAND_140]	0.479076
[GO_2001234]	0.894159		[RAND_141]	0.43083
[GO_0046503]	0.938862		[RAND_142]	0.591707
[GO_0070995]	0.994228		[RAND_143]	0.533911
[GO_0000733]	0.988636		[RAND_144]	0.542929
[GO_0003203]	0.97587		[RAND_145]	0.452301
[GO_0060394]	0.90404		[RAND_146]	0.358586
[GO_0042789]	0.746556		[RAND_147]	0.573003
[GO_0048387]	0.755892		[RAND_148]	0.622896
[GO_0045930]	0.833754		[RAND_149]	0.548822
[GO_0070243]	0.827365		[RAND_150]	0.500459
[GO_0031113]	0.875421		[RAND_151]	0.401515
[GO_0004716]	1		[RAND_152]	0.575758
[GO_0070059]	0.882461		[RAND_153]	0.332415
[GO_0033962]	0.888889		[RAND_154]	0.546465
[GO_0045120]	0.871212		[RAND_155]	0.549495
[GO_0008063]	0.930976		[RAND_156]	0.476431
[GO_0042554]	0.974026		[RAND_157]	0.495671
[GO_0007144]	0.8367		[RAND_158]	0.506734
[GO_0045495]	0.92011		[RAND_159]	0.491276
[GO_0060997]	0.996212		[RAND_160]	0.551768
[GO_0071157]	0.860831		[RAND_161]	0.450056
[GO_0043995]	0.901235		[RAND_162]	0.593715
[GO_0042605]	0.760101		[RAND_163]	0.617003
[GO_0075733]	0.959596		[RAND_164]	0.462121
[GO_0042069]	0.912199		[RAND_165]	0.631702
[GO_0030575]	0.888889		[RAND_166]	0.666667
[GO_0031498]	0.91453		[RAND_167]	0.58819
[GO_0007413]	0.974359		[RAND_168]	0.523699
[GO_0044065]	0.954209		[RAND_169]	0.459259
[GO_0061326]	0.877946		[RAND_170]	0.492003
[GO_0031017]	0.924242		[RAND_171]	0.60101
[GO_0006582]	0.866356		[RAND_172]	0.501166
[GO_0015812]	0.975309		[RAND_173]	0.508418
[GO_0034767]	0.863339		[RAND_174]	0.478313
[GO_0006376]	0.994108		[RAND_175]	0.421717
[GO_0000777]	0.961212		[RAND_176]	0.459394
[GO_0070830]	0.864198		[RAND_177]	0.534231
[GO_0060009]	0.661055		[RAND_178]	0.534231
[GO_0015012]	0.941639		[RAND_179]	0.569024
[GO_0009075]	0.914863		[RAND_180]	0.747475
[GO_0045730]	0.848485		[RAND_181]	0.392929
[GO_0034385]	0.906285		[RAND_182]	0.441639
[GO_1901070]	0.981145		[RAND_183]	0.417508
[GO_0045662]	0.715618		[RAND_184]	0.473193
[GO_0003128]	0.565657		[RAND_185]	0.419192
[GO_0016160]	1		[RAND_186]	0.651515
[GO_0031432]	0.998878		[RAND_187]	0.617284
[GO_0060044]	0.712121		[RAND_188]	0.5
[GO_0070528]	0.6633		[RAND_189]	0.395062
[GO_0032823]	0.970474		[RAND_190]	0.412587
[GO_0071350]	0.983165		[RAND_191]	0.530303
[GO_0034379]	0.924242		[RAND_192]	0.494949
[GO_0033127]	0.919192		[RAND_193]	0.329966
[GO_0032528]	0.734007		[RAND_194]	0.267677
[GO_0005675]	0.989899		[RAND_195]	0.561065
[GO_0032129]	0.996633		[RAND_196]	0.53468
[GO_0002323]	0.959596		[RAND_197]	0.608947
[GO_0051590]	0.932966		[RAND_198]	0.463728
[GO_0048365]	0.881862		[RAND_199]	0.555116
[GO_0016248]	0.659933		[RAND_200]	0.582492
[GO_0035729]	0.732323		[RAND_201]	0.383838
[GO_0071204]	0.979798		[RAND_202]	0.36532
[GO_0002467]	0.940837		[RAND_203]	0.318903
[GO_0051393]	0.902357		[RAND_204]	0.44252
[GO_0010216]	1		[RAND_205]	0.796296
[GO_2001016]	0.879798		[RAND_206]	0.409091
[GO_0046461]	0.999158		[RAND_207]	0.458754
[GO_0002839]	0.847643		[RAND_208]	0.404882
[GO_0030916]	0.982043		[RAND_209]	0.514029
[GO_0031579]	0.936869		[RAND_210]	0.467172
[GO_1901379]	0.957071		[RAND_211]	0.420034
[GO_0034381]	0.98033		[RAND_212]	0.530569
[GO_0007191]	0.993939		[RAND_213]	0.675758
[GO_0051013]	0.991582		[RAND_214]	0.414141
[GO_0035259]	0.940067		[RAND_215]	0.335354
[GO_0006482]	0.939815		[RAND_216]	0.599747
[GO_0051568]	0.970118		[RAND_217]	0.430135
[GO_0071260]	0.928662		[RAND_218]	0.594697
[GO_0032691]	0.87236		[RAND_219]	0.433425
[GO_0008417]	1		[RAND_220]	0.476584
[GO_0006837]	0.92011		[RAND_221]	0.634527
[GO_0050857]	0.89596		[RAND_222]	0.351515
[GO_0045773]	0.806465		[RAND_223]	0.553939
[GO_0005826]	0.882155		[RAND_224]	0.582492
[GO_0008252]	0.879565		[RAND_225]	0.449883
[GO_0032876]	0.961279		[RAND_226]	0.569024
[GO_0042162]	0.929966		[RAND_227]	0.292256
[GO_0060527]	0.844156		[RAND_228]	0.334776
[GO_0006577]	0.990817		[RAND_229]	0.43618
[GO_0071867]	0.952862		[RAND_230]	0.434343
[GO_0021692]	0.914141		[RAND_231]	0.541035
[GO_0030212]	0.956229		[RAND_232]	0.3844
[GO_0019211]	0.809764		[RAND_233]	0.380471
[GO_0009698]	0.989899		[RAND_234]	0.510101
[GO_0046827]	0.864358		[RAND_235]	0.523088
[GO_0016235]	0.810505		[RAND_236]	0.514343
[GO_0033558]	0.991217		[RAND_237]	0.484409
[GO_0050957]	0.902778		[RAND_238]	0.604798
[GO_0010719]	0.900826		[RAND_239]	0.532599
[GO_0017169]	0.988215		[RAND_240]	0.521886
[GO_0006098]	0.958819		[RAND_241]	0.463869
[GO_0042405]	0.964085		[RAND_242]	0.571268
[GO_0000175]	0.965368		[RAND_243]	0.525974
[GO_0016849]	0.974327		[RAND_244]	0.38468
[GO_0051183]	0.956229		[RAND_245]	0.561167
[GO_0019957]	0.991919		[RAND_246]	0.691582
[GO_0060390]	0.993784		[RAND_247]	0.494172
[GO_0018126]	0.915825		[RAND_248]	0.395623
[GO_0015269]	0.882353		[RAND_249]	0.597148
[GO_0007588]	0.965657		[RAND_250]	0.546263
[GO_0006167]	0.949495		[RAND_251]	0.390572
[GO_0070255]	0.95671		[RAND_252]	0.248196
[GO_0005665]	0.992424		[RAND_253]	0.660774
[GO_0042534]	0.934641		[RAND_254]	0.527035
[GO_0060065]	0.84632		[RAND_255]	0.44733
[GO_0001893]	0.839899		[RAND_256]	0.533333
[GO_0045723]	0.943182		[RAND_257]	0.599116
[GO_0007638]	0.773449		[RAND_258]	0.707071
[GO_0043129]	0.849327		[RAND_259]	0.51431
[GO_0003950]	0.941771		[RAND_260]	0.448604
[GO_0060134]	0.948718		[RAND_261]	0.531469
[GO_0002883]	0.884298		[RAND_262]	0.507805
[GO_0010881]	0.998557		[RAND_263]	0.574315
[GO_0007320]	0.800866		[RAND_264]	0.438672
[GO_2000833]	0.849327		[RAND_265]	0.503367
[GO_0060479]	0.84596		[RAND_266]	0.459091
[GO_0030742]	0.943985		[RAND_267]	0.562902
[GO_0071514]	0.931589		[RAND_268]	0.433884
[GO_0060306]	0.989122		[RAND_269]	0.423465
[GO_0003309]	0.893939		[RAND_270]	0.390332
[GO_0044126]	0.957576		[RAND_271]	0.586364
[GO_0006103]	0.999369		[RAND_272]	0.518939
[GO_0010714]	0.805885		[RAND_273]	0.50022
[GO_0032020]	1		[RAND_274]	0.441077
[GO_0030877]	0.977778		[RAND_275]	0.442424
[GO_0030669]	0.89899		[RAND_276]	0.34596
[GO_0015248]	0.996892		[RAND_277]	0.398601
[GO_0010172]	0.574495		[RAND_278]	0.482323
[GO_0043306]	0.986226		[RAND_279]	0.401286
[GO_0045625]	0.952525		[RAND_280]	0.423232
[GO_0031082]	0.979798		[RAND_281]	0.712121
[GO_0048551]	0.971717		[RAND_282]	0.454545
[GO_0071044]	0.966667		[RAND_283]	0.549495
[GO_0042921]	0.772006		[RAND_284]	0.246753
[GO_0072111]	0.892256		[RAND_285]	0.573513
[GO_0001594]	0.983838		[RAND_286]	0.520539
[GO_0004652]	0.976431		[RAND_287]	0.378788
[GO_0031332]	0.853535		[RAND_288]	0.589646
[GO_0022829]	0.910408		[RAND_289]	0.410628
[GO_0032703]	0.753903		[RAND_290]	0.458219
[GO_0032225]	0.878011		[RAND_291]	0.336441
[GO_0010888]	0.94697		[RAND_292]	0.209596
[GO_0010544]	0.741703		[RAND_293]	0.147186
[GO_0071813]	0.959175		[RAND_294]	0.518939
[GO_0043243]	0.741414		[RAND_295]	0.623569
[GO_0009180]	0.992144		[RAND_296]	0.665544
[GO_0048170]	0.984127		[RAND_297]	0.611833
[GO_0030228]	0.911111		[RAND_298]	0.592593
[GO_0043014]	0.747896		[RAND_299]	0.535774
[GO_0046475]	0.842172		[RAND_300]	0.421717
[GO_0034983]	0.998316		[RAND_301]	0.718855
[GO_0045075]	0.957576		[RAND_302]	0.452525
[GO_0030644]	0.842172		[RAND_303]	0.229798
[GO_0001937]	0.885522		[RAND_304]	0.514731
[GO_0004522]	0.881896		[RAND_305]	0.3885
[GO_0032039]	0.930976		[RAND_306]	0.409933
[GO_0004673]	0.949495		[RAND_307]	0.291246
[GO_1901890]	0.9		[RAND_308]	0.547475
[GO_0005753]	0.956031		[RAND_309]	0.397504
[GO_0033108]	0.936237		[RAND_310]	0.393308
[GO_0006783]	0.944444		[RAND_311]	0.466891
[GO_0043374]	0.979798		[RAND_312]	0.551227
[GO_0042267]	0.812672		[RAND_313]	0.522498
[GO_0021957]	0.930976		[RAND_314]	0.653199
[GO_0046085]	0.794307		[RAND_315]	0.402204
[GO_0034142]	0.965106		[RAND_316]	0.26079
[GO_0072148]	0.969697		[RAND_317]	0.627525
[GO_0009147]	0.990572		[RAND_318]	0.578451
[GO_0090205]	0.942761		[RAND_319]	0.250842
[GO_0000805]	0.961039		[RAND_320]	0.36075
[GO_0060080]	0.992654		[RAND_321]	0.451791
[GO_0032435]	0.810887		[RAND_322]	0.45679
[GO_0005922]	0.989899		[RAND_323]	0.385859
[GO_0000062]	0.97595		[RAND_324]	0.537278
[GO_0034369]	0.964349		[RAND_325]	0.434938
[GO_0010893]	0.860422		[RAND_326]	0.639118
[GO_0010575]	0.905303		[RAND_327]	0.410354
[GO_0044769]	0.995338		[RAND_328]	0.369852
[GO_0014075]	0.972074		[RAND_329]	0.588235
[GO_0016460]	0.969697		[RAND_330]	0.510732
[GO_0002478]	0.997114		[RAND_331]	0.573353
[GO_0045294]	0.977273		[RAND_332]	0.494949
[GO_0032816]	0.914703		[RAND_333]	0.656004
[GO_0097354]	0.792929		[RAND_334]	0.491582
[GO_0060707]	0.921086		[RAND_335]	0.593434
[GO_0033523]	0.954545		[RAND_336]	0.50404
[GO_0044224]	0.971942		[RAND_337]	0.441077
[GO_0031648]	0.880712		[RAND_338]	0.561328
[GO_0034112]	0.846801		[RAND_339]	0.505051
[GO_0045911]	0.884175		[RAND_340]	0.599327
[GO_0043555]	0.947475		[RAND_341]	0.746465
[GO_0030375]	0.984848		[RAND_342]	0.543771
[GO_0008553]	0.909091		[RAND_343]	0.586636
[GO_0031638]	0.905303		[RAND_344]	0.501263
[GO_0001913]	0.90404		[RAND_345]	0.516835
[GO_0031664]	0.828283		[RAND_346]	0.522145
[GO_0031946]	0.705628		[RAND_347]	0.53824
[GO_0005242]	0.991494		[RAND_348]	0.338118
[GO_0015187]	0.984848		[RAND_349]	0.446128
[GO_0015780]	0.979798		[RAND_350]	0.451178
[GO_0008391]	0.988889		[RAND_351]	0.646465
[GO_0006342]	0.929798		[RAND_352]	0.423232
[GO_0033275]	0.994228		[RAND_353]	0.350649
[GO_0021819]	0.978355		[RAND_354]	0.55267
[GO_0006012]	0.862626		[RAND_355]	0.322222
[GO_0048407]	0.900544		[RAND_356]	0.629371
[GO_0008171]	0.838384		[RAND_357]	0.64899
[GO_0001098]	0.909933		[RAND_358]	0.465488
[GO_0008409]	0.885859		[RAND_359]	0.465657
[GO_0004028]	0.991582		[RAND_360]	0.840067
[GO_0006368]	0.931538		[RAND_361]	0.531987
[GO_0010833]	0.854913		[RAND_362]	0.387511
[GO_0043205]	0.819865		[RAND_363]	0.602694
[GO_0003188]	0.959596		[RAND_364]	0.557239
[GO_0021891]	0.960514		[RAND_365]	0.449036
[GO_0008290]	0.997114		[RAND_366]	0.58153
[GO_0015116]	0.991453		[RAND_367]	0.591298
[GO_0044319]	0.908369		[RAND_368]	0.377345
[GO_0006693]	0.912604		[RAND_369]	0.490997
[GO_0018995]	0.961433		[RAND_370]	0.414141
[GO_0031233]	0.657239		[RAND_371]	0.527946
[GO_0097208]	0.971942		[RAND_372]	0.418631
[GO_0002903]	0.751964		[RAND_373]	0.574635
[GO_0034391]	0.847042		[RAND_374]	0.450216
[GO_0051900]	0.836364		[RAND_375]	0.338384
[GO_0060363]	0.986111		[RAND_376]	0.435606
[GO_0021861]	0.986532		[RAND_377]	0.70202
[GO_0046851]	0.87037		[RAND_378]	0.537879
[GO_0030828]	0.642256		[RAND_379]	0.601852
[GO_0046218]	0.998557		[RAND_380]	0.505051
[GO_0001965]	0.968013		[RAND_381]	0.449495
[GO_0002437]	0.725758		[RAND_382]	0.481818
[GO_0042992]	0.840404		[RAND_383]	0.430303
[GO_0000288]	0.930211		[RAND_384]	0.474747
[GO_0016303]	0.990817		[RAND_385]	0.442608
[GO_0052033]	0.997114		[RAND_386]	0.558442
[GO_0045851]	0.898429		[RAND_387]	0.429854
[GO_0035025]	0.915404		[RAND_388]	0.39899
[GO_0004861]	0.960373		[RAND_389]	0.654235
[GO_0097205]	0.873737		[RAND_390]	0.619529
[GO_0046847]	0.969293		[RAND_391]	0.469495
[GO_0031109]	0.863339		[RAND_392]	0.487225
[GO_0090049]	0.905051		[RAND_393]	0.420202
[GO_0051956]	0.841751		[RAND_394]	0.374579
[GO_0002923]	0.89348		[RAND_395]	0.601469
[GO_0015665]	0.874903		[RAND_396]	0.440559
[GO_0019369]	0.967172		[RAND_397]	0.70303
[GO_2000142]	0.88945		[RAND_398]	0.560045
[GO_0032964]	0.895623		[RAND_399]	0.656566
[GO_0031419]	0.790404		[RAND_400]	0.722222
[GO_0045988]	0.599327		[RAND_401]	0.390572
[GO_0034501]	0.979798		[RAND_402]	0.526515
[GO_0004707]	0.96654		[RAND_403]	0.239899
[GO_0005161]	0.951049		[RAND_404]	0.583528
[GO_0001919]	0.817701		[RAND_405]	0.510823
[GO_0060026]	0.902778		[RAND_406]	0.438131
[GO_0046643]	0.992785		[RAND_407]	0.494949
[GO_0002639]	0.943723		[RAND_408]	0.505051
[GO_0003157]	0.931457		[RAND_409]	0.544733
[GO_1901623]	0.987734		[RAND_410]	0.560606
[GO_0007020]	0.938552		[RAND_411]	0.43266
[GO_0010665]	0.789899		[RAND_412]	0.461279
[GO_0031901]	0.888357		[RAND_413]	0.397661
[GO_0031342]	0.913753		[RAND_414]	0.564103
[GO_0042301]	0.738215		[RAND_415]	0.467172
[GO_0006824]	0.97138		[RAND_416]	0.444444
[GO_0005536]	0.980808		[RAND_417]	0.378788
[GO_0051352]	0.737374		[RAND_418]	0.486685
[GO_0003139]	0.56734		[RAND_419]	0.705387
[GO_0035435]	0.968575		[RAND_420]	0.570146
[GO_0008266]	0.800224		[RAND_421]	0.500561
[GO_0045948]	0.960718		[RAND_422]	0.54321
[GO_0021952]	0.907334		[RAND_423]	0.517787
[GO_0002054]	1		[RAND_424]	0.43266
[GO_0050847]	0.880471		[RAND_425]	0.456229
[GO_0045815]	0.844444		[RAND_426]	0.388889
[GO_0004198]	0.997114		[RAND_427]	0.4329
[GO_0048009]	0.978114		[RAND_428]	0.478956
[GO_0006349]	0.91351		[RAND_429]	0.511364
[GO_0004859]	0.957912		[RAND_430]	0.530303
[GO_0003995]	0.985859		[RAND_431]	0.483502
[GO_0019627]	0.984848		[RAND_432]	0.39798
[GO_0031392]	0.96633		[RAND_433]	0.222222
[GO_0004936]	1		[RAND_434]	0.557239
[GO_0035255]	0.886593		[RAND_435]	0.634068
[GO_0045576]	0.924901		[RAND_436]	0.365393
[GO_0071108]	0.955711		[RAND_437]	0.359751
[GO_0072401]	0.881674		[RAND_438]	0.594517
[GO_0060601]	0.969697		[RAND_439]	0.796857
[GO_0031235]	0.902663		[RAND_440]	0.314968
[GO_0060416]	0.933955		[RAND_441]	0.605284
[GO_0031116]	0.857143		[RAND_442]	0.564214
[GO_0006596]	0.933333		[RAND_443]	0.49899
[GO_0008143]	0.94733		[RAND_444]	0.463203
[GO_2001237]	0.924579		[RAND_445]	0.398653
[GO_0008656]	0.887446		[RAND_446]	0.421356
[GO_0021544]	0.858025		[RAND_447]	0.526936
[GO_0004576]	1		[RAND_448]	0.333333
[GO_0055069]	0.998653		[RAND_449]	0.561616
[GO_0051428]	0.961722		[RAND_450]	0.562998
[GO_0045132]	0.954966		[RAND_451]	0.561027
[GO_0010623]	0.906336		[RAND_452]	0.545914
[GO_0008484]	0.990741		[RAND_453]	0.330808
[GO_0021871]	0.957469		[RAND_454]	0.485912
[GO_0060914]	0.757576		[RAND_455]	0.425685
[GO_0048537]	0.804714		[RAND_456]	0.333333
[GO_0034374]	0.953824		[RAND_457]	0.526696
[GO_0002138]	0.993939		[RAND_458]	0.514141
[GO_0031050]	0.942761		[RAND_459]	0.394781
[GO_0002483]	0.998557		[RAND_460]	0.468975
[GO_0042622]	0.815152		[RAND_461]	0.506061
[GO_0051883]	0.981061		[RAND_462]	0.42803
[GO_0015491]	0.964381		[RAND_463]	0.535354
[GO_0010988]	0.858586		[RAND_464]	0.410774
[GO_2000257]	0.962704		[RAND_465]	0.26418
[GO_0045974]	0.951178		[RAND_466]	0.367003
[GO_0006474]	0.968434		[RAND_467]	0.32702
[GO_0006767]	0.890813		[RAND_468]	0.615681
[GO_0051917]	0.99899		[RAND_469]	0.405051
[GO_0071415]	0.998316		[RAND_470]	0.52862
[GO_0031953]	0.61055		[RAND_471]	0.608305
[GO_0019825]	0.898396		[RAND_472]	0.464646
[GO_0031435]	0.92785		[RAND_473]	0.462241
[GO_0016342]	0.996212		[RAND_474]	0.473485
[GO_0014062]	0.880471		[RAND_475]	0.611111
[GO_0043560]	0.978114		[RAND_476]	0.521886
[GO_0001738]	0.914863		[RAND_477]	0.478114
[GO_0004659]	0.994561		[RAND_478]	0.420357
[GO_0001881]	0.685185		[RAND_479]	0.808081
[GO_0009620]	0.834175		[RAND_480]	0.476852
[GO_0004559]	0.991582		[RAND_481]	0.468855
[GO_0060736]	0.946387		[RAND_482]	0.480963
[GO_0072529]	0.944444		[RAND_483]	0.4375
[GO_0032516]	0.775941		[RAND_484]	0.375574
[GO_0060999]	0.920539		[RAND_485]	0.46532
[GO_0050862]	0.878788		[RAND_486]	0.56734
[GO_0032968]	0.950842		[RAND_487]	0.558249
[GO_0070742]	0.904762		[RAND_488]	0.483405
[GO_0006182]	0.965769		[RAND_489]	0.392817
[GO_0001953]	0.815657		[RAND_490]	0.508586
[GO_1901660]	0.998316		[RAND_491]	0.62963
[GO_0031998]	0.882828		[RAND_492]	0.481481
[GO_0009208]	0.98569		[RAND_493]	0.355219
[GO_0060011]	0.989899		[RAND_494]	0.617605
[GO_0060956]	0.988215		[RAND_495]	0.666667
[GO_0033089]	0.916667		[RAND_496]	0.623737
[GO_0005351]	0.894661		[RAND_497]	0.483405
[GO_0048199]	0.733045		[RAND_498]	0.481962
[GO_0015301]	0.994058		[RAND_499]	0.497326
[GO_0050811]	0.80404		[RAND_500]	0.631313
[GO_0008331]	1		[RAND_501]	0.447811
[GO_0003323]	0.873278		[RAND_502]	0.419651
[GO_0021978]	0.992424		[RAND_503]	0.579545
[GO_0031581]	1		[RAND_504]	0.50938
[GO_0032570]	0.871212		[RAND_505]	0.59596
[GO_0048486]	0.923611		[RAND_506]	0.450126
[GO_0045671]	0.801515		[RAND_507]	0.321212
[GO_0043574]	0.938272		[RAND_508]	0.434343
[GO_0045197]	0.876951		[RAND_509]	0.320478
[GO_0017091]	0.92751		[RAND_510]	0.562092
[GO_0005035]	0.998316		[RAND_511]	0.572391
[GO_0060251]	0.861557		[RAND_512]	0.326797
[GO_0042587]	0.934343		[RAND_513]	0.488636
[GO_0036037]	0.984127		[RAND_514]	0.704185
[GO_0032957]	0.829966		[RAND_515]	0.434343
[GO_0009262]	0.944646		[RAND_516]	0.4
[GO_0070198]	0.961279		[RAND_517]	0.328283
[GO_0010799]	0.780073		[RAND_518]	0.49449
[GO_0016846]	0.790123		[RAND_519]	0.430976
[GO_0004439]	0.942761		[RAND_520]	0.476431
[GO_0048333]	0.962254		[RAND_521]	0.43009
[GO_0043124]	0.873131		[RAND_522]	0.505859
[GO_0060831]	0.942761		[RAND_523]	0.592593
[GO_0005978]	0.96431		[RAND_524]	0.686869
[GO_0090022]	0.905877		[RAND_525]	0.511478
[GO_0048305]	0.947811		[RAND_526]	0.535354
[GO_0005577]	0.910774		[RAND_527]	0.558923
[GO_0006702]	0.983165		[RAND_528]	0.507295
[GO_0006084]	0.979798		[RAND_529]	0.387052
[GO_0090307]	0.92785		[RAND_530]	0.515152
[GO_0030897]	0.988981		[RAND_531]	0.564738
[GO_0002755]	0.970474		[RAND_532]	0.633256
[GO_0046835]	0.934124		[RAND_533]	0.465086
[GO_0042093]	0.878114		[RAND_534]	0.657912
[GO_0042627]	0.906336		[RAND_535]	0.469238
[GO_0016832]	0.987879		[RAND_536]	0.483838
[GO_0043567]	0.828283		[RAND_537]	0.513228
[GO_0021843]	0.891775		[RAND_538]	0.484848
[GO_0070382]	0.598846		[RAND_539]	0.38961
[GO_0048852]	0.823232		[RAND_540]	0.436027
[GO_0007196]	1		[RAND_541]	0.656566
[GO_0006658]	0.939394		[RAND_542]	0.636364
[GO_0004767]	0.982323		[RAND_543]	0.468434
[GO_0042088]	0.958153		[RAND_544]	0.41847
[GO_0045028]	0.946128		[RAND_545]	0.460317
[GO_0055078]	0.730946		[RAND_546]	0.449954
[GO_0006911]	0.857955		[RAND_547]	0.464015
[GO_0032633]	0.887446		[RAND_548]	0.359307
[GO_0070697]	0.883838		[RAND_549]	0.550505
[GO_2001179]	0.828283		[RAND_550]	0.409091
[GO_0043426]	0.907407		[RAND_551]	0.324916
[GO_0036065]	0.97138		[RAND_552]	0.369529
[GO_0034518]	0.925253		[RAND_553]	0.469697
[GO_0003785]	0.946338		[RAND_554]	0.388889
[GO_0004529]	0.864899		[RAND_555]	0.436869
[GO_0005832]	0.996633		[RAND_556]	0.474747
[GO_0090037]	0.893939		[RAND_557]	0.510101
[GO_0000060]	0.779702		[RAND_558]	0.398749
[GO_0001960]	0.899449		[RAND_559]	0.486226
[GO_0034111]	0.851852		[RAND_560]	0.81257
[GO_0014044]	0.862307		[RAND_561]	0.594365
[GO_0072350]	0.994949		[RAND_562]	0.512987
[GO_1901798]	0.784206		[RAND_563]	0.53719
[GO_0001940]	0.79798		[RAND_564]	0.511785
[GO_0070286]	0.978355		[RAND_565]	0.525253
[GO_0004889]	1		[RAND_566]	0.38952
[GO_2000278]	0.84596		[RAND_567]	0.431818
[GO_0007175]	0.953984		[RAND_568]	0.464646
[GO_0070001]	0.950413		[RAND_569]	0.404959
[GO_0031011]	0.941558		[RAND_570]	0.491342
[GO_0072676]	0.877005		[RAND_571]	0.327392
[GO_0050856]	0.920635		[RAND_572]	0.338624
[GO_0032967]	0.841139		[RAND_573]	0.374656
[GO_0043117]	0.817059		[RAND_574]	0.454545
[GO_0042745]	0.870444		[RAND_575]	0.402284
[GO_0051461]	0.830808		[RAND_576]	0.45202
[GO_0051261]	0.77904		[RAND_577]	0.400253
[GO_0043008]	0.928171		[RAND_578]	0.502806
[GO_0090279]	0.81722		[RAND_579]	0.631073
[GO_0030225]	0.867003		[RAND_580]	0.525253
[GO_0030128]	0.961039		[RAND_581]	0.515152
[GO_0030041]	0.835354		[RAND_582]	0.462626
[GO_0005416]	0.993572		[RAND_583]	0.566575
[GO_0046329]	0.85		[RAND_584]	0.501515
[GO_0043240]	0.949495		[RAND_585]	0.459207
[GO_0035278]	0.974747		[RAND_586]	0.558923
[GO_0043274]	0.919192		[RAND_587]	0.41351
[GO_0060297]	0.837121		[RAND_588]	0.510101
[GO_0001845]	0.823232		[RAND_589]	0.625
[GO_0030903]	0.860029		[RAND_590]	0.281385
[GO_0003025]	0.786436		[RAND_591]	0.484848
[GO_0030889]	0.941558		[RAND_592]	0.591631
[GO_0030913]	0.902357		[RAND_593]	0.631313
[GO_0043295]	0.995455		[RAND_594]	0.528788
[GO_0015298]	0.971014		[RAND_595]	0.512077
[GO_0070076]	0.960101		[RAND_596]	0.359091
[GO_0030878]	0.928761		[RAND_597]	0.598618
[GO_0000441]	0.981481		[RAND_598]	0.550505
[GO_0042759]	0.8557		[RAND_599]	0.546898
[GO_0003254]	0.808959		[RAND_600]	0.447519
[GO_0051304]	0.948653		[RAND_601]	0.468855
[GO_0033206]	0.93266		[RAND_602]	0.646465
[GO_0016589]	0.97138		[RAND_603]	0.23064
[GO_0070544]	0.958333		[RAND_604]	0.622475
[GO_0006515]	0.820202		[RAND_605]	0.474747
[GO_0006563]	0.996212		[RAND_606]	0.361111
[GO_0002162]	0.703704		[RAND_607]	0.542088
[GO_0035561]	0.934343		[RAND_608]	0.548822
[GO_0051351]	0.940516		[RAND_609]	0.372054
[GO_0060765]	0.890725		[RAND_610]	0.417355
[GO_0035082]	0.621601		[RAND_611]	0.459207
[GO_0044275]	0.896235		[RAND_612]	0.314968
[GO_0016973]	0.770563		[RAND_613]	0.30303
[GO_0015793]	0.991582		[RAND_614]	0.557239
[GO_0006825]	0.959596		[RAND_615]	0.613468
[GO_0043984]	0.907537		[RAND_616]	0.609946
[GO_0045624]	0.890572		[RAND_617]	0.295455
[GO_1901678]	0.756313		[RAND_618]	0.421717
[GO_0055012]	0.870581		[RAND_619]	0.42803
[GO_0051095]	0.950758		[RAND_620]	0.665404
[GO_0042738]	0.94697		[RAND_621]	0.531566
[GO_0032438]	0.933884		[RAND_622]	0.480257
[GO_0045179]	0.70202		[RAND_623]	0.459596
[GO_0030552]	0.995455		[RAND_624]	0.391919
[GO_0071451]	0.865014		[RAND_625]	0.480257
[GO_0035855]	0.835859		[RAND_626]	0.359428
[GO_0045542]	0.936027		[RAND_627]	0.345118
[GO_1901160]	0.940404		[RAND_628]	0.317172
[GO_0042809]	0.983838		[RAND_629]	0.649495
[GO_0010919]	0.918711		[RAND_630]	0.492063
[GO_0007164]	0.844697		[RAND_631]	0.349116
[GO_0002381]	0.903199		[RAND_632]	0.542929
[GO_0045239]	0.993266		[RAND_633]	0.720539
[GO_0033268]	0.971861		[RAND_634]	0.555556
[GO_0030388]	0.996633		[RAND_635]	0.592593
[GO_0002070]	0.917508		[RAND_636]	0.511785
[GO_0019511]	0.988636		[RAND_637]	0.412879
[GO_0034766]	0.573513		[RAND_638]	0.249158
[GO_0044766]	0.923854		[RAND_639]	0.52603
[GO_0009209]	0.993572		[RAND_640]	0.655647
[GO_0032862]	0.832536		[RAND_641]	0.471026
[GO_0003724]	0.979798		[RAND_642]	0.682277
[GO_0015991]	0.984242		[RAND_643]	0.51798
[GO_0008239]	0.810967		[RAND_644]	0.209235
[GO_2001044]	0.964646		[RAND_645]	0.552189
[GO_0007202]	0.824398		[RAND_646]	0.397047
[GO_0001916]	0.940909		[RAND_647]	0.423232
[GO_0034713]	0.991342		[RAND_648]	0.606061
[GO_0070741]	0.862193		[RAND_649]	0.518759
[GO_0042166]	0.998446		[RAND_650]	0.320901
[GO_0060087]	0.868687		[RAND_651]	0.535354
[GO_0070700]	0.963925		[RAND_652]	0.308802
[GO_0043500]	0.92862		[RAND_653]	0.630976
[GO_0006555]	0.964646		[RAND_654]	0.521044
[GO_2000727]	0.888889		[RAND_655]	0.430976
[GO_0060977]	0.917929		[RAND_656]	0.595118
[GO_0060968]	0.918182		[RAND_657]	0.557576
[GO_0051642]	0.847567		[RAND_658]	0.59596
[GO_0015871]	0.526936		[RAND_659]	0.572391
[GO_0021936]	0.779125		[RAND_660]	0.421549
[GO_0046134]	0.979798		[RAND_661]	0.496465
[GO_0061377]	0.926997		[RAND_662]	0.574839
[GO_0021781]	0.925926		[RAND_663]	0.36835
[GO_0090231]	0.786869		[RAND_664]	0.587879
[GO_0035251]	0.886364		[RAND_665]	0.57702
[GO_0070932]	0.983726		[RAND_666]	0.420875
[GO_0031143]	0.830527		[RAND_667]	0.586981
[GO_0070570]	0.765346		[RAND_668]	0.387723
[GO_0032836]	0.914703		[RAND_669]	0.466891
[GO_0021853]	0.941077		[RAND_670]	0.563973
[GO_0016922]	0.876263		[RAND_671]	0.579966
[GO_0030130]	0.907648		[RAND_672]	0.59596
[GO_0043189]	0.993266		[RAND_673]	0.499663
[GO_0021904]	0.921116		[RAND_674]	0.412217
[GO_2000516]	0.94697		[RAND_675]	0.569192
[GO_0060192]	0.802571		[RAND_676]	0.398531
[GO_0010611]	0.839646		[RAND_677]	0.568182
[GO_0072498]	0.974411		[RAND_678]	0.620875
[GO_0001608]	0.938432		[RAND_679]	0.595479
[GO_0008211]	0.945887		[RAND_680]	0.430014
[GO_0010390]	0.974242		[RAND_681]	0.364141
[GO_0042116]	0.918788		[RAND_682]	0.450909
[GO_0046972]	0.936027		[RAND_683]	0.447811
[GO_2000058]	0.838945		[RAND_684]	0.631313
[GO_0001895]	0.823793		[RAND_685]	0.593715
[GO_0060158]	0.992785		[RAND_686]	0.561328
[GO_2000104]	0.887052		[RAND_687]	0.595041
[GO_0052510]	1		[RAND_688]	0.484848
[GO_0003988]	1		[RAND_689]	0.616162
[GO_0070232]	0.853535		[RAND_690]	0.437374
[GO_0071803]	0.947811		[RAND_691]	0.491582
[GO_0060351]	0.940516		[RAND_692]	0.414141
[GO_0051024]	0.860029		[RAND_693]	0.715729
[GO_0035083]	0.653811		[RAND_694]	0.562902
[GO_0006063]	0.973737		[RAND_695]	0.368687
[GO_0016327]	0.807071		[RAND_696]	0.422222
[GO_0016447]	0.939798		[RAND_697]	0.423838
[GO_0045634]	0.976431		[RAND_698]	0.621212
[GO_0003756]	0.982906		[RAND_699]	0.3885
[GO_0021932]	0.819625		[RAND_700]	0.388167
[GO_0055064]	0.819444		[RAND_701]	0.756313
[GO_0030125]	0.975084		[RAND_702]	0.50303
[GO_0060687]	0.909091		[RAND_703]	0.287157
[GO_0017025]	0.973485		[RAND_704]	0.572601
[GO_0009299]	0.763636		[RAND_705]	0.375758
[GO_0034483]	0.991736		[RAND_706]	0.600551
[GO_0031463]	0.962351		[RAND_707]	0.334252
[GO_0042482]	0.979798		[RAND_708]	0.163059
[GO_2000300]	0.985308		[RAND_709]	0.719927
[GO_0050872]	0.957071		[RAND_710]	0.622054
[GO_0004298]	0.970118		[RAND_711]	0.683081
[GO_0015919]	0.964646		[RAND_712]	0.456229
[GO_0002320]	0.957071		[RAND_713]	0.511785
[GO_0010832]	0.957071		[RAND_714]	0.32702
[GO_0000050]	0.983165		[RAND_715]	0.390572
[GO_0015696]	0.962482		[RAND_716]	0.427128
[GO_1901881]	0.527273		[RAND_717]	0.506061
[GO_0005283]	0.994949		[RAND_718]	0.358586
[GO_0010823]	0.688889		[RAND_719]	0.405556
[GO_0018685]	0.981481		[RAND_720]	0.208754
[GO_0016406]	0.988215		[RAND_721]	0.691919
[GO_0016888]	0.829125		[RAND_722]	0.28367
[GO_2000848]	0.852814		[RAND_723]	0.69697
[GO_0002495]	0.989268		[RAND_724]	0.460859
[GO_0009452]	0.84624		[RAND_725]	0.350168
[GO_0005123]	0.802469		[RAND_726]	0.446689
[GO_0021516]	0.969697		[RAND_727]	0.484367
[GO_0033130]	0.82197		[RAND_728]	0.392677
[GO_0044743]	0.946667		[RAND_729]	0.609697
[GO_0042994]	0.880624		[RAND_730]	0.454545
[GO_0097014]	0.895623		[RAND_731]	0.52399
[GO_0043121]	0.981241		[RAND_732]	0.564214
[GO_1901978]	0.856902		[RAND_733]	0.584175
[GO_0048711]	0.877778		[RAND_734]	0.29596
[GO_0090175]	0.932828		[RAND_735]	0.399495
[GO_0002719]	0.85124		[RAND_736]	0.613407
[GO_0033623]	0.796857		[RAND_737]	0.397306
[GO_0016742]	0.994949		[RAND_738]	0.493687
[GO_0035987]	0.964349		[RAND_739]	0.515746
[GO_0045275]	0.996633		[RAND_740]	0.439394
[GO_0014050]	0.948232		[RAND_741]	0.688131
[GO_0070419]	1		[RAND_742]	0.611111
[GO_0060973]	0.977273		[RAND_743]	0.199495
[GO_0006104]	0.89899		[RAND_744]	0.39899
[GO_0000314]	0.969697		[RAND_745]	0.450386
[GO_0009067]	0.969066		[RAND_746]	0.346591
[GO_1901222]	0.850379		[RAND_747]	0.475379
[GO_0035710]	0.845539		[RAND_748]	0.441077
[GO_0051196]	0.888889		[RAND_749]	0.318182
[GO_0002293]	0.910279		[RAND_750]	0.594771
[GO_0031061]	0.939394		[RAND_751]	0.432012
[GO_0007094]	0.902098		[RAND_752]	0.352758
[GO_0060453]	0.816739		[RAND_753]	0.497835
[GO_0032277]	0.949495		[RAND_754]	0.494949
[GO_0003958]	0.988456		[RAND_755]	0.399711
[GO_0051044]	0.87963		[RAND_756]	0.292929
[GO_0032495]	0.990909		[RAND_757]	0.239394
[GO_0003321]	0.98557		[RAND_758]	0.588745
[GO_0072298]	0.673401		[RAND_759]	0.441077
[GO_0007212]	0.96		[RAND_760]	0.458586
[GO_0006525]	0.99449		[RAND_761]	0.456382
[GO_0030686]	0.972583		[RAND_762]	0.503608
[GO_0060384]	0.957071		[RAND_763]	0.386364
[GO_0010543]	0.927916		[RAND_764]	0.599174
[GO_0051156]	0.982043		[RAND_765]	0.476992
[GO_0021554]	0.766554		[RAND_766]	0.407407
[GO_0051861]	0.755981		[RAND_767]	0.501861
[GO_1901663]	0.965035		[RAND_768]	0.472416
[GO_0032026]	0.584596		[RAND_769]	0.433081
[GO_0045005]	0.903652		[RAND_770]	0.470085
[GO_0005166]	0.984848		[RAND_771]	0.217172
[GO_0034308]	0.990909		[RAND_772]	0.438384
[GO_0048535]	0.91342		[RAND_773]	0.564214
[GO_0003161]	0.94674		[RAND_774]	0.432507
[GO_0006903]	0.691531		[RAND_775]	0.574981
[GO_0042713]	0.875902		[RAND_776]	0.539683
[GO_0005859]	0.973064		[RAND_777]	0.479237
[GO_0006271]	0.885101		[RAND_778]	0.472222
[GO_0046969]	0.997306		[RAND_779]	0.705051
[GO_0033504]	0.896104		[RAND_780]	0.619048
[GO_0006547]	0.937951		[RAND_781]	0.444444
[GO_0048038]	0.93771		[RAND_782]	0.349327
[GO_0060174]	0.950938		[RAND_783]	0.640693
[GO_0070252]	0.862915		[RAND_784]	0.532468
[GO_0034113]	0.919192		[RAND_785]	0.419192
[GO_0004622]	0.788656		[RAND_786]	0.312354
[GO_0014824]	0.699856		[RAND_787]	0.352092
[GO_0009303]	0.919192		[RAND_788]	0.510732
[GO_0043536]	0.891524		[RAND_789]	0.508564
[GO_0032300]	0.974747		[RAND_790]	0.393939
[GO_0010743]	0.935466		[RAND_791]	0.538159
[GO_0090004]	0.879461		[RAND_792]	0.56229
[GO_0021895]	0.850611		[RAND_793]	0.445508
[GO_0010459]	0.831038		[RAND_794]	0.56933
[GO_0042382]	0.984848		[RAND_795]	0.508418
[GO_0045792]	0.911111		[RAND_796]	0.643434
[GO_0008483]	0.971801		[RAND_797]	0.600589
[GO_0016862]	0.962482		[RAND_798]	0.409812
[GO_0070775]	0.98557		[RAND_799]	0.515152
[GO_0002604]	0.811448		[RAND_800]	0.508418
[GO_0032312]	0.97365		[RAND_801]	0.521739
[GO_0086069]	0.988636		[RAND_802]	0.338384
[GO_0031571]	0.863636		[RAND_803]	0.449036
[GO_0007274]	0.928761		[RAND_804]	0.426369
[GO_0006625]	0.942761		[RAND_805]	0.410213
[GO_0006591]	0.973485		[RAND_806]	0.507576
[GO_0022406]	0.936027		[RAND_807]	0.372054
[GO_0002448]	0.86791		[RAND_808]	0.379176
[GO_0015929]	0.960227		[RAND_809]	0.482323
[GO_0046689]	0.886869		[RAND_810]	0.535354
[GO_0006089]	0.949495		[RAND_811]	0.499278
[GO_0048635]	0.891644		[RAND_812]	0.537649
[GO_0048266]	0.951389		[RAND_813]	0.481061
[GO_0002707]	0.908632		[RAND_814]	0.609734
[GO_0035428]	0.90676		[RAND_815]	0.568765
[GO_0043369]	0.969697		[RAND_816]	0.434343
[GO_0004579]	0.998557		[RAND_817]	0.652237
[GO_0044783]	0.857208		[RAND_818]	0.589532
[GO_0031650]	0.960317		[RAND_819]	0.646465
[GO_0090184]	0.949495		[RAND_820]	0.336441
[GO_0034212]	0.873737		[RAND_821]	0.387205
[GO_0046209]	0.959596		[RAND_822]	0.522922
[GO_0061014]	0.945707		[RAND_823]	0.729798
[GO_0003916]	0.973064		[RAND_824]	0.436027
[GO_0045932]	0.893674		[RAND_825]	0.473684
[GO_0042699]	0.914141		[RAND_826]	0.747475
[GO_0009263]	0.942149		[RAND_827]	0.481175
[GO_0010759]	0.940516		[RAND_828]	0.637486
[GO_0045176]	0.89899		[RAND_829]	0.449495
[GO_0033209]	0.972887		[RAND_830]	0.362573
[GO_0060768]	0.772268		[RAND_831]	0.541781
[GO_0003680]	0.727273		[RAND_832]	0.715488
[GO_0042375]	0.934905		[RAND_833]	0.608866
[GO_0045136]	0.863636		[RAND_834]	0.450337
[GO_0002681]	0.915825		[RAND_835]	0.624579
[GO_0036336]	0.699856		[RAND_836]	0.734488
[GO_0032922]	0.905934		[RAND_837]	0.39899
[GO_0021702]	0.902357		[RAND_838]	0.553535
[GO_0030857]	0.925161		[RAND_839]	0.475207
[GO_0033627]	0.855219		[RAND_840]	0.59596
[GO_0032376]	0.942502		[RAND_841]	0.679099
[GO_0048880]	0.995671		[RAND_842]	0.660895
[GO_0097066]	0.763348		[RAND_843]	0.594517
[GO_0046527]	0.921212		[RAND_844]	0.606061
[GO_0032407]	0.948052		[RAND_845]	0.623377
[GO_0005847]	0.926263		[RAND_846]	0.488889
[GO_0001836]	0.854377		[RAND_847]	0.552609
[GO_0006360]	0.838384		[RAND_848]	0.634921
[GO_0043138]	0.993266		[RAND_849]	0.313131
[GO_0042048]	0.688312		[RAND_850]	0.388167
[GO_0021869]	0.949495		[RAND_851]	0.686869
[GO_0034502]	0.92011		[RAND_852]	0.526171
[GO_0008179]	0.980716		[RAND_853]	0.551882
[GO_0032453]	0.964646		[RAND_854]	0.715488
[GO_0008158]	1		[RAND_855]	0.450056
[GO_0031294]	0.906397		[RAND_856]	0.480808
[GO_0010940]	0.902778		[RAND_857]	0.363636
[GO_0060581]	0.965035		[RAND_858]	0.436674
[GO_0070761]	0.979798		[RAND_859]	0.569986
[GO_0035640]	0.933178		[RAND_860]	0.538462
[GO_0034979]	0.996435		[RAND_861]	0.459299
[GO_0019534]	0.958333		[RAND_862]	0.517677
[GO_0031115]	0.672727		[RAND_863]	0.581818
[GO_0051439]	0.916306		[RAND_864]	0.457431
[GO_0032875]	0.943883		[RAND_865]	0.381594
[GO_0019894]	0.869565		[RAND_866]	0.645586
[GO_0005513]	0.969697		[RAND_867]	0.385281
[GO_0055094]	0.940516		[RAND_868]	0.47587
[GO_0045654]	0.713805		[RAND_869]	0.547138
[GO_0015172]	0.937557		[RAND_870]	0.534435
[GO_0007158]	0.978535		[RAND_871]	0.651515
[GO_0016998]	0.93064		[RAND_872]	0.575758
[GO_0010507]	0.667172		[RAND_873]	0.648485
[GO_0005112]	0.926768		[RAND_874]	0.359428
[GO_0005869]	0.993266		[RAND_875]	0.484848
[GO_0061299]	0.958333		[RAND_876]	0.560606
[GO_0017049]	0.962121		[RAND_877]	0.391414
[GO_0048026]	0.941919		[RAND_878]	0.314394
[GO_0051647]	0.879706		[RAND_879]	0.472452
[GO_0007028]	0.791667		[RAND_880]	0.378788
[GO_0014832]	0.989899		[RAND_881]	0.256313
[GO_0005372]	0.955711		[RAND_882]	0.680653
[GO_0014048]	0.974186		[RAND_883]	0.460718
[GO_0043587]	0.767677		[RAND_884]	0.564394
[GO_0030002]	0.775758		[RAND_885]	0.376431
[GO_0002825]	0.963444		[RAND_886]	0.524772
[GO_2000463]	0.989057		[RAND_887]	0.402357
[GO_0048018]	0.701459		[RAND_888]	0.457912
[GO_0045601]	0.828283		[RAND_889]	0.406926
[GO_0050775]	0.806892		[RAND_890]	0.269756
[GO_0006388]	0.973064		[RAND_891]	0.547138
[GO_0001640]	0.998557		[RAND_892]	0.340548
[GO_0031146]	0.979798		[RAND_893]	0.467617
[GO_0070207]	0.854738		[RAND_894]	0.407888
[GO_0097038]	0.76431		[RAND_895]	0.346801
[GO_0030673]	0.92785		[RAND_896]	0.512266
[GO_0001539]	0.9519		[RAND_897]	0.522848
[GO_2000831]	0.83569		[RAND_898]	0.457912
[GO_0033634]	0.902778		[RAND_899]	0.407828
[GO_0031210]	0.700337		[RAND_900]	0.420875
[GO_0035184]	0.961279		[RAND_901]	0.537037
[GO_0016075]	0.856061		[RAND_902]	0.700758
[GO_0008536]	0.972222		[RAND_903]	0.486532
[GO_0006047]	0.893939		[RAND_904]	0.590909
[GO_0070492]	0.895623		[RAND_905]	0.23064
[GO_0043457]	0.822671		[RAND_906]	0.291807
[GO_0009975]	0.987475		[RAND_907]	0.435152
[GO_0070670]	0.801768		[RAND_908]	0.55766
[GO_0022821]	0.994949		[RAND_909]	0.661616
[GO_0000400]	0.97601		[RAND_910]	0.551768
[GO_0035809]	0.940657		[RAND_911]	0.57197
[GO_0070092]	0.846801		[RAND_912]	0.602694
[GO_0030893]	0.998557		[RAND_913]	0.541126
[GO_0018410]	0.883838		[RAND_914]	0.292929
[GO_0015459]	0.879247		[RAND_915]	0.385675
[GO_0010614]	0.881313		[RAND_916]	0.611111
[GO_0032228]	0.950303		[RAND_917]	0.323636
[GO_0043114]	0.877345		[RAND_918]	0.381433
[GO_0046320]	0.895776		[RAND_919]	0.523416
[GO_0002385]	0.592172		[RAND_920]	0.621212
[GO_0010871]	0.97138		[RAND_921]	0.383838
[GO_0009812]	0.998557		[RAND_922]	0.779221
[GO_0005790]	0.904429		[RAND_923]	0.376845
[GO_0048251]	0.930976		[RAND_924]	0.515152
[GO_0046627]	0.925657		[RAND_925]	0.423434
[GO_0035414]	0.864198		[RAND_926]	0.628507
[GO_0048268]	0.992785		[RAND_927]	0.522367
[GO_0051286]	0.806958		[RAND_928]	0.661055
[GO_0032667]	0.994228		[RAND_929]	0.320346
[GO_0006586]	0.869697		[RAND_930]	0.606061
[GO_0003307]	0.842713		[RAND_931]	0.647908
[GO_0030517]	0.901515		[RAND_932]	0.421212
[GO_0009310]	0.978956		[RAND_933]	0.509259
[GO_0010839]	0.936027		[RAND_934]	0.3367
[GO_0042133]	0.898531		[RAND_935]	0.511938
[GO_0048156]	0.914141		[RAND_936]	0.602273
[GO_0035813]	0.91823		[RAND_937]	0.419913
[GO_0015868]	0.819625		[RAND_938]	0.532468
[GO_0032580]	0.939394		[RAND_939]	0.353535
[GO_0003351]	0.933333		[RAND_940]	0.552189
[GO_0018200]	0.891644		[RAND_941]	0.567493
[GO_0043687]	0.825758		[RAND_942]	0.37963
[GO_0034755]	0.915825		[RAND_943]	0.436588
[GO_0050780]	0.714141		[RAND_944]	0.548485
[GO_0035584]	0.731762		[RAND_945]	0.282828
[GO_0042362]	0.915825		[RAND_946]	0.53367
[GO_0070842]	0.910534		[RAND_947]	0.715729
[GO_0045814]	0.929293		[RAND_948]	0.460438
[GO_0009188]	0.99697		[RAND_949]	0.525253
[GO_0044130]	0.959596		[RAND_950]	0.456061
[GO_0042661]	0.91342		[RAND_951]	0.796537
[GO_0032400]	0.909933		[RAND_952]	0.54798
[GO_0008603]	0.964015		[RAND_953]	0.306818
[GO_0008206]	0.873232		[RAND_954]	0.507071
[GO_0033131]	0.914141		[RAND_955]	0.476431
[GO_0042430]	0.894205		[RAND_956]	0.522594
[GO_0000183]	0.979798		[RAND_957]	0.565657
[GO_0000178]	0.934641		[RAND_958]	0.532383
[GO_0009130]	0.987879		[RAND_959]	0.514141
[GO_0030853]	0.933622		[RAND_960]	0.408369
[GO_0051409]	0.998737		[RAND_961]	0.460859
[GO_0035246]	0.98541		[RAND_962]	0.551066
[GO_0031054]	0.998557		[RAND_963]	0.464646
[GO_0001968]	0.941919		[RAND_964]	0.589899
[GO_0045623]	0.843434		[RAND_965]	0.532323
[GO_0001671]	0.901876		[RAND_966]	0.520924
[GO_0001941]	0.901876		[RAND_967]	0.685426
[GO_0002891]	0.967172		[RAND_968]	0.443182
[GO_0032645]	0.934343		[RAND_969]	0.526515
[GO_0005721]	0.979798		[RAND_970]	0.501684
[GO_0005527]	0.990572		[RAND_971]	0.597306
[GO_0016624]	0.991342		[RAND_972]	0.268398
[GO_0031404]	0.976431		[RAND_973]	0.46633
[GO_0007440]	0.921717		[RAND_974]	0.570707
[GO_0045060]	0.973906		[RAND_975]	0.551347
[GO_0043303]	0.888889		[RAND_976]	0.350427
[GO_0032351]	0.535354		[RAND_977]	0.522727
[GO_0071331]	0.764112		[RAND_978]	0.480689
[GO_0007098]	0.890993		[RAND_979]	0.468013
[GO_0043153]	0.909091		[RAND_980]	0.333333
[GO_0048240]	0.691919		[RAND_981]	0.558923
[GO_0007252]	0.973906		[RAND_982]	0.393098
[GO_0048500]	0.978355		[RAND_983]	0.481962
[GO_0042832]	0.994949		[RAND_984]	0.480219
[GO_0002029]	0.946305		[RAND_985]	0.444976
[GO_0032728]	0.976077		[RAND_986]	0.446571
[GO_0042572]	0.970328		[RAND_987]	0.316288
[GO_0090342]	0.872727		[RAND_988]	0.524242
[GO_0055017]	0.961039		[RAND_989]	0.568543
[GO_0030275]	0.820707		[RAND_990]	0.505682
[GO_0006390]	0.981061		[RAND_991]	0.520202
[GO_0019956]	0.960017		[RAND_992]	0.502946
[GO_0002820]	0.87991		[RAND_993]	0.594837
[GO_0021860]	0.856902		[RAND_994]	0.454545
[GO_0016641]	0.990572		[RAND_995]	0.407407
[GO_0060170]	0.648841		[RAND_996]	0.326797
[GO_0048843]	0.992144		[RAND_997]	0.601571
[GO_0072422]	0.875902		[RAND_998]	0.363636
[GO_0055089]	0.936869		[RAND_999]	0.444444
[GO_0035518]	0.992424		[RAND_1000]	0.488636
[GO_0031466]	0.92785		[RAND_1001]	0.483405
[GO_0014059]	0.923977		[RAND_1002]	0.543328
[GO_0043196]	0.873737		[RAND_1003]	0.507071
[GO_0044295]	0.90846		[RAND_1004]	0.589015
[GO_0016901]	0.93771		[RAND_1005]	0.530303
[GO_0002833]	0.906846		[RAND_1006]	0.457351
[GO_0051957]	0.974747		[RAND_1007]	0.479076
[GO_0015095]	0.944833		[RAND_1008]	0.656566
[GO_0010882]	0.994388		[RAND_1009]	0.586981
[GO_0014820]	0.741162		[RAND_1010]	0.494949
[GO_0031418]	0.979266		[RAND_1011]	0.590112
[GO_0004143]	0.983405		[RAND_1012]	0.602453
[GO_1901682]	0.93618		[RAND_1013]	0.550964
[GO_0072207]	0.897868		[RAND_1014]	0.580247
[GO_0015872]	0.965909		[RAND_1015]	0.448232
[GO_0036315]	0.656566		[RAND_1016]	0.415404
[GO_0006611]	0.892256		[RAND_1017]	0.422799
[GO_0035235]	0.974528		[RAND_1018]	0.42556
[GO_0042904]	0.994949		[RAND_1019]	0.308081
[GO_0007199]	0.885859		[RAND_1020]	0.308081
[GO_0055057]	0.8367		[RAND_1021]	0.489057
[GO_0033210]	0.811869		[RAND_1022]	0.611111
[GO_0015669]	0.988636		[RAND_1023]	0.459596
[GO_0045295]	0.948773		[RAND_1024]	0.511544
[GO_0003708]	0.998557		[RAND_1025]	0.556999
[GO_0032733]	0.93771		[RAND_1026]	0.409091
[GO_0033081]	0.84798		[RAND_1027]	0.462121
[GO_0042756]	0.95671		[RAND_1028]	0.515873
[GO_0090189]	0.917088		[RAND_1029]	0.561869
[GO_0061303]	0.896104		[RAND_1030]	0.304473
[GO_0004982]	0.996327		[RAND_1031]	0.320478
[GO_0042659]	0.849016		[RAND_1032]	0.481659
[GO_0046174]	0.876768		[RAND_1033]	0.4633
[GO_0060456]	0.937557		[RAND_1034]	0.583104
[GO_0035194]	0.962542		[RAND_1035]	0.60564
[GO_0045214]	0.961792		[RAND_1036]	0.472112
[GO_0000279]	0.832323		[RAND_1037]	0.488081
[GO_0080025]	0.749806		[RAND_1038]	0.433566
[GO_0032000]	0.863636		[RAND_1039]	0.291667
[GO_0043024]	0.871573		[RAND_1040]	0.672439
[GO_0007217]	0.957071		[RAND_1041]	0.57702
[GO_0071498]	0.747475		[RAND_1042]	0.453102
[GO_0071480]	0.855219		[RAND_1043]	0.534231
[GO_0030140]	0.797475		[RAND_1044]	0.525758
[GO_0003140]	0.848485		[RAND_1045]	0.447811
[GO_0043256]	1		[RAND_1046]	0.420202
[GO_0050961]	0.813131		[RAND_1047]	0.411616
[GO_0002855]	0.958153		[RAND_1048]	0.698413
[GO_0061099]	0.773288		[RAND_1049]	0.493827
[GO_0051293]	0.909091		[RAND_1050]	0.588745
[GO_0034067]	0.903199		[RAND_1051]	0.467172
[GO_0045628]	0.778788		[RAND_1052]	0.320202
[GO_0002031]	0.874197		[RAND_1053]	0.446281
[GO_0032891]	0.822222		[RAND_1054]	0.579798
[GO_0050649]	0.988636		[RAND_1055]	0.275253
[GO_0010890]	0.754209		[RAND_1056]	0.720539
[GO_0046051]	0.984389		[RAND_1057]	0.526171
[GO_0051580]	0.866162		[RAND_1058]	0.661616
[GO_0001580]	0.985068		[RAND_1059]	0.532279
[GO_0031649]	0.967172		[RAND_1060]	0.478535
[GO_0032106]	0.781937		[RAND_1061]	0.562092
[GO_0051205]	0.865932		[RAND_1062]	0.392103
[GO_0009148]	0.986014		[RAND_1063]	0.399378
[GO_0043030]	0.873737		[RAND_1064]	0.468687
[GO_0060046]	0.551227		[RAND_1065]	0.444444
[GO_0044380]	0.882576		[RAND_1066]	0.434343
[GO_0045588]	0.989899		[RAND_1067]	0.445887
[GO_0010803]	0.840909		[RAND_1068]	0.67803
[GO_0060406]	0.891134		[RAND_1069]	0.608305
[GO_0001730]	0.995409		[RAND_1070]	0.528007
[GO_0045741]	0.946128		[RAND_1071]	0.367845
[GO_0003084]	0.915627		[RAND_1072]	0.482472
[GO_0045334]	0.909812		[RAND_1073]	0.592352
[GO_0000381]	0.939394		[RAND_1074]	0.544137
[GO_0030346]	0.688552		[RAND_1075]	0.73569
[GO_0002676]	0.933782		[RAND_1076]	0.687991
[GO_0019321]	0.979798		[RAND_1077]	0.455988
[GO_0010642]	0.795455		[RAND_1078]	0.486111
[GO_0032863]	0.810101		[RAND_1079]	0.318182
[GO_0006111]	0.856181		[RAND_1080]	0.50457
[GO_0042165]	0.964427		[RAND_1081]	0.45235
[GO_2000310]	0.944444		[RAND_1082]	0.610101
[GO_0019720]	0.968254		[RAND_1083]	0.607504
[GO_0002090]	0.771809		[RAND_1084]	0.500459
[GO_0052166]	0.997114		[RAND_1085]	0.683983
[GO_0008635]	0.956229		[RAND_1086]	0.277778
[GO_0060260]	0.827652		[RAND_1087]	0.42298
[GO_0000462]	0.966811		[RAND_1088]	0.239538
[GO_0060136]	0.689394		[RAND_1089]	0.590909
[GO_2000251]	0.845118		[RAND_1090]	0.547699
[GO_0002504]	0.985971		[RAND_1091]	0.407969
[GO_0016514]	0.999223		[RAND_1092]	0.475524
[GO_2001256]	0.585859		[RAND_1093]	0.388889
[GO_0005861]	1		[RAND_1094]	0.473485
[GO_0006857]	0.977633		[RAND_1095]	0.578644
[GO_0032543]	0.965106		[RAND_1096]	0.423324
[GO_0015125]	0.988345		[RAND_1097]	0.773893
[GO_0007213]	0.977273		[RAND_1098]	0.616162
[GO_0048147]	0.778199		[RAND_1099]	0.500842
[GO_0003093]	0.859363		[RAND_1100]	0.669775
[GO_0042246]	0.896585		[RAND_1101]	0.315536
[GO_0006273]	0.887626		[RAND_1102]	0.440657
[GO_0032958]	0.847222		[RAND_1103]	0.561869
[GO_0015280]	0.900433		[RAND_1104]	0.590188
[GO_1901532]	0.782828		[RAND_1105]	0.417508
[GO_0006400]	0.933923		[RAND_1106]	0.463805
[GO_0017134]	0.819444		[RAND_1107]	0.48064
[GO_0035307]	0.807304		[RAND_1108]	0.633256
[GO_0032008]	0.683983		[RAND_1109]	0.580808
[GO_0030728]	0.854333		[RAND_1110]	0.644338
[GO_0060745]	0.991582		[RAND_1111]	0.537037
[GO_0015986]	0.977273		[RAND_1112]	0.436869
[GO_0001829]	0.884961		[RAND_1113]	0.372054
[GO_0051292]	0.991162		[RAND_1114]	0.419192
[GO_0004950]	0.990741		[RAND_1115]	0.550505
[GO_0009404]	0.818182		[RAND_1116]	0.493827
[GO_0032743]	0.981818		[RAND_1117]	0.351515
[GO_0008340]	0.801088		[RAND_1118]	0.271173
[GO_0021984]	0.959596		[RAND_1119]	0.53468
[GO_0048172]	0.987654		[RAND_1120]	0.529742
[GO_0045841]	0.897802		[RAND_1121]	0.399881
[GO_0005328]	0.949495		[RAND_1122]	0.492544
[GO_0043186]	0.949495		[RAND_1123]	0.634527
[GO_0086091]	0.983586		[RAND_1124]	0.558712
[GO_0070296]	0.993266		[RAND_1125]	0.470258
[GO_0015791]	0.891919		[RAND_1126]	0.526263
[GO_0009173]	0.981061		[RAND_1127]	0.243687
[GO_0016421]	1		[RAND_1128]	0.631313
[GO_2000794]	0.991582		[RAND_1129]	0.429293
[GO_0015816]	0.987013		[RAND_1130]	0.665224
[GO_0060124]	0.908081		[RAND_1131]	0.380808
[GO_0001820]	0.87013		[RAND_1132]	0.556999
[GO_0010985]	0.858586		[RAND_1133]	0.300144
[GO_0006851]	0.608947		[RAND_1134]	0.634921
[GO_0006378]	0.939394		[RAND_1135]	0.590707
[GO_0003222]	0.979798		[RAND_1136]	0.270707
[GO_0030948]	0.825397		[RAND_1137]	0.235209
[GO_0033147]	0.682828		[RAND_1138]	0.542424
[GO_0005247]	0.991342		[RAND_1139]	0.570707
[GO_0031670]	0.790404		[RAND_1140]	0.521886
[GO_0000153]	0.893218		[RAND_1141]	0.467532
[GO_0031430]	0.921212		[RAND_1142]	0.381818
[GO_0035058]	0.823232		[RAND_1143]	0.583333
[GO_0035198]	0.95202		[RAND_1144]	0.340909
[GO_0071501]	0.803752		[RAND_1145]	0.307359
[GO_0016289]	0.937637		[RAND_1146]	0.470795
[GO_0042417]	0.908249		[RAND_1147]	0.498316
[GO_0032252]	0.951178		[RAND_1148]	0.616162
[GO_0070513]	0.988636		[RAND_1149]	0.531566
[GO_0004032]	0.99798		[RAND_1150]	0.526263
[GO_0050855]	0.976431		[RAND_1151]	0.846801
[GO_0032673]	0.868248		[RAND_1152]	0.381643
[GO_0071549]	0.933782		[RAND_1153]	0.363636
[GO_0016559]	0.954545		[RAND_1154]	0.476768
[GO_0046337]	0.979798		[RAND_1155]	0.457431
[GO_0001573]	0.961279		[RAND_1156]	0.553872
[GO_0051766]	0.996212		[RAND_1157]	0.502525
[GO_0009648]	0.924242		[RAND_1158]	0.646465
[GO_1901797]	0.904882		[RAND_1159]	0.601852
[GO_0030159]	0.927456		[RAND_1160]	0.505969
[GO_0032780]	0.860269		[RAND_1161]	0.505051
[GO_0071869]	0.914141		[RAND_1162]	0.46633
[GO_0021694]	0.917172		[RAND_1163]	0.445118
[GO_0016840]	0.917929		[RAND_1164]	0.270202
[GO_0035869]	0.89899		[RAND_1165]	0.517045
[GO_0016538]	0.969697		[RAND_1166]	0.536232
[GO_0031005]	0.851852		[RAND_1167]	0.547699
[GO_0005338]	0.979798		[RAND_1168]	0.659452
[GO_0030296]	0.807239		[RAND_1169]	0.511785
[GO_0070233]	0.835276		[RAND_1170]	0.674437
[GO_0043248]	0.974026		[RAND_1171]	0.443001
[GO_0070141]	0.762626		[RAND_1172]	0.444444
[GO_0060684]	0.774892		[RAND_1173]	0.448773
[GO_0006744]	0.984848		[RAND_1174]	0.305051
[GO_0021801]	0.957265		[RAND_1175]	0.484848
[GO_0030914]	0.925685		[RAND_1176]	0.550505
[GO_0043596]	0.935185		[RAND_1177]	0.449916
[GO_0019915]	0.93067		[RAND_1178]	0.421028
[GO_0016409]	0.959091		[RAND_1179]	0.580808
[GO_0051693]	0.978182		[RAND_1180]	0.585455
[GO_0015175]	0.968102		[RAND_1181]	0.516746
[GO_0051193]	0.83165		[RAND_1182]	0.79798
[GO_0021511]	0.911846		[RAND_1183]	0.416896
[GO_0005310]	0.921212		[RAND_1184]	0.582828
[GO_0097237]	0.808081		[RAND_1185]	0.631313
[GO_0043497]	0.901876		[RAND_1186]	0.720058
[GO_2000772]	0.828283		[RAND_1187]	0.346189
[GO_0034587]	0.997475		[RAND_1188]	0.651515
[GO_0009881]	0.995791		[RAND_1189]	0.527778
[GO_0006000]	0.925505		[RAND_1190]	0.438131
[GO_0015299]	0.99062		[RAND_1191]	0.430736
[GO_0045019]	0.84596		[RAND_1192]	0.478114
[GO_0002161]	0.939394		[RAND_1193]	0.344557
[GO_0042407]	0.843434		[RAND_1194]	0.343434
[GO_0009221]	0.924242		[RAND_1195]	0.254209
[GO_0032402]	0.89899		[RAND_1196]	0.614899
[GO_0060441]	0.934563		[RAND_1197]	0.595081
[GO_0046512]	0.911616		[RAND_1198]	0.535354
[GO_0048261]	0.869949		[RAND_1199]	0.349747
[GO_0043653]	0.834343		[RAND_1200]	0.416162
[GO_0000993]	0.928171		[RAND_1201]	0.654321
[GO_0071697]	0.885732		[RAND_1202]	0.40846
[GO_0021523]	0.838384		[RAND_1203]	0.671717
[GO_0015279]	0.89899		[RAND_1204]	0.287318
[GO_0006610]	0.993266		[RAND_1205]	0.516835
[GO_0006356]	0.821549		[RAND_1206]	0.325477
[GO_0002830]	0.806397		[RAND_1207]	0.387205
[GO_0032366]	0.909091		[RAND_1208]	0.454545
[GO_0000315]	0.974089		[RAND_1209]	0.444005
[GO_0090382]	0.878011		[RAND_1210]	0.52603
[GO_0005148]	0.909091		[RAND_1211]	0.152958
[GO_0003416]	0.921356		[RAND_1212]	0.40404
[GO_0090201]	0.824916		[RAND_1213]	0.593434
[GO_0009650]	0.95202		[RAND_1214]	0.444444
[GO_0005537]	0.921318		[RAND_1215]	0.458267
[GO_0008443]	0.998557		[RAND_1216]	0.698413
[GO_0051608]	0.867845		[RAND_1217]	0.542088
[GO_0060117]	0.805387		[RAND_1218]	0.618855
[GO_0007131]	0.963549		[RAND_1219]	0.443127
[GO_0001520]	0.926768		[RAND_1220]	0.410354
[GO_0035250]	0.939394		[RAND_1221]	0.432507
[GO_0002704]	0.917508		[RAND_1222]	0.576178
[GO_0006477]	0.984848		[RAND_1223]	0.550505
[GO_0034394]	0.80117		[RAND_1224]	0.513025
[GO_0051189]	0.966811		[RAND_1225]	0.510823
[GO_0071711]	0.79798		[RAND_1226]	0.399711
[GO_0005892]	0.986532		[RAND_1227]	0.458586
[GO_0090398]	0.825051		[RAND_1228]	0.528889
[GO_0016884]	0.970707		[RAND_1229]	0.379798
[GO_0042056]	0.904306		[RAND_1230]	0.501329
[GO_2001244]	0.898359		[RAND_1231]	0.510732
[GO_0043537]	0.851515		[RAND_1232]	0.55
[GO_0034629]	0.784091		[RAND_1233]	0.319444
[GO_0045717]	0.892929		[RAND_1234]	0.40202
[GO_0033005]	0.964258		[RAND_1235]	0.560995
[GO_0035751]	0.930976		[RAND_1236]	0.489899
[GO_0070003]	0.964226		[RAND_1237]	0.477273
[GO_0045745]	0.938384		[RAND_1238]	0.478788
[GO_0051238]	0.727273		[RAND_1239]	0.281145
[GO_0060272]	0.942502		[RAND_1240]	0.575758
[GO_0006662]	0.990676		[RAND_1241]	0.382284
[GO_0003081]	0.90426		[RAND_1242]	0.53711
[GO_0048793]	0.786195		[RAND_1243]	0.710438
[GO_0071907]	0.730159		[RAND_1244]	0.454545
[GO_0008089]	0.980359		[RAND_1245]	0.489899
[GO_0033690]	0.87991		[RAND_1246]	0.383838
[GO_0043589]	0.922222		[RAND_1247]	0.650505
[GO_0052257]	0.998557		[RAND_1248]	0.330447
[GO_0004383]	0.995409		[RAND_1249]	0.32966
[GO_0001931]	0.8367		[RAND_1250]	0.503367
[GO_0031943]	0.763187		[RAND_1251]	0.4422
[GO_0001911]	0.925408		[RAND_1252]	0.469308
[GO_0035612]	0.880231		[RAND_1253]	0.463203
[GO_0008140]	0.860029		[RAND_1254]	0.256854
[GO_0016446]	0.965909		[RAND_1255]	0.540404
[GO_0005246]	0.929774		[RAND_1256]	0.478595
[GO_0008653]	0.824916		[RAND_1257]	0.755892
[GO_0061003]	0.983165		[RAND_1258]	0.5
[GO_0070776]	0.989899		[RAND_1259]	0.50938
[GO_0090050]	0.954545		[RAND_1260]	0.526936
[GO_0009804]	0.947811		[RAND_1261]	0.611111
[GO_0004983]	0.993939		[RAND_1262]	0.682828
[GO_0000276]	0.978676		[RAND_1263]	0.470258
[GO_0030431]	0.771717		[RAND_1264]	0.439394
[GO_0016854]	0.951515		[RAND_1265]	0.470707
[GO_0045836]	0.71156		[RAND_1266]	0.409652
[GO_0072668]	0.989899		[RAND_1267]	0.5
[GO_0036041]	0.908249		[RAND_1268]	0.617845
[GO_0070633]	0.89697		[RAND_1269]	0.515825
[GO_0015860]	0.868687		[RAND_1270]	0.526936
[GO_0001542]	0.904429		[RAND_1271]	0.567211
[GO_0016878]	0.991021		[RAND_1272]	0.502245
[GO_0010667]	0.924242		[RAND_1273]	0.353535
[GO_0004568]	0.968434		[RAND_1274]	0.603535
[GO_0001556]	0.768271		[RAND_1275]	0.490196
[GO_0045880]	0.911111		[RAND_1276]	0.482828
[GO_0010831]	0.81241		[RAND_1277]	0.399711
[GO_0006972]	0.630422		[RAND_1278]	0.484848
[GO_0033151]	0.974747		[RAND_1279]	0.522367
[GO_0000266]	0.723345		[RAND_1280]	0.478114
[GO_0070723]	0.838384		[RAND_1281]	0.584416
[GO_0070822]	0.969697		[RAND_1282]	0.359428
[GO_0015824]	0.992785		[RAND_1283]	0.620491
[GO_0002292]	0.898396		[RAND_1284]	0.467617
[GO_0014049]	0.989899		[RAND_1285]	0.25477
[GO_0004016]	0.980716		[RAND_1286]	0.703398
[GO_0048557]	0.933141		[RAND_1287]	0.393939
[GO_2000515]	0.846648		[RAND_1288]	0.740129
[GO_0060760]	0.827722		[RAND_1289]	0.594276
[GO_0052556]	0.998557		[RAND_1290]	0.620491
[GO_1901722]	0.786961		[RAND_1291]	0.319559
[GO_0090128]	0.919192		[RAND_1292]	0.277217
[GO_0009219]	0.95202		[RAND_1293]	0.411616
[GO_0019104]	0.958874		[RAND_1294]	0.569986
[GO_0072112]	0.732323		[RAND_1295]	0.618687
[GO_0048016]	0.989899		[RAND_1296]	0.446465
[GO_0045651]	0.902357		[RAND_1297]	0.301908
[GO_0045116]	0.914141		[RAND_1298]	0.546717
[GO_0030214]	0.924242		[RAND_1299]	0.558923
[GO_0015936]	0.952603		[RAND_1300]	0.392385
[GO_0031462]	0.933622		[RAND_1301]	0.555556
[GO_0045414]	0.856061		[RAND_1302]	0.4133
[GO_0042953]	0.897547		[RAND_1303]	0.411255
[GO_0017146]	0.94123		[RAND_1304]	0.512397
[GO_0032800]	0.707071		[RAND_1305]	0.414141
[GO_0018198]	0.903652		[RAND_1306]	0.476301
[GO_0072273]	0.940171		[RAND_1307]	0.494172
[GO_0016405]	0.998737		[RAND_1308]	0.385101
[GO_0042073]	0.923681		[RAND_1309]	0.454545
[GO_0002691]	0.991582		[RAND_1310]	0.338384
[GO_0051496]	0.867003		[RAND_1311]	0.438131
[GO_0033084]	0.940837		[RAND_1312]	0.503608
[GO_0009110]	0.819865		[RAND_1313]	0.703704
[GO_0000940]	0.981635		[RAND_1314]	0.601469
[GO_0034605]	0.688793		[RAND_1315]	0.299663
[GO_0051645]	0.821549		[RAND_1316]	0.434343
[GO_0008060]	0.987603		[RAND_1317]	0.540863
[GO_0008641]	0.942761		[RAND_1318]	0.659933
[GO_0042575]	0.92562		[RAND_1319]	0.474747
[GO_0002281]	0.971861		[RAND_1320]	0.59596
[GO_0005388]	0.987013		[RAND_1321]	0.584416
[GO_0070652]	0.948232		[RAND_1322]	0.217172
[GO_0006105]	0.972727		[RAND_1323]	0.390909
[GO_0031284]	0.808081		[RAND_1324]	0.159091
[GO_0019934]	0.961279		[RAND_1325]	0.577441
[GO_0017071]	0.930976		[RAND_1326]	0.456229
[GO_2000378]	0.70101		[RAND_1327]	0.53266
[GO_0042737]	0.979798		[RAND_1328]	0.710101
[GO_0034248]	0.855219		[RAND_1329]	0.654882
[GO_0060028]	0.954545		[RAND_1330]	0.584175
[GO_0051400]	0.987013		[RAND_1331]	0.37518
[GO_0000084]	0.679012		[RAND_1332]	0.429854
[GO_0006642]	0.93771		[RAND_1333]	0.552189
[GO_0004726]	0.924242		[RAND_1334]	0.589226
[GO_0007350]	0.696128		[RAND_1335]	0.517677
[GO_0006828]	0.874747		[RAND_1336]	0.537374
[GO_0015238]	0.960227		[RAND_1337]	0.578914
[GO_0002577]	0.878788		[RAND_1338]	0.352525
[GO_0034340]	0.951178		[RAND_1339]	0.397306
[GO_0005138]	0.996633		[RAND_1340]	0.446128
[GO_0043116]	0.816345		[RAND_1341]	0.470156
[GO_0022410]	0.925926		[RAND_1342]	0.460798
[GO_0008272]	0.933622		[RAND_1343]	0.640693
[GO_0002862]	0.899711		[RAND_1344]	0.464646
[GO_0005234]	0.998812		[RAND_1345]	0.54486
[GO_0004653]	0.993464		[RAND_1346]	0.538324
[GO_0097178]	0.86532		[RAND_1347]	0.656566
[GO_0008053]	0.907254		[RAND_1348]	0.588613
[GO_0043176]	0.880471		[RAND_1349]	0.456229
[GO_0032781]	0.814023		[RAND_1350]	0.470588
[GO_2001239]	0.880808		[RAND_1351]	0.525253
[GO_0070628]	0.968434		[RAND_1352]	0.378788
[GO_0021542]	0.8446		[RAND_1353]	0.386169
[GO_0042100]	0.960784		[RAND_1354]	0.412359
[GO_0005677]	0.860269		[RAND_1355]	0.671717
[GO_0047760]	0.996633		[RAND_1356]	0.493266
[GO_0001823]	0.888047		[RAND_1357]	0.489057
[GO_0005520]	0.972929		[RAND_1358]	0.628283
[GO_0009125]	0.79798		[RAND_1359]	0.526936
[GO_0048733]	0.79798		[RAND_1360]	0.549784
[GO_0045956]	0.937951		[RAND_1361]	0.481241
[GO_0035035]	0.884636		[RAND_1362]	0.481127
[GO_0016242]	0.692641		[RAND_1363]	0.626263
[GO_0032210]	0.984848		[RAND_1364]	0.265993
[GO_0032493]	0.93266		[RAND_1365]	0.46633
[GO_0086065]	0.978114		[RAND_1366]	0.514029
[GO_0090079]	0.877104		[RAND_1367]	0.446128
[GO_0007509]	0.861953		[RAND_1368]	0.506734
[GO_0047498]	0.994949		[RAND_1369]	0.587542
[GO_0016045]	0.979237		[RAND_1370]	0.523008
[GO_0003308]	0.907407		[RAND_1371]	0.277778
[GO_0042523]	0.968975		[RAND_1372]	0.505051
[GO_0004953]	0.971251		[RAND_1373]	0.337218
[GO_0031163]	0.950337		[RAND_1374]	0.412458
[GO_0051818]	0.987374		[RAND_1375]	0.531566
[GO_0035909]	0.967677		[RAND_1376]	0.607576
[GO_0097090]	0.981061		[RAND_1377]	0.347222
[GO_0016864]	0.981352		[RAND_1378]	0.492618
[GO_0008173]	0.94798		[RAND_1379]	0.486364
[GO_0007128]	0.813131		[RAND_1380]	0.487374
[GO_0042517]	0.943526		[RAND_1381]	0.521579
[GO_0014009]	0.74026		[RAND_1382]	0.616162
[GO_0021940]	0.898072		[RAND_1383]	0.28742
[GO_0003997]	0.97138		[RAND_1384]	0.744108
[GO_0042559]	0.993687		[RAND_1385]	0.422348
[GO_0015988]	0.985455		[RAND_1386]	0.468687
[GO_0071322]	0.777297		[RAND_1387]	0.474747
[GO_0033327]	0.79798		[RAND_1388]	0.687879
[GO_0017069]	0.975758		[RAND_1389]	0.653199
[GO_2000849]	0.8367		[RAND_1390]	0.671717
[GO_0061384]	0.869146		[RAND_1391]	0.528466
[GO_0060571]	0.906205		[RAND_1392]	0.60077
[GO_0033265]	0.905724		[RAND_1393]	0.547138
[GO_0030520]	0.945822		[RAND_1394]	0.568411
[GO_0042749]	0.929798		[RAND_1395]	0.594949
[GO_0006534]	0.998878		[RAND_1396]	0.645342
[GO_0060986]	0.687991		[RAND_1397]	0.531987
[GO_0051000]	0.833333		[RAND_1398]	0.484848
[GO_0007004]	0.874459		[RAND_1399]	0.41847
[GO_0042219]	0.985859		[RAND_1400]	0.408081
[GO_0061154]	0.936508		[RAND_1401]	0.549784
[GO_0050908]	0.782828		[RAND_1402]	0.594697
[GO_0008432]	0.852525		[RAND_1403]	0.439394
[GO_0032908]	0.582492		[RAND_1404]	0.338384
[GO_0019835]	0.884259		[RAND_1405]	0.406987
[GO_2000738]	0.940404		[RAND_1406]	0.575758
[GO_0060964]	0.891134		[RAND_1407]	0.637486
[GO_0031063]	0.874747		[RAND_1408]	0.363131
[GO_0046621]	0.773064		[RAND_1409]	0.621549
[GO_0007216]	0.969697		[RAND_1410]	0.505051
[GO_0033240]	0.77135		[RAND_1411]	0.515152
[GO_0043650]	0.943434		[RAND_1412]	0.485859
[GO_0006298]	0.987568		[RAND_1413]	0.564103
[GO_0031958]	0.837262		[RAND_1414]	0.665544
[GO_1900151]	0.982684		[RAND_1415]	0.367965
[GO_0072311]	0.679293		[RAND_1416]	0.530303
[GO_0016290]	0.929924		[RAND_1417]	0.385732
[GO_0015651]	0.893098		[RAND_1418]	0.549663
[GO_0061314]	0.991342		[RAND_1419]	0.554113
[GO_0061308]	0.968013		[RAND_1420]	0.664983
[GO_0030276]	0.960035		[RAND_1421]	0.490997
[GO_0070972]	0.886134		[RAND_1422]	0.577135
[GO_2000193]	0.787247		[RAND_1423]	0.426768
[GO_0051571]	0.977961		[RAND_1424]	0.506887
[GO_0060573]	0.943603		[RAND_1425]	0.496633
[GO_0032375]	0.79798		[RAND_1426]	0.496786
[GO_0030432]	0.90303		[RAND_1427]	0.547475
[GO_0043576]	0.915344		[RAND_1428]	0.601732
[GO_0030490]	0.973485		[RAND_1429]	0.625
[GO_0042754]	0.949495		[RAND_1430]	0.399711
[GO_0035381]	0.991342		[RAND_1431]	0.52381
[GO_0010715]	0.93266		[RAND_1432]	0.308081
[GO_0033700]	0.997245		[RAND_1433]	0.615243
[GO_0001955]	0.787879		[RAND_1434]	0.213805
[GO_0042589]	0.989057		[RAND_1435]	0.56734
[GO_0030666]	0.726496		[RAND_1436]	0.54157
[GO_0043094]	0.909091		[RAND_1437]	0.629936
[GO_0002885]	0.880051		[RAND_1438]	0.443182
[GO_0032040]	0.984127		[RAND_1439]	0.487734
[GO_0010984]	0.88468		[RAND_1440]	0.476431
[GO_0009264]	0.975309		[RAND_1441]	0.441077
[GO_0070569]	0.991582		[RAND_1442]	0.213805
[GO_0050706]	0.917298		[RAND_1443]	0.57702
[GO_0050850]	0.858586		[RAND_1444]	0.530909
[GO_0003177]	0.860831		[RAND_1445]	0.632997
[GO_0016778]	0.851371		[RAND_1446]	0.526696
[GO_0004571]	0.998316		[RAND_1447]	0.62963
[GO_0006312]	0.886003		[RAND_1448]	0.468975
[GO_0043220]	0.89899		[RAND_1449]	0.591368
[GO_0033865]	0.958923		[RAND_1450]	0.342761
[GO_0032452]	0.959035		[RAND_1451]	0.537037
[GO_0097028]	0.948617		[RAND_1452]	0.583224
[GO_0035458]	0.975666		[RAND_1453]	0.408632
[GO_0032825]	0.950617		[RAND_1454]	0.621773
[GO_0030497]	0.967452		[RAND_1455]	0.465769
[GO_0014067]	0.782828		[RAND_1456]	0.489899
[GO_0016322]	0.699495		[RAND_1457]	0.613636
[GO_0014056]	0.991342		[RAND_1458]	0.643579
[GO_0005168]	0.998316		[RAND_1459]	0.671717
[GO_0004675]	1		[RAND_1460]	0.477633
[GO_0004629]	0.993939		[RAND_1461]	0.531313
[GO_0051864]	0.939394		[RAND_1462]	0.546717
[GO_0048505]	0.704316		[RAND_1463]	0.555556
[GO_0005113]	0.888889		[RAND_1464]	0.542929
[GO_0032786]	0.934905		[RAND_1465]	0.376543
[GO_0031527]	0.860831		[RAND_1466]	0.742985
[GO_0006704]	0.83165		[RAND_1467]	0.3367
[GO_0042982]	0.908173		[RAND_1468]	0.472911
[GO_0051769]	0.864899		[RAND_1469]	0.527778
[GO_0015721]	0.910101		[RAND_1470]	0.598485
[GO_0052509]	1		[RAND_1471]	0.477633
[GO_0005104]	0.994228		[RAND_1472]	0.412698
[GO_0045627]	0.922559		[RAND_1473]	0.579125
[GO_0060253]	0.817059		[RAND_1474]	0.484848
[GO_0008354]	0.876263		[RAND_1475]	0.618687
[GO_0010824]	0.869408		[RAND_1476]	0.498557
[GO_0006743]	0.985308		[RAND_1477]	0.59045
[GO_0048148]	0.97337		[RAND_1478]	0.616162
[GO_0005078]	0.93266		[RAND_1479]	0.649832
[GO_0014855]	0.979798		[RAND_1480]	0.484217
[GO_0008045]	0.958788		[RAND_1481]	0.513939
[GO_0008157]	0.746032		[RAND_1482]	0.542569
[GO_0016594]	0.918519		[RAND_1483]	0.449158
[GO_0007194]	0.978015		[RAND_1484]	0.30303
[GO_0048025]	0.964646		[RAND_1485]	0.603535
[GO_0002230]	0.949495		[RAND_1486]	0.524476
[GO_0007099]	0.972583		[RAND_1487]	0.704185
[GO_0016505]	0.903743		[RAND_1488]	0.456922
[GO_0006656]	0.928662		[RAND_1489]	0.392677
[GO_0045059]	0.950413		[RAND_1490]	0.619835
[GO_0043522]	0.836139		[RAND_1491]	0.474747
[GO_0060317]	0.968634		[RAND_1492]	0.359383
[GO_0002823]	0.861111		[RAND_1493]	0.409091
[GO_0021756]	0.91342		[RAND_1494]	0.597403
[GO_0005217]	0.94899		[RAND_1495]	0.568687
[GO_0071384]	0.830527		[RAND_1496]	0.43266
[GO_0014742]	0.847763		[RAND_1497]	0.555556
[GO_0042036]	0.772306		[RAND_1498]	0.484848
[GO_2000403]	0.932858		[RAND_1499]	0.478313
[GO_0033599]	0.848485		[RAND_1500]	0.491162
[GO_0009226]	0.936508		[RAND_1501]	0.399711
[GO_0032329]	0.873737		[RAND_1502]	0.390572
[GO_0045182]	0.898182		[RAND_1503]	0.387475
[GO_0042159]	0.901515		[RAND_1504]	0.712121
[GO_0051321]	0.841751		[RAND_1505]	0.635522
[GO_0009129]	0.97888		[RAND_1506]	0.51607
[GO_0050999]	0.838384		[RAND_1507]	0.425926
[GO_0016725]	0.991919		[RAND_1508]	0.474747
[GO_0043615]	0.721501		[RAND_1509]	0.604618
[GO_0061298]	0.962963		[RAND_1510]	0.478788
[GO_0031616]	0.883838		[RAND_1511]	0.551768
[GO_0031078]	0.993784		[RAND_1512]	0.278166
[GO_0016670]	0.984848		[RAND_1513]	0.525253
[GO_0008307]	0.992026		[RAND_1514]	0.539075
[GO_0032099]	0.876033		[RAND_1515]	0.626263
[GO_0006283]	0.973485		[RAND_1516]	0.421717
[GO_0016073]	0.930014		[RAND_1517]	0.521645
[GO_0010874]	0.948864		[RAND_1518]	0.478535
[GO_0033160]	0.948653		[RAND_1519]	0.592593
[GO_0005719]	0.859307		[RAND_1520]	0.494949
[GO_0016895]	0.888889		[RAND_1521]	0.397727
[GO_0014887]	0.924804		[RAND_1522]	0.57688
[GO_0014866]	0.929293		[RAND_1523]	0.468013
[GO_0042923]	0.949495		[RAND_1524]	0.535354
[GO_0008199]	0.766667		[RAND_1525]	0.456566
[GO_0030061]	0.856566		[RAND_1526]	0.536364
[GO_0019441]	0.998557		[RAND_1527]	0.607504
[GO_0008327]	0.924242		[RAND_1528]	0.503788
[GO_0016272]	0.943182		[RAND_1529]	0.492424
[GO_0044030]	0.910101		[RAND_1530]	0.59798
[GO_0016615]	0.991582		[RAND_1531]	0.516835
[GO_0070937]	0.945166		[RAND_1532]	0.554113
[GO_0035810]	0.901235		[RAND_1533]	0.507295
[GO_0046464]	0.997475		[RAND_1534]	0.348485
[GO_0009268]	0.788721		[RAND_1535]	0.577862
[GO_0035814]	0.961039		[RAND_1536]	0.646465
[GO_0046965]	0.990909		[RAND_1537]	0.438384
[GO_0004303]	0.98064		[RAND_1538]	0.59596
[GO_0032303]	0.796717		[RAND_1539]	0.536616
[GO_2000114]	0.88456		[RAND_1540]	0.463203
[GO_0071624]	0.87486		[RAND_1541]	0.539843
[GO_0010755]	0.938131		[RAND_1542]	0.578283
[GO_0005184]	0.953748		[RAND_1543]	0.545455
[GO_0045821]	0.89798		[RAND_1544]	0.594949
[GO_0005883]	0.955808		[RAND_1545]	0.373737
[GO_0033004]	0.767677		[RAND_1546]	0.614899
[GO_0060405]	0.953168		[RAND_1547]	0.551882
[GO_0051453]	0.876033		[RAND_1548]	0.53719
[GO_0008187]	0.872727		[RAND_1549]	0.372727
[GO_0033261]	0.889899		[RAND_1550]	0.410101
[GO_1902101]	0.96633		[RAND_1551]	0.185185
[GO_1901016]	0.875421		[RAND_1552]	0.556678
[GO_0007029]	0.878788		[RAND_1553]	0.419192
[GO_0017017]	0.985237		[RAND_1554]	0.456876
[GO_0071542]	0.821549		[RAND_1555]	0.511785
[GO_1901186]	0.912458		[RAND_1556]	0.519962
[GO_0032229]	0.969697		[RAND_1557]	0.231061
[GO_0072530]	0.855219		[RAND_1558]	0.493266
[GO_0031420]	0.918004		[RAND_1559]	0.55199
[GO_0007262]	0.957912		[RAND_1560]	0.616162
[GO_0060053]	0.932966		[RAND_1561]	0.469238
[GO_0018342]	0.792929		[RAND_1562]	0.62963
[GO_0043267]	0.964646		[RAND_1563]	0.409812
[GO_0015030]	0.923232		[RAND_1564]	0.588687
[GO_0015802]	0.930415		[RAND_1565]	0.45679
[GO_0060293]	0.932048		[RAND_1566]	0.634527
[GO_0070979]	0.973906		[RAND_1567]	0.492424
[GO_0005499]	0.819865		[RAND_1568]	0.422559
[GO_0008215]	0.988215		[RAND_1569]	0.304714
[GO_0080030]	0.987374		[RAND_1570]	0.575758
[GO_0060837]	0.950938		[RAND_1571]	0.777778
[GO_0045648]	0.941077		[RAND_1572]	0.544893
[GO_0070087]	0.968013		[RAND_1573]	0.670034
[GO_0016011]	0.994228		[RAND_1574]	0.516595
[GO_0072243]	0.888889		[RAND_1575]	0.354798
[GO_0043139]	0.969697		[RAND_1576]	0.628788
[GO_0021520]	0.997475		[RAND_1577]	0.547138
[GO_0009996]	0.9		[RAND_1578]	0.556566
[GO_0060039]	0.930171		[RAND_1579]	0.316645
[GO_0034370]	1		[RAND_1580]	0.526696
[GO_0001662]	0.964226		[RAND_1581]	0.426347
[GO_0090190]	0.965106		[RAND_1582]	0.522039
[GO_0032612]	0.908173		[RAND_1583]	0.610652
[GO_0003857]	0.994949		[RAND_1584]	0.401515
[GO_0008271]	0.967452		[RAND_1585]	0.538721
[GO_2000352]	0.960718		[RAND_1586]	0.289562
[GO_0032461]	0.881759		[RAND_1587]	0.468212
[GO_0034260]	0.856803		[RAND_1588]	0.365419
[GO_0031340]	0.949495		[RAND_1589]	0.186147
[GO_0042104]	0.919697		[RAND_1590]	0.593434
[GO_0051873]	0.996633		[RAND_1591]	0.447811
[GO_0061050]	0.630592		[RAND_1592]	0.37518
[GO_0035329]	0.953654		[RAND_1593]	0.450386
[GO_0002318]	0.680135		[RAND_1594]	0.175084
[GO_0090545]	0.973625		[RAND_1595]	0.53367
[GO_0051350]	0.897395		[RAND_1596]	0.395534
[GO_0009083]	0.990817		[RAND_1597]	0.651056
[GO_1900449]	0.974089		[RAND_1598]	0.523935
[GO_0072010]	0.733586		[RAND_1599]	0.609848
[GO_0051133]	0.886003		[RAND_1600]	0.396825
[GO_0071565]	0.987374		[RAND_1601]	0.37037
[GO_0008494]	0.770563		[RAND_1602]	0.405483
[GO_0045410]	0.895623		[RAND_1603]	0.481481
[GO_0004993]	0.998557		[RAND_1604]	0.5671
[GO_0070530]	0.890909		[RAND_1605]	0.619192
[GO_0001848]	0.961616		[RAND_1606]	0.581818
[GO_2000810]	0.910213		[RAND_1607]	0.331089
[GO_0003338]	0.960859		[RAND_1608]	0.478535
[GO_0048384]	0.925728		[RAND_1609]	0.513369
[GO_0045652]	0.731481		[RAND_1610]	0.661616
[GO_0006906]	0.883619		[RAND_1611]	0.550285
[GO_0006309]	0.866162		[RAND_1612]	0.464646
[GO_0051635]	0.894328		[RAND_1613]	0.600622
[GO_0001839]	0.911336		[RAND_1614]	0.410774
[GO_0032623]	0.538721		[RAND_1615]	0.30303
[GO_0009950]	0.987205		[RAND_1616]	0.495623
[GO_0033600]	0.515152		[RAND_1617]	0.205387
[GO_0046880]	1		[RAND_1618]	0.617845
[GO_0051444]	0.769513		[RAND_1619]	0.525253
[GO_0051233]	0.857032		[RAND_1620]	0.631702
[GO_0021680]	0.904461		[RAND_1621]	0.460438
[GO_0006415]	0.962963		[RAND_1622]	0.602694
[GO_0071223]	0.939394		[RAND_1623]	0.647727
[GO_0050321]	0.986226		[RAND_1624]	0.607897
[GO_0021799]	0.952525		[RAND_1625]	0.511111
[GO_0035418]	0.926407		[RAND_1626]	0.540404
[GO_0048340]	0.943985		[RAND_1627]	0.614325
[GO_0018904]	0.919724		[RAND_1628]	0.484317
[GO_0040001]	0.936027		[RAND_1629]	0.412121
[GO_0006750]	0.983165		[RAND_1630]	0.52862
[GO_0032305]	0.760684		[RAND_1631]	0.409479
[GO_0010830]	0.904281		[RAND_1632]	0.46176
[GO_0031362]	0.774411		[RAND_1633]	0.315657
[GO_0060242]	0.723906		[RAND_1634]	0.622896
[GO_0050716]	0.915825		[RAND_1635]	0.46532
[GO_0015924]	0.997475		[RAND_1636]	0.512626
[GO_0007076]	0.932966		[RAND_1637]	0.345271
[GO_0051491]	0.850505		[RAND_1638]	0.424242
[GO_0060586]	0.856902		[RAND_1639]	0.5
[GO_0000422]	0.888889		[RAND_1640]	0.506313
[GO_0032365]	0.877666		[RAND_1641]	0.534231
[GO_0072074]	0.955711		[RAND_1642]	0.538462
[GO_0044342]	0.92785		[RAND_1643]	0.376623
[GO_1901071]	0.962351		[RAND_1644]	0.49449
[GO_0016783]	0.871212		[RAND_1645]	0.464646
[GO_0048680]	0.68254		[RAND_1646]	0.536797
[GO_0090031]	0.85124		[RAND_1647]	0.505051
[GO_0070193]	0.943813		[RAND_1648]	0.38952
[GO_0045056]	0.52904		[RAND_1649]	0.453283
[GO_0060544]	1		[RAND_1650]	0.26936
[GO_0001527]	0.998737		[RAND_1651]	0.464646
[GO_0072665]	0.707071		[RAND_1652]	0.421488
[GO_0061430]	0.869697		[RAND_1653]	0.369697
[GO_0003906]	0.932179		[RAND_1654]	0.441558
[GO_0042537]	0.971993		[RAND_1655]	0.479798
[GO_0051019]	0.915519		[RAND_1656]	0.410468
[GO_0030891]	0.954545		[RAND_1657]	0.611111
[GO_2001222]	0.907407		[RAND_1658]	0.486532
[GO_0002360]	0.932048		[RAND_1659]	0.59596
[GO_0019377]	0.902357		[RAND_1660]	0.590348
[GO_0030215]	0.991582		[RAND_1661]	0.592593
[GO_0042887]	0.965488		[RAND_1662]	0.405724
[GO_0032317]	0.87037		[RAND_1663]	0.400673
[GO_0003796]	0.968575		[RAND_1664]	0.473625
[GO_0002866]	0.885522		[RAND_1665]	0.584736
[GO_0018916]	1		[RAND_1666]	0.474747
[GO_0034739]	0.998557		[RAND_1667]	0.468254
[GO_0045190]	0.8844		[RAND_1668]	0.508418
[GO_0090080]	0.996633		[RAND_1669]	0.664983
[GO_0051988]	0.988777		[RAND_1670]	0.479237
[GO_0001105]	0.93771		[RAND_1671]	0.446549
[GO_0032689]	0.897672		[RAND_1672]	0.524813
[GO_0046132]	0.978788		[RAND_1673]	0.411111
[GO_0072349]	0.866162		[RAND_1674]	0.455808
[GO_0008356]	0.923521		[RAND_1675]	0.620491
[GO_0033363]	0.590909		[RAND_1676]	0.524411
[GO_0008329]	0.979076		[RAND_1677]	0.38961
[GO_0060631]	0.739899		[RAND_1678]	0.474747
[GO_0045408]	0.841042		[RAND_1679]	0.622541
[GO_0060338]	0.878788		[RAND_1680]	0.474747
[GO_0072520]	0.742424		[RAND_1681]	0.774411
[GO_0048490]	0.994949		[RAND_1682]	0.385281
[GO_0030990]	0.957351		[RAND_1683]	0.675645
[GO_0044217]	0.966024		[RAND_1684]	0.473829
[GO_0046173]	0.853535		[RAND_1685]	0.479798
[GO_0032647]	0.98557		[RAND_1686]	0.361472
[GO_0000185]	0.911422		[RAND_1687]	0.544678
[GO_0015149]	0.912199		[RAND_1688]	0.508159
[GO_0017040]	0.935065		[RAND_1689]	0.606061
[GO_0045672]	0.889899		[RAND_1690]	0.555556
[GO_0016936]	0.95671		[RAND_1691]	0.341991
[GO_0001711]	0.979076		[RAND_1692]	0.621934
[GO_0038036]	0.93266		[RAND_1693]	0.324916
[GO_0000768]	0.791414		[RAND_1694]	0.389394
[GO_0033619]	0.930255		[RAND_1695]	0.417027
[GO_0000712]	0.902778		[RAND_1696]	0.433081
[GO_0022617]	0.97114		[RAND_1697]	0.564214
[GO_0048845]	0.936869		[RAND_1698]	0.578283
[GO_0043089]	0.891134		[RAND_1699]	0.712682
[GO_0009651]	0.74391		[RAND_1700]	0.376708
[GO_0002667]	0.974747		[RAND_1701]	0.29798
[GO_0050700]	0.978355		[RAND_1702]	0.316017
[GO_0070410]	0.964187		[RAND_1703]	0.534435
[GO_0006622]	0.701459		[RAND_1704]	0.438833
[GO_0000959]	0.924631		[RAND_1705]	0.463869
[GO_0035455]	0.913844		[RAND_1706]	0.426619
[GO_0022027]	0.838384		[RAND_1707]	0.396825
[GO_0035094]	0.887626		[RAND_1708]	0.680976
[GO_0035371]	0.952525		[RAND_1709]	0.388889
[GO_0031643]	0.373737		[RAND_1710]	0.548341
[GO_0015288]	0.928451		[RAND_1711]	0.419192
[GO_0000778]	0.98557		[RAND_1712]	0.575758
[GO_0010463]	0.966024		[RAND_1713]	0.331497
[GO_2000778]	0.860269		[RAND_1714]	0.557239
[GO_0006688]	0.938384		[RAND_1715]	0.623232
[GO_0045908]	0.731602		[RAND_1716]	0.582973
[GO_0033643]	0.961433		[RAND_1717]	0.444444
[GO_0000307]	0.960718		[RAND_1718]	0.48541
[GO_0002251]	0.845118		[RAND_1719]	0.454545
[GO_0060638]	0.997755		[RAND_1720]	0.450056
[GO_0042288]	0.86532		[RAND_1721]	0.416386
[GO_0010586]	0.818182		[RAND_1722]	0.454545
[GO_0015215]	0.969697		[RAND_1723]	0.510101
[GO_0035337]	0.8844		[RAND_1724]	0.558923
[GO_0072595]	0.845295		[RAND_1725]	0.551834
[GO_0086011]	0.988062		[RAND_1726]	0.574839
[GO_0031701]	0.97888		[RAND_1727]	0.559229
[GO_0050544]	0.917508		[RAND_1728]	0.430976
[GO_0016048]	0.818182		[RAND_1729]	0.509091
[GO_2000272]	0.80303		[RAND_1730]	0.47096
[GO_0006119]	0.952323		[RAND_1731]	0.467879
[GO_0071378]	0.981818		[RAND_1732]	0.593939
[GO_0019184]	0.968434		[RAND_1733]	0.633207
[GO_0000159]	0.950758		[RAND_1734]	0.473485
[GO_0060457]	0.772727		[RAND_1735]	0.428283
[GO_0042634]	0.849832		[RAND_1736]	0.454545
[GO_0034364]	0.96633		[RAND_1737]	0.536195
[GO_0007250]	0.832071		[RAND_1738]	0.508838
[GO_0004551]	0.940837		[RAND_1739]	0.40404
[GO_0060856]	0.804714		[RAND_1740]	0.531987
[GO_0061162]	0.773288		[RAND_1741]	0.518519
[GO_0032426]	0.796857		[RAND_1742]	0.468013
[GO_0010761]	0.688131		[RAND_1743]	0.709596
[GO_0006707]	0.906566		[RAND_1744]	0.546717
[GO_0034382]	0.974747		[RAND_1745]	0.452862
[GO_0015810]	0.880051		[RAND_1746]	0.537879
[GO_0008253]	0.879798		[RAND_1747]	0.243434
[GO_0007343]	0.837262		[RAND_1748]	0.373737
[GO_0090303]	0.730028		[RAND_1749]	0.472911
[GO_0017127]	0.990676		[RAND_1750]	0.548563
[GO_0022038]	0.915152		[RAND_1751]	0.50303
[GO_0071385]	0.814617		[RAND_1752]	0.338087
[GO_0002643]	0.953704		[RAND_1753]	0.369529
[GO_0033017]	0.987374		[RAND_1754]	0.451178
[GO_0007271]	0.974026		[RAND_1755]	0.41847
[GO_0050829]	0.889328		[RAND_1756]	0.573123
[GO_0035234]	0.91807		[RAND_1757]	0.510662
[GO_0045684]	0.905901		[RAND_1758]	0.421584
[GO_0032794]	0.911785		[RAND_1759]	0.383165
[GO_0060019]	0.969697		[RAND_1760]	0.65404
[GO_0043001]	0.831818		[RAND_1761]	0.379293
[GO_2000380]	0.887446		[RAND_1762]	0.403319
[GO_0006278]	0.891775		[RAND_1763]	0.213564
[GO_0060235]	0.98557		[RAND_1764]	0.431457
[GO_0051180]	0.951331		[RAND_1765]	0.546373
[GO_0033689]	0.647908		[RAND_1766]	0.395382
[GO_0042149]	0.903652		[RAND_1767]	0.633256
[GO_0048619]	0.989899		[RAND_1768]	0.410774
[GO_0061339]	0.738496		[RAND_1769]	0.372615
[GO_0046785]	0.7114		[RAND_1770]	0.558442
[GO_0010867]	0.924702		[RAND_1771]	0.66483
[GO_0006090]	0.988456		[RAND_1772]	0.426166
[GO_2000095]	0.915519		[RAND_1773]	0.642792
[GO_0005871]	0.983957		[RAND_1774]	0.653595
[GO_0090045]	0.853535		[RAND_1775]	0.501684
[GO_0032928]	0.908249		[RAND_1776]	0.54798
[GO_2000649]	0.786532		[RAND_1777]	0.507071
[GO_0010165]	0.882002		[RAND_1778]	0.385675
[GO_0060292]	0.806244		[RAND_1779]	0.555556
[GO_0006929]	0.862915		[RAND_1780]	0.402597
[GO_1901385]	0.944444		[RAND_1781]	0.566919
[GO_0060056]	0.891775		[RAND_1782]	0.578644
[GO_0045426]	0.951826		[RAND_1783]	0.531469
[GO_0045046]	0.959596		[RAND_1784]	0.59596
[GO_0033866]	0.960718		[RAND_1785]	0.580247
[GO_2000311]	0.989338		[RAND_1786]	0.564534
[GO_0014743]	0.862222		[RAND_1787]	0.510707
[GO_0002532]	0.860269		[RAND_1788]	0.643098
[GO_0097192]	0.857864		[RAND_1789]	0.577922
[GO_0046636]	0.911749		[RAND_1790]	0.412547
[GO_0008353]	0.988636		[RAND_1791]	0.379419
[GO_0060316]	0.952862		[RAND_1792]	0.791246
[GO_0034505]	0.888889		[RAND_1793]	0.694444
[GO_0007603]	0.94123		[RAND_1794]	0.551882
[GO_0000245]	0.93266		[RAND_1795]	0.494468
[GO_0004128]	0.991582		[RAND_1796]	0.597643
[GO_0000407]	0.96115		[RAND_1797]	0.504274
[GO_0046581]	0.85124		[RAND_1798]	0.397612
[GO_0032806]	0.98092		[RAND_1799]	0.531987
[GO_0002925]	0.910534		[RAND_1800]	0.683983
[GO_0032156]	0.970615		[RAND_1801]	0.334252
[GO_0033539]	0.998316		[RAND_1802]	0.360269
[GO_0005523]	0.950413		[RAND_1803]	0.593205
[GO_0001886]	0.843996		[RAND_1804]	0.621773
[GO_0032391]	0.950758		[RAND_1805]	0.556818
[GO_0051881]	0.833553		[RAND_1806]	0.416337
[GO_0015198]	0.980808		[RAND_1807]	0.642424
[GO_0004190]	0.945363		[RAND_1808]	0.551423
[GO_0045416]	0.896465		[RAND_1809]	0.479798
[GO_0030859]	0.705387		[RAND_1810]	0.592593
[GO_0004683]	0.95404		[RAND_1811]	0.469697
[GO_0043297]	0.804924		[RAND_1812]	0.546717
[GO_0031091]	0.940115		[RAND_1813]	0.484848
[GO_0070977]	0.834711		[RAND_1814]	0.633609
[GO_0042043]	0.982323		[RAND_1815]	0.609428
[GO_0019363]	0.974747		[RAND_1816]	0.345328
[GO_0002313]	0.882155		[RAND_1817]	0.487093
[GO_0051650]	0.802609		[RAND_1818]	0.496212
[GO_0007052]	0.930909		[RAND_1819]	0.589495
[GO_0010954]	0.793939		[RAND_1820]	0.459596
[GO_0006949]	0.839761		[RAND_1821]	0.539486
[GO_0072431]	0.866356		[RAND_1822]	0.445998
[GO_0006521]	0.665404		[RAND_1823]	0.482323
[GO_1900048]	0.92298		[RAND_1824]	0.479798
[GO_0035404]	0.976431		[RAND_1825]	0.341751
[GO_0008216]	0.883117		[RAND_1826]	0.36075
[GO_0060712]	0.843434		[RAND_1827]	0.412458
[GO_0005048]	0.881165		[RAND_1828]	0.38978
[GO_0070934]	0.962963		[RAND_1829]	0.43266
[GO_0000160]	0.998557		[RAND_1830]	0.746032
[GO_0009435]	0.992929		[RAND_1831]	0.654545
[GO_0030511]	0.885375		[RAND_1832]	0.548529
[GO_0046856]	0.975379		[RAND_1833]	0.63447
[GO_0009186]	0.901876		[RAND_1834]	0.531025
[GO_0009982]	0.970539		[RAND_1835]	0.518519
[GO_0033683]	0.981241		[RAND_1836]	0.344877
[GO_0061179]	0.792929		[RAND_1837]	0.434343
[GO_0042274]	0.970156		[RAND_1838]	0.450413
[GO_0032456]	0.895623		[RAND_1839]	0.549944
[GO_0048569]	0.828283		[RAND_1840]	0.348485
[GO_0016593]	0.988636		[RAND_1841]	0.367424
[GO_0006198]	0.997669		[RAND_1842]	0.522922
[GO_0019908]	0.848485		[RAND_1843]	0.139731
[GO_0045292]	0.977273		[RAND_1844]	0.507576
[GO_0003215]	0.983586		[RAND_1845]	0.527778
[GO_0005952]	0.980808		[RAND_1846]	0.482828
[GO_0002675]	0.937778		[RAND_1847]	0.648485
[GO_0006268]	0.939394		[RAND_1848]	0.578644
[GO_0048019]	0.838384		[RAND_1849]	0.425685
[GO_0061318]	0.710859		[RAND_1850]	0.430556
[GO_0006183]	0.994949		[RAND_1851]	0.452525
[GO_2000018]	0.989899		[RAND_1852]	0.589646
[GO_0030371]	0.838384		[RAND_1853]	0.538108
[GO_0043034]	0.899551		[RAND_1854]	0.477553
[GO_0010576]	0.965488		[RAND_1855]	0.563131
[GO_0008035]	0.978355		[RAND_1856]	0.689755
[GO_0006536]	0.984583		[RAND_1857]	0.523658
[GO_0060484]	0.955556		[RAND_1858]	0.534343
[GO_0071910]	0.602694		[RAND_1859]	0.446128
[GO_0000782]	0.973485		[RAND_1860]	0.618687
[GO_0042416]	0.882461		[RAND_1861]	0.577594
[GO_2001026]	0.840404		[RAND_1862]	0.421212
[GO_0046970]	0.988345		[RAND_1863]	0.464646
[GO_0003057]	0.995671		[RAND_1864]	0.619048
[GO_0070234]	0.886364		[RAND_1865]	0.436869
[GO_0050951]	0.881896		[RAND_1866]	0.460761
[GO_0007520]	0.757576		[RAND_1867]	0.519865
[GO_0030656]	0.725589		[RAND_1868]	0.60101
[GO_0002072]	0.910534		[RAND_1869]	0.717172
[GO_0016056]	0.934343		[RAND_1870]	0.402778
[GO_0043249]	0.831956		[RAND_1871]	0.368228
[GO_0019471]	0.962482		[RAND_1872]	0.284271
[GO_0035066]	0.873737		[RAND_1873]	0.410534
[GO_0032464]	0.8844		[RAND_1874]	0.548822
[GO_0051379]	1		[RAND_1875]	0.632997
[GO_0034122]	0.895202		[RAND_1876]	0.613636
[GO_0001939]	0.820707		[RAND_1877]	0.633838
[GO_0071545]	0.940948		[RAND_1878]	0.667444
[GO_0034706]	0.993687		[RAND_1879]	0.556187
[GO_2001015]	0.93266		[RAND_1880]	0.411897
[GO_1900750]	0.990404		[RAND_1881]	0.550505
[GO_0015858]	0.893939		[RAND_1882]	0.436027
[GO_0009649]	0.840404		[RAND_1883]	0.50202
[GO_0033233]	0.927273		[RAND_1884]	0.537374
[GO_0071312]	0.86532		[RAND_1885]	0.446465
[GO_0010873]	0.984848		[RAND_1886]	0.722222
[GO_0090136]	0.839302		[RAND_1887]	0.434343
[GO_0009265]	0.926768		[RAND_1888]	0.549242
[GO_0061029]	0.791919		[RAND_1889]	0.580808
[GO_0036003]	0.917929		[RAND_1890]	0.47601
[GO_0030675]	0.962753		[RAND_1891]	0.602273
[GO_2000677]	0.940457		[RAND_1892]	0.553961
[GO_0060850]	0.958153		[RAND_1893]	0.593074
[GO_0007614]	0.506734		[RAND_1894]	0.654882
[GO_0048702]	0.87013		[RAND_1895]	0.591631
[GO_0019585]	0.982828		[RAND_1896]	0.344444
[GO_1901339]	0.857143		[RAND_1897]	0.399711
[GO_0005606]	1		[RAND_1898]	0.584596
[GO_0035304]	0.74588		[RAND_1899]	0.496013
[GO_0016601]	0.813131		[RAND_1900]	0.558081
[GO_0048770]	0.865657		[RAND_1901]	0.481818
[GO_0051084]	0.857398		[RAND_1902]	0.623292
[GO_0034694]	0.974359		[RAND_1903]	0.584305
[GO_0001522]	0.964983		[RAND_1904]	0.466667
[GO_0035085]	0.912458		[RAND_1905]	0.493266
[GO_0002863]	0.894328		[RAND_1906]	0.582751
[GO_0072171]	0.845118		[RAND_1907]	0.474747
[GO_0032429]	0.856061		[RAND_1908]	0.479798
[GO_0060033]	0.933884		[RAND_1909]	0.488522
[GO_0048185]	0.995791		[RAND_1910]	0.330808
[GO_0090174]	0.75469		[RAND_1911]	0.506494
[GO_0007512]	0.891775		[RAND_1912]	0.555556
[GO_0004181]	0.979798		[RAND_1913]	0.569505
[GO_0018345]	0.921886		[RAND_1914]	0.564983
[GO_0004835]	0.970418		[RAND_1915]	0.401876
[GO_0042107]	0.76452		[RAND_1916]	0.511364
[GO_0002834]	0.823232		[RAND_1917]	0.518759
[GO_0021830]	0.952862		[RAND_1918]	0.511785
[GO_0005160]	0.952153		[RAND_1919]	0.491228
[GO_0071276]	0.840067		[RAND_1920]	0.483165
[GO_0000796]	1		[RAND_1921]	0.580808
[GO_0004935]	1		[RAND_1922]	0.584736
[GO_0043194]	0.978956		[RAND_1923]	0.329125
[GO_0016886]	0.973064		[RAND_1924]	0.451178
[GO_0006590]	0.764791		[RAND_1925]	0.492063
[GO_0071354]	0.820707		[RAND_1926]	0.563131
[GO_0015211]	0.845118		[RAND_1927]	0.606061
[GO_0048820]	0.792038		[RAND_1928]	0.493167
[GO_0016411]	0.919913		[RAND_1929]	0.547619
[GO_0003841]	0.997114		[RAND_1930]	0.304473
[GO_0000188]	0.977393		[RAND_1931]	0.433381
[GO_2000811]	0.922559		[RAND_1932]	0.573064
[GO_0016671]	0.937374		[RAND_1933]	0.39899
[GO_0046415]	0.884298		[RAND_1934]	0.500459
[GO_0003401]	0.940202		[RAND_1935]	0.612929
[GO_0005851]	1		[RAND_1936]	0.614478
[GO_0043162]	0.948373		[RAND_1937]	0.450056
[GO_0021561]	0.948052		[RAND_1938]	0.382395
[GO_0032660]	0.979798		[RAND_1939]	0.51634
[GO_0031365]	0.881119		[RAND_1940]	0.371406
[GO_0019814]	0.981241		[RAND_1941]	0.425685
[GO_0071398]	0.749495		[RAND_1942]	0.335354
[GO_0005915]	0.94697		[RAND_1943]	0.584596
[GO_0035434]	0.973064		[RAND_1944]	0.560606
[GO_0010692]	0.853535		[RAND_1945]	0.67298
[GO_0051602]	0.820202		[RAND_1946]	0.485522
[GO_0008527]	0.991494		[RAND_1947]	0.488038
[GO_0090381]	0.923521		[RAND_1948]	0.422799
[GO_0035850]	0.856902		[RAND_1949]	0.636364
[GO_0052564]	0.987374		[RAND_1950]	0.465909
[GO_0090025]	0.895382		[RAND_1951]	0.468975
[GO_0007398]	0.917749		[RAND_1952]	0.519481
[GO_0032735]	0.921947		[RAND_1953]	0.445822
[GO_0016917]	0.99519		[RAND_1954]	0.493987
[GO_0007635]	0.818182		[RAND_1955]	0.441077
[GO_0042772]	0.88456		[RAND_1956]	0.549784
[GO_0051894]	0.894949		[RAND_1957]	0.367677
[GO_0016896]	0.965278		[RAND_1958]	0.525253
[GO_0072102]	0.92785		[RAND_1959]	0.627706
[GO_0004955]	0.981481		[RAND_1960]	0.287037
[GO_0070064]	0.943322		[RAND_1961]	0.517396
[GO_0032727]	0.992144		[RAND_1962]	0.533109
[GO_0071814]	0.960438		[RAND_1963]	0.466751
[GO_0010661]	0.810836		[RAND_1964]	0.421488
[GO_0065005]	0.899767		[RAND_1965]	0.54157
[GO_0001774]	0.957265		[RAND_1966]	0.470862
[GO_0060307]	0.971942		[RAND_1967]	0.359147
[GO_0043032]	0.870523		[RAND_1968]	0.400367
[GO_0032098]	0.929293		[RAND_1969]	0.427273
[GO_0008195]	0.983471		[RAND_1970]	0.459137
[GO_0009225]	0.865613		[RAND_1971]	0.598155
[GO_0061437]	0.818182		[RAND_1972]	0.456229
[GO_2000505]	0.66811		[RAND_1973]	0.520924
[GO_0080008]	0.948485		[RAND_1974]	0.477778
[GO_0034244]	0.89899		[RAND_1975]	0.680556
[GO_0005391]	0.984848		[RAND_1976]	0.497475
[GO_0000506]	0.948232		[RAND_1977]	0.296717
[GO_0005548]	0.97337		[RAND_1978]	0.489899
[GO_0005671]	0.977904		[RAND_1979]	0.476641
[GO_0051322]	0.94228		[RAND_1980]	0.5671
[GO_0035112]	0.798611		[RAND_1981]	0.356061
[GO_0042268]	0.914863		[RAND_1982]	0.4329
[GO_0046668]	0.8367		[RAND_1983]	0.712121
[GO_0019755]	0.926538		[RAND_1984]	0.375574
[GO_0005540]	0.855831		[RAND_1985]	0.504132
[GO_0000387]	0.969697		[RAND_1986]	0.536797
[GO_0008209]	0.915239		[RAND_1987]	0.564778
[GO_2001243]	0.930415		[RAND_1988]	0.363636
[GO_0031659]	0.969697		[RAND_1989]	0.562771
[GO_0051298]	0.888889		[RAND_1990]	0.451178
[GO_0030126]	0.905724		[RAND_1991]	0.510101
[GO_0072161]	0.910774		[RAND_1992]	0.587542
[GO_0045076]	0.936588		[RAND_1993]	0.322671
[GO_0055090]	0.921388		[RAND_1994]	0.533158
[GO_0051029]	0.721501		[RAND_1995]	0.417027
[GO_0044036]	0.925253		[RAND_1996]	0.63367
[GO_0030057]	0.974026		[RAND_1997]	0.485329
[GO_0031274]	0.920314		[RAND_1998]	0.436588
[GO_0003348]	0.960859		[RAND_1999]	0.574495
[truncated: 2,385 more rows]

## Sheet: rno_rgd-rdo
[RDO_0001760]	0.99032		[RAND_0]	0.535774
[RDO_0006682]	0.852814		[RAND_1]	0.403559
[RDO_0000931]	0.804714		[RAND_2]	0.372054
[RDO_0002546]	0.944444		[RAND_3]	0.503367
[RDO_0005151]	0.924242		[RAND_4]	0.433333
[RDO_0009964]	0.942761		[RAND_5]	0.430976
[RDO_0006037]	0.599747		[RAND_6]	0.47096
[RDO_0001971]	0.939394		[RAND_7]	0.480095
[RDO_0004498]	0.784993		[RAND_8]	0.386724
[RDO_0006291]	0.915825		[RAND_9]	0.406987
[RDO_0004453]	0.910774		[RAND_10]	0.291246
[RDO_0006012]	0.987013		[RAND_11]	0.672439
[RDO_0005465]	0.988456		[RAND_12]	0.663781
[RDO_0001325]	0.958153		[RAND_13]	0.336219
[RDO_0000510]	0.900337		[RAND_14]	0.52862
[RDO_0009992]	0.866667		[RAND_15]	0.593939
[RDO_0005208]	0.944444		[RAND_16]	0.454545
[RDO_0006473]	0.977043		[RAND_17]	0.503214
[RDO_0006373]	0.960859		[RAND_18]	0.617424
[RDO_0005784]	0.960269		[RAND_19]	0.494949
[RDO_0001762]	0.996212		[RAND_20]	0.52904
[RDO_0005588]	0.981481		[RAND_21]	0.612374
[RDO_0005994]	0.838384		[RAND_22]	0.567988
[RDO_0000387]	0.968254		[RAND_23]	0.330447
[RDO_0006204]	0.771465		[RAND_24]	0.438131
[RDO_0005389]	0.951178		[RAND_25]	0.675084
[RDO_0000397]	0.77417		[RAND_26]	0.380952
[RDO_0006802]	0.993266		[RAND_27]	0.494949
[RDO_0004944]	0.964258		[RAND_28]	0.503497
[RDO_0000673]	0.791246		[RAND_29]	0.543771
[RDO_0000751]	0.902778		[RAND_30]	0.380682
[RDO_0000278]	0.748283		[RAND_31]	0.567677
[RDO_0004913]	0.944056		[RAND_32]	0.401709
[RDO_0005283]	0.954086		[RAND_33]	0.303949
[RDO_0001781]	0.619048		[RAND_34]	0.38961
[RDO_0004285]	0.894949		[RAND_35]	0.4
[RDO_0000310]	0.851852		[RAND_36]	0.402918
[RDO_0006466]	0.995671		[RAND_37]	0.545455
[RDO_0000120]	0.920455		[RAND_38]	0.381944
[RDO_0006480]	0.964085		[RAND_39]	0.289562
[RDO_0005260]	0.969697		[RAND_40]	0.520924
[RDO_0001339]	0.920635		[RAND_41]	0.37999
[RDO_0003942]	0.932048		[RAND_42]	0.493113
[RDO_0000808]	0.987568		[RAND_43]	0.354312
[RDO_0000554]	0.839015		[RAND_44]	0.469697
[RDO_0002568]	0.979798		[RAND_45]	0.479798
[RDO_0001159]	0.98557		[RAND_46]	0.533911
[RDO_0007233]	0.961279		[RAND_47]	0.552189
[RDO_0001920]	0.986742		[RAND_48]	0.470328
[RDO_0005073]	0.979021		[RAND_49]	0.583528
[RDO_0005542]	0.939394		[RAND_50]	0.637807
[RDO_0002104]	0.92785		[RAND_51]	0.663781
[RDO_0005570]	0.926635		[RAND_52]	0.538543
[RDO_0005247]	0.99596		[RAND_53]	0.510101
[RDO_0006596]	0.871573		[RAND_54]	0.492063
[RDO_0000816]	0.882395		[RAND_55]	0.4329
[RDO_0005871]	0.758494		[RAND_56]	0.48393
[RDO_0005175]	0.987144		[RAND_57]	0.419651
[RDO_0006226]	0.919192		[RAND_58]	0.628283
[RDO_0004880]	0.973064		[RAND_59]	0.464646
[RDO_0005821]	0.874369		[RAND_60]	0.511995
[RDO_0005360]	0.944444		[RAND_61]	0.717172
[RDO_0004489]	0.843771		[RAND_62]	0.46734
[RDO_0004333]	0.781145		[RAND_63]	0.453199
[RDO_0007347]	0.967172		[RAND_64]	0.59596
[RDO_0000256]	0.786616		[RAND_65]	0.540404
[RDO_0006124]	0.853872		[RAND_66]	0.365657
[RDO_0007152]	0.952862		[RAND_67]	0.539983
[RDO_0006785]	0.972887		[RAND_68]	0.48219
[RDO_0004798]	0.929887		[RAND_69]	0.470588
[RDO_0004984]	0.92011		[RAND_70]	0.433884
[RDO_0002123]	0.893939		[RAND_71]	0.445006
[RDO_0003042]	0.91453		[RAND_72]	0.389277
[RDO_0007645]	0.973485		[RAND_73]	0.449495
[RDO_0007295]	0.939394		[RAND_74]	0.654882
[RDO_0000124]	0.829545		[RAND_75]	0.444444
[RDO_0004660]	0.878788		[RAND_76]	0.445707
[RDO_0006902]	0.832612		[RAND_77]	0.637807
[RDO_0000279]	0.815657		[RAND_78]	0.392256
[RDO_0000819]	0.855219		[RAND_79]	0.425926
[RDO_0001511]	0.932323		[RAND_80]	0.568687
[RDO_0006253]	0.957265		[RAND_81]	0.47397
[RDO_0007666]	0.939394		[RAND_82]	0.422799
[RDO_0000485]	0.886134		[RAND_83]	0.491276
[RDO_0000805]	0.923401		[RAND_84]	0.523569
[RDO_0004912]	0.954545		[RAND_85]	0.453824
[RDO_0007097]	0.968254		[RAND_86]	0.334776
[RDO_0003206]	0.959064		[RAND_87]	0.589048
[RDO_0007467]	0.905901		[RAND_88]	0.580542
[RDO_0003278]	0.739705		[RAND_89]	0.540793
[RDO_0000799]	0.962482		[RAND_90]	0.630592
[RDO_0004943]	0.955711		[RAND_91]	0.560995
[RDO_0007785]	0.794613		[RAND_92]	0.657688
[RDO_0002086]	0.929293		[RAND_93]	0.454545
[RDO_0000652]	0.907969		[RAND_94]	0.573513
[RDO_0006328]	0.952381		[RAND_95]	0.479076
[RDO_0000641]	0.493827		[RAND_96]	0.295174
[RDO_0004699]	0.944444		[RAND_97]	0.37037
[RDO_0005969]	0.967677		[RAND_98]	0.427273
[RDO_0005224]	0.952381		[RAND_99]	0.497835
[RDO_0001546]	0.855556		[RAND_100]	0.50202
[RDO_0006038]	0.982684		[RAND_101]	0.614719
[RDO_9000005]	0.923232		[RAND_102]	0.50101
[RDO_0001722]	0.994949		[RAND_103]	0.618687
[RDO_0007090]	0.929966		[RAND_104]	0.447138
[RDO_0007376]	0.685185		[RAND_105]	0.56229
[RDO_0007043]	0.938935		[RAND_106]	0.468779
[RDO_0002308]	0.929774		[RAND_107]	0.342953
[RDO_0006100]	0.616162		[RAND_108]	0.314574
[RDO_0001917]	0.957912		[RAND_109]	0.676768
[RDO_0004477]	0.962351		[RAND_110]	0.506887
[RDO_0005677]	0.85124		[RAND_111]	0.443067
[RDO_0004587]	0.979798		[RAND_112]	0.55267
[RDO_0006092]	0.848485		[RAND_113]	0.444444
[RDO_0000896]	0.92202		[RAND_114]	0.483232
[RDO_0004460]	0.979798		[RAND_115]	0.390572
[RDO_0004839]	0.973737		[RAND_116]	0.345455
[RDO_0005842]	0.958474		[RAND_117]	0.578002
[RDO_0006088]	0.837852		[RAND_118]	0.409888
[RDO_0001077]	0.922382		[RAND_119]	0.575226
[RDO_0004928]	0.836088		[RAND_120]	0.651515
[RDO_0004720]	0.979798		[RAND_121]	0.498737
[RDO_0007010]	0.922559		[RAND_122]	0.534512
[RDO_0006160]	0.976431		[RAND_123]	0.393939
[RDO_0004413]	0.76431		[RAND_124]	0.383838
[RDO_0005038]	0.920635		[RAND_125]	0.632035
[RDO_0005453]	0.892929		[RAND_126]	0.387879
[RDO_0005194]	0.930556		[RAND_127]	0.439394
[RDO_0005133]	0.984848		[RAND_128]	0.607323
[RDO_0009969]	0.967172		[RAND_129]	0.417508
[RDO_0001331]	0.868687		[RAND_130]	0.376768
[RDO_0000240]	0.975758		[RAND_131]	0.371717
[RDO_0000304]	0.92803		[RAND_132]	0.593434
[RDO_0006818]	0.976125		[RAND_133]	0.580349
[RDO_0000195]	0.978114		[RAND_134]	0.271044
[RDO_0005749]	0.933333		[RAND_135]	0.487879
[RDO_0006582]	0.885859		[RAND_136]	0.316162
[RDO_9000017]	0.994949		[RAND_137]	0.483838
[RDO_0005858]	0.97601		[RAND_138]	0.497475
[RDO_0000637]	0.8844		[RAND_139]	0.43771
[RDO_0001389]	0.742424		[RAND_140]	0.454545
[RDO_0000404]	0.885216		[RAND_141]	0.40404
[RDO_0009995]	0.923521		[RAND_142]	0.673882
[RDO_0005189]	0.945887		[RAND_143]	0.672439
[RDO_0005781]	0.926136		[RAND_144]	0.401515
[RDO_0000795]	0.899411		[RAND_145]	0.447391
[RDO_0002634]	0.851143		[RAND_146]	0.410952
[RDO_0000590]	0.919192		[RAND_147]	0.614478
[RDO_0005869]	0.90303		[RAND_148]	0.430303
[RDO_0006341]	0.909091		[RAND_149]	0.431818
[RDO_0005829]	0.920034		[RAND_150]	0.610269
[RDO_0005271]	0.917172		[RAND_151]	0.49798
[RDO_0001578]	0.877525		[RAND_152]	0.505051
[RDO_0002071]	0.836789		[RAND_153]	0.481659
[RDO_0001088]	0.762867		[RAND_154]	0.526696
[RDO_0005060]	0.854377		[RAND_155]	0.483586
[RDO_0006207]	0.833722		[RAND_156]	0.574981
[RDO_0007303]	0.937149		[RAND_157]	0.447811
[RDO_0002772]	0.930976		[RAND_158]	0.543771
[RDO_0000620]	0.777778		[RAND_159]	0.515873
[RDO_0002230]	0.873176		[RAND_160]	0.35578
[RDO_0006206]	0.974482		[RAND_161]	0.423711
[RDO_0002608]	0.948373		[RAND_162]	0.544893
[RDO_0005693]	0.880471		[RAND_163]	0.439394
[RDO_0001144]	0.872054		[RAND_164]	0.468013
[RDO_0001240]	0.901235		[RAND_165]	0.439955
[RDO_0005579]	0.860269		[RAND_166]	0.373737
[RDO_0003105]	0.978114		[RAND_167]	0.557239
[RDO_0000640]	0.742813		[RAND_168]	0.477078
[RDO_0006446]	0.939394		[RAND_169]	0.616162
[RDO_0002396]	0.902357		[RAND_170]	0.521886
[RDO_0002624]	0.832235		[RAND_171]	0.419412
[RDO_0005125]	0.959596		[RAND_172]	0.538721
[RDO_0005391]	0.796537		[RAND_173]	0.611833
[RDO_0007211]	0.917749		[RAND_174]	0.481962
[RDO_0007466]	0.917172		[RAND_175]	0.581145
[RDO_0000943]	0.940404		[RAND_176]	0.559596
[RDO_0009991]	0.837466		[RAND_177]	0.654729
[RDO_0005777]	0.902778		[RAND_178]	0.494949
[RDO_0000602]	0.825758		[RAND_179]	0.507576
[RDO_0006039]	0.984127		[RAND_180]	0.464646
[RDO_0000344]	0.98092		[RAND_181]	0.569024
[RDO_0004052]	0.897868		[RAND_182]	0.530864
[RDO_0000280]	0.919823		[RAND_183]	0.614268
[RDO_0000821]	0.823232		[RAND_184]	0.32197
[RDO_0004900]	0.887446		[RAND_185]	0.49543
[RDO_0003310]	0.90612		[RAND_186]	0.486631
[RDO_0000253]	0.790987		[RAND_187]	0.328671
[RDO_0005162]	0.877273		[RAND_188]	0.533838
[RDO_0006252]	0.808081		[RAND_189]	0.513963
[RDO_0004069]	0.991682		[RAND_190]	0.450386
[RDO_0002697]	0.944833		[RAND_191]	0.607615
[RDO_0001609]	0.843434		[RAND_192]	0.438672
[RDO_0001949]	0.89697		[RAND_193]	0.469697
[RDO_0000963]	0.9		[RAND_194]	0.452525
[RDO_0006606]	0.925365		[RAND_195]	0.440516
[RDO_0006403]	0.945006		[RAND_196]	0.563412
[RDO_0009852]	0.902663		[RAND_197]	0.707071
[RDO_0005292]	0.911977		[RAND_198]	0.391775
[RDO_0000064]	0.963384		[RAND_199]	0.392677
[RDO_0000125]	0.991342		[RAND_200]	0.422799
[RDO_0000552]	0.901515		[RAND_201]	0.476431
[RDO_0004772]	0.915307		[RAND_202]	0.383061
[RDO_0001575]	0.998557		[RAND_203]	0.724387
[RDO_0000266]	0.968855		[RAND_204]	0.44697
[RDO_0002442]	0.993939		[RAND_205]	0.443098
[RDO_0007327]	0.927609		[RAND_206]	0.454545
[RDO_0002956]	0.9422		[RAND_207]	0.465769
[RDO_0002179]	0.954545		[RAND_208]	0.372896
[RDO_0003826]	0.980519		[RAND_209]	0.479076
[RDO_0013192]	0.720058		[RAND_210]	0.458874
[RDO_0001250]	0.898458		[RAND_211]	0.4168
[RDO_0005390]	0.953914		[RAND_212]	0.626894
[RDO_0000321]	0.710956		[RAND_213]	0.475524
[RDO_0005979]	0.936869		[RAND_214]	0.530303
[RDO_0002656]	0.959596		[RAND_215]	0.537879
[RDO_0000312]	0.967273		[RAND_216]	0.545859
[RDO_0005882]	0.925926		[RAND_217]	0.549383
[RDO_0001821]	0.862259		[RAND_218]	0.549128
[RDO_0004813]	0.927048		[RAND_219]	0.452301
[RDO_0000482]	0.982828		[RAND_220]	0.481818
[RDO_0005153]	0.97697		[RAND_221]	0.499394
[RDO_0005678]	0.919192		[RAND_222]	0.612374
[RDO_0001154]	0.989899		[RAND_223]	0.486291
[RDO_0000427]	0.922828		[RAND_224]	0.49899
[RDO_0006375]	0.991162		[RAND_225]	0.409091
[RDO_0006843]	0.872408		[RAND_226]	0.509835
[RDO_0001226]	0.926768		[RAND_227]	0.667508
[RDO_0001471]	0.938272		[RAND_228]	0.480359
[RDO_0004713]	0.784512		[RAND_229]	0.340067
[RDO_0006371]	0.983165		[RAND_230]	0.58634
[RDO_0004910]	0.934343		[RAND_231]	0.531818
[RDO_0004836]	0.828283		[RAND_232]	0.322222
[RDO_0000555]	0.815152		[RAND_233]	0.623232
[RDO_0005368]	0.74026		[RAND_234]	0.551227
[RDO_0001656]	0.64899		[RAND_235]	0.618687
[RDO_0005587]	0.988552		[RAND_236]	0.713805
[RDO_0003843]	0.932179		[RAND_237]	0.49062
[RDO_0005019]	0.87037		[RAND_238]	0.183502
[RDO_0000435]	0.702742		[RAND_239]	0.259019
[RDO_0005717]	0.941919		[RAND_240]	0.376263
[RDO_0004734]	0.794613		[RAND_241]	0.468013
[RDO_0002853]	0.900112		[RAND_242]	0.468575
[RDO_0004805]	0.989899		[RAND_243]	0.393939
[RDO_0003079]	0.944742		[RAND_244]	0.557338
[RDO_0003457]	0.966942		[RAND_245]	0.280992
[RDO_0006583]	0.915152		[RAND_246]	0.359596
[RDO_0003654]	0.899908		[RAND_247]	0.583104
[RDO_0007428]	0.9422		[RAND_248]	0.606622
[RDO_0006401]	0.923232		[RAND_249]	0.523232
[RDO_0010009]	0.92011		[RAND_250]	0.460055
[RDO_0005968]	0.965208		[RAND_251]	0.416386
[RDO_0001143]	0.970615		[RAND_252]	0.446281
[RDO_0000354]	0.707071		[RAND_253]	0.459175
[RDO_0005603]	0.919192		[RAND_254]	0.511785
[RDO_0006284]	0.921212		[RAND_255]	0.524579
[RDO_0005724]	0.930211		[RAND_256]	0.534435
[RDO_0005908]	0.952862		[RAND_257]	0.606061
[RDO_0005321]	0.945859		[RAND_258]	0.558384
[RDO_0001595]	0.878283		[RAND_259]	0.562121
[RDO_0000330]	0.91342		[RAND_260]	0.427128
[RDO_0001564]	0.927128		[RAND_261]	0.428571
[RDO_0004425]	0.650794		[RAND_262]	0.518038
[RDO_0000175]	0.95202		[RAND_263]	0.474747
[RDO_0001523]	0.828283		[RAND_264]	0.61927
[RDO_0004909]	0.952862		[RAND_265]	0.727273
[RDO_0004218]	0.935354		[RAND_266]	0.598653
[RDO_0006380]	0.994228		[RAND_267]	0.63925
[RDO_0006127]	0.948373		[RAND_268]	0.421437
[RDO_0000378]	0.984127		[RAND_269]	0.53824
[RDO_0001049]	0.926407		[RAND_270]	0.372294
[RDO_0005028]	0.969697		[RAND_271]	0.618086
[RDO_0000630]	0.978788		[RAND_272]	0.508081
[RDO_0005074]	0.94228		[RAND_273]	0.50938
[RDO_0004398]	0.96633		[RAND_274]	0.419753
[RDO_0005870]	0.838384		[RAND_275]	0.439394
[RDO_0006276]	0.796143		[RAND_276]	0.455464
[RDO_0000490]	0.90404		[RAND_277]	0.462963
[RDO_0007654]	0.938272		[RAND_278]	0.343434
[RDO_0001336]	0.982684		[RAND_279]	0.554113
[RDO_0003235]	0.876768		[RAND_280]	0.4633
[RDO_0000318]	0.925685		[RAND_281]	0.439394
[RDO_0003896]	0.808999		[RAND_282]	0.353535
[RDO_0006879]	0.810606		[RAND_283]	0.625
[RDO_0006105]	0.955556		[RAND_284]	0.394949
[RDO_0004768]	0.991162		[RAND_285]	0.488005
[RDO_0007374]	0.871442		[RAND_286]	0.470156
[RDO_0004313]	0.946609		[RAND_287]	0.347763
[RDO_0000287]	0.891775		[RAND_288]	0.473304
[RDO_0000297]	0.769803		[RAND_289]	0.385965
[RDO_0005711]	0.96892		[RAND_290]	0.351981
[RDO_0005180]	0.97096		[RAND_291]	0.662879
[RDO_0006697]	0.974747		[RAND_292]	0.575758
[RDO_0006205]	0.948533		[RAND_293]	0.414622
[RDO_0005510]	0.910009		[RAND_294]	0.512856
[RDO_0005703]	0.865014		[RAND_295]	0.517906
[RDO_0006623]	0.976125		[RAND_296]	0.674931
[RDO_0005896]	0.920314		[RAND_297]	0.433221
[RDO_0000541]	0.697747		[RAND_298]	0.305361
[RDO_0006049]	0.80575		[RAND_299]	0.586636
[RDO_0001410]	0.912656		[RAND_300]	0.525253
[RDO_0003580]	0.792132		[RAND_301]	0.550239
[RDO_0005219]	0.939394		[RAND_302]	0.355372
[RDO_0002247]	0.895623		[RAND_303]	0.294052
[RDO_0006074]	0.965106		[RAND_304]	0.612489
[RDO_0004418]	0.938833		[RAND_305]	0.654321
[RDO_0000361]	0.82129		[RAND_306]	0.509713
[RDO_0005888]	0.85124		[RAND_307]	0.597337
[RDO_0001600]	0.959596		[RAND_308]	0.416947
[RDO_0003705]	0.957351		[RAND_309]	0.575758
[RDO_0005495]	0.962786		[RAND_310]	0.389686
[RDO_0005070]	0.942365		[RAND_311]	0.524658
[RDO_0001689]	0.966811		[RAND_312]	0.477633
[RDO_0006023]	0.878788		[RAND_313]	0.643939
[RDO_0005702]	0.883117		[RAND_314]	0.333333
[RDO_0000633]	0.87236		[RAND_315]	0.323232
[RDO_0007098]	0.978355		[RAND_316]	0.47619
[RDO_0002519]	0.97619		[RAND_317]	0.489177
[RDO_0004067]	0.960859		[RAND_318]	0.584596
[RDO_0006489]	0.991342		[RAND_319]	0.369408
[RDO_0003788]	0.953535		[RAND_320]	0.481818
[RDO_0001809]	0.916498		[RAND_321]	0.507744
[RDO_0005167]	0.90303		[RAND_322]	0.490909
[RDO_0001540]	0.920875		[RAND_323]	0.720539
[RDO_0000915]	0.874343		[RAND_324]	0.511919
[RDO_0000745]	0.961039		[RAND_325]	0.548341
[RDO_0002300]	0.977043		[RAND_326]	0.316804
[RDO_0004782]	0.905418		[RAND_327]	0.55831
[RDO_0005848]	0.83165		[RAND_328]	0.598204
[RDO_0001713]	0.987879		[RAND_329]	0.482828
[RDO_0005040]	0.904959		[RAND_330]	0.5
[RDO_0005601]	0.919192		[RAND_331]	0.297258
[RDO_0005051]	0.939394		[RAND_332]	0.494031
[RDO_0000889]	0.802112		[RAND_333]	0.537649
[RDO_0000862]	0.945166		[RAND_334]	0.717172
[RDO_0007237]	0.951178		[RAND_335]	0.479798
[RDO_0005347]	0.921028		[RAND_336]	0.573921
[RDO_0007420]	0.687991		[RAND_337]	0.546577
[RDO_0002342]	0.807487		[RAND_338]	0.535948
[RDO_0005854]	0.978114		[RAND_339]	0.563412
[RDO_0001697]	0.775447		[RAND_340]	0.548563
[RDO_0002473]	0.956229		[RAND_341]	0.486532
[RDO_0000720]	0.90303		[RAND_342]	0.544444
[RDO_0003323]	0.865801		[RAND_343]	0.714286
[RDO_0003679]	0.89697		[RAND_344]	0.515152
[RDO_0005318]	0.922828		[RAND_345]	0.603232
[RDO_0001130]	0.72615		[RAND_346]	0.593715
[RDO_0005414]	0.950617		[RAND_347]	0.58193
[RDO_0004784]	0.908081		[RAND_348]	0.572727
[RDO_0004760]	0.960157		[RAND_349]	0.508418
[RDO_0000376]	0.967172		[RAND_350]	0.478535
[RDO_0004968]	0.983165		[RAND_351]	0.563973
[RDO_0006379]	0.994949		[RAND_352]	0.584175
[RDO_0005035]	0.933782		[RAND_353]	0.393939
[RDO_0005695]	0.886512		[RAND_354]	0.513963
[RDO_0001385]	0.939394		[RAND_355]	0.575758
[RDO_0000217]	0.945006		[RAND_356]	0.546577
[RDO_0004792]	0.949495		[RAND_357]	0.484848
[RDO_0004855]	0.917172		[RAND_358]	0.480808
[RDO_0007291]	0.943723		[RAND_359]	0.577201
[RDO_0003162]	0.907254		[RAND_360]	0.511478
[RDO_0000400]	0.511267		[RAND_361]	0.377622
[RDO_0002824]	0.97669		[RAND_362]	0.557887
[RDO_0005780]	0.939394		[RAND_363]	0.554545
[RDO_0001754]	0.919192		[RAND_364]	0.311448
[RDO_0006964]	0.969697		[RAND_365]	0.594276
[RDO_0002554]	0.965488		[RAND_366]	0.555556
[RDO_0005160]	0.873472		[RAND_367]	0.329612
[RDO_0004851]	0.864198		[RAND_368]	0.49046
[RDO_0005493]	0.961433		[RAND_369]	0.458219
[RDO_0005250]	0.822896		[RAND_370]	0.430976
[RDO_0003856]	0.922559		[RAND_371]	0.672278
[RDO_0005316]	0.741965		[RAND_372]	0.487603
[RDO_0000458]	0.996633		[RAND_373]	0.301347
[RDO_0007358]	0.976992		[RAND_374]	0.457912
[RDO_0001521]	0.872896		[RAND_375]	0.531987
[RDO_0000355]	0.609668		[RAND_376]	0.474747
[RDO_0000897]	0.853535		[RAND_377]	0.619529
[RDO_0005850]	0.914141		[RAND_378]	0.479798
[RDO_0001690]	0.940837		[RAND_379]	0.590188
[RDO_0000281]	0.914141		[RAND_380]	0.527417
[RDO_0004158]	0.893048		[RAND_381]	0.214498
[RDO_0000726]	0.925685		[RAND_382]	0.415584
[RDO_0002116]	0.959596		[RAND_383]	0.590188
[RDO_0001778]	0.950027		[RAND_384]	0.357788
[RDO_0001022]	0.799762		[RAND_385]	0.486037
[RDO_0002951]	0.833333		[RAND_386]	0.66835
[RDO_0002676]	0.927609		[RAND_387]	0.296857
[RDO_0000841]	0.915825		[RAND_388]	0.445791
[RDO_0006711]	0.91342		[RAND_389]	0.183261
[RDO_0001842]	0.903704		[RAND_390]	0.488215
[RDO_0006148]	0.875758		[RAND_391]	0.483838
[RDO_0000220]	0.958153		[RAND_392]	0.568543
[RDO_0006216]	0.956229		[RAND_393]	0.546296
[RDO_0001207]	0.817508		[RAND_394]	0.363636
[RDO_0002335]	0.958153		[RAND_395]	0.642136
[RDO_0003817]	0.957912		[RAND_396]	0.507155
[RDO_9000009]	0.938552		[RAND_397]	0.382997
[RDO_0003072]	0.830808		[RAND_398]	0.583333
[RDO_0005753]	0.877234		[RAND_399]	0.519037
[RDO_0006349]	0.842873		[RAND_400]	0.599327
[RDO_0002370]	0.989899		[RAND_401]	0.308802
[RDO_0006208]	0.82129		[RAND_402]	0.531469
[RDO_0001577]	0.922559		[RAND_403]	0.661616
[RDO_0006832]	0.947811		[RAND_404]	0.493266
[RDO_0005323]	0.907407		[RAND_405]	0.585859
[RDO_0001025]	0.609428		[RAND_406]	0.390572
[RDO_0002156]	0.926768		[RAND_407]	0.386364
[RDO_0005289]	0.825758		[RAND_408]	0.366162
[RDO_0001915]	0.849363		[RAND_409]	0.522617
[RDO_0000274]	0.873737		[RAND_410]	0.409091
[RDO_9000016]	0.993687		[RAND_411]	0.417929
[RDO_0005349]	0.98569		[RAND_412]	0.377946
[RDO_0003219]	0.807071		[RAND_413]	0.409091
[RDO_0005647]	0.988215		[RAND_414]	0.311448
[RDO_0000480]	0.874747		[RAND_415]	0.453535
[RDO_0004180]	0.8722		[RAND_416]	0.431708
[RDO_0002319]	0.665224		[RAND_417]	0.686869
[RDO_0005198]	0.859798		[RAND_418]	0.503838
[RDO_0004111]	0.673401		[RAND_419]	0.600449
[RDO_0007133]	0.863177		[RAND_420]	0.460973
[RDO_0002164]	0.830808		[RAND_421]	0.594697
[RDO_0001028]	0.94159		[RAND_422]	0.559069
[RDO_0006562]	0.910606		[RAND_423]	0.624747
[RDO_0005549]	0.837542		[RAND_424]	0.626263
[RDO_0006685]	0.949495		[RAND_425]	0.62963
[RDO_0005473]	0.919192		[RAND_426]	0.675325
[RDO_0005778]	0.886364		[RAND_427]	0.430556
[RDO_0001966]	0.984848		[RAND_428]	0.464646
[RDO_0002511]	0.951049		[RAND_429]	0.550117
[RDO_0000299]	0.806324		[RAND_430]	0.48397
[RDO_0009963]	0.813131		[RAND_431]	0.444444
[RDO_0003578]	0.989899		[RAND_432]	0.356902
[RDO_0001335]	0.916768		[RAND_433]	0.519596
[RDO_0007054]	0.957759		[RAND_434]	0.561983
[RDO_0006033]	0.971621		[RAND_435]	0.408369
[RDO_0000971]	0.862471		[RAND_436]	0.463092
[RDO_0005942]	0.982323		[RAND_437]	0.449495
[RDO_0003873]	0.929293		[RAND_438]	0.400253
[RDO_0002265]	0.919913		[RAND_439]	0.401154
[RDO_0004848]	0.9133		[RAND_440]	0.623737
[RDO_0005343]	0.930976		[RAND_441]	0.503367
[RDO_0005785]	0.929293		[RAND_442]	0.502525
[RDO_0005185]	0.837262		[RAND_443]	0.516274
[RDO_0000483]	0.98092		[RAND_444]	0.556117
[RDO_0002798]	0.983586		[RAND_445]	0.60101
[RDO_0006976]	0.988636		[RAND_446]	0.344697
[RDO_0001101]	0.995409		[RAND_447]	0.438935
[RDO_0004954]	0.955107		[RAND_448]	0.59147
[RDO_0004732]	0.955988		[RAND_449]	0.499278
[RDO_0005752]	0.936423		[RAND_450]	0.506833
[RDO_0005163]	0.995409		[RAND_451]	0.579431
[RDO_0000603]	0.994613		[RAND_452]	0.542088
[RDO_0000895]	0.929293		[RAND_453]	0.428732
[RDO_0002074]	0.914141		[RAND_454]	0.417508
[RDO_0000506]	0.951178		[RAND_455]	0.814815
[RDO_0006337]	0.72601		[RAND_456]	0.59596
[RDO_0006490]	1		[RAND_457]	0.483165
[RDO_0007403]	0.929293		[RAND_458]	0.443182
[RDO_0004357]	0.813131		[RAND_459]	0.417508
[RDO_0003617]	0.935065		[RAND_460]	0.401154
[RDO_0005404]	0.94697		[RAND_461]	0.496212
[RDO_0000040]	0.885732		[RAND_462]	0.501263
[RDO_0000562]	0.894159		[RAND_463]	0.462011
[RDO_0000985]	0.790404		[RAND_464]	0.375631
[RDO_0007155]	0.986111		[RAND_465]	0.453283
[RDO_0000461]	0.955107		[RAND_466]	0.476992
[RDO_0000689]	0.975758		[RAND_467]	0.557576
[RDO_0004611]	0.905983		[RAND_468]	0.511267
[RDO_0005348]	0.893939		[RAND_469]	0.462626
[RDO_0006437]	0.938047		[RAND_470]	0.453872
[RDO_0002596]	0.833333		[RAND_471]	0.734848
[RDO_0003066]	0.950505		[RAND_472]	0.408081
[RDO_0000616]	0.867244		[RAND_473]	0.564214
[RDO_0000978]	0.993266		[RAND_474]	0.582492
[RDO_0001589]	0.936508		[RAND_475]	0.520924
[RDO_0006607]	0.930505		[RAND_476]	0.467071
[RDO_0001373]	0.987013		[RAND_477]	0.526696
[RDO_0003859]	0.904646		[RAND_478]	0.564848
[RDO_0006821]	0.937951		[RAND_479]	0.549062
[RDO_0004719]	0.935721		[RAND_480]	0.488981
[RDO_0005338]	0.961039		[RAND_481]	0.352092
[RDO_0001444]	0.97337		[RAND_482]	0.437098
[RDO_0004859]	0.955556		[RAND_483]	0.412121
[RDO_0005866]	0.978676		[RAND_484]	0.441077
[RDO_0001008]	0.899429		[RAND_485]	0.516908
[RDO_0005248]	0.987205		[RAND_486]	0.513805
[RDO_0005424]	0.839572		[RAND_487]	0.497326
[RDO_0012134]	0.927456		[RAND_488]	0.426079
[RDO_0002655]	0.919192		[RAND_489]	0.43266
[RDO_0006367]	0.998316		[RAND_490]	0.69697
[RDO_0006698]	0.978114		[RAND_491]	0.642256
[RDO_0007353]	0.96633		[RAND_492]	0.622896
[RDO_0006633]	0.94596		[RAND_493]	0.475253
[RDO_0004758]	0.979798		[RAND_494]	0.599747
[RDO_0000161]	0.853535		[RAND_495]	0.380471
[RDO_0006221]	0.839506		[RAND_496]	0.401796
[RDO_0002430]	0.949495		[RAND_497]	0.387686
[RDO_0001851]	0.977273		[RAND_498]	0.48548
[RDO_0006445]	0.963269		[RAND_499]	0.35629
[RDO_0005317]	0.904762		[RAND_500]	0.292929
[RDO_0004852]	0.946128		[RAND_501]	0.434343
[RDO_0001068]	0.701178		[RAND_502]	0.475589
[RDO_0000246]	0.986532		[RAND_503]	0.491582
[RDO_0005079]	0.987654		[RAND_504]	0.416386
[RDO_0000459]	0.913131		[RAND_505]	0.606734
[RDO_0006200]	0.871717		[RAND_506]	0.686869
[RDO_0000395]	0.813131		[RAND_507]	0.465657
[RDO_0004401]	0.858586		[RAND_508]	0.526515
[RDO_0005772]	0.924242		[RAND_509]	0.586869
[RDO_0003867]	0.944904		[RAND_510]	0.544536
[RDO_0006060]	0.590188		[RAND_511]	0.327561
[RDO_0005428]	0.818182		[RAND_512]	0.449158
[RDO_0004786]	0.893021		[RAND_513]	0.452709
[RDO_0004942]	0.833333		[RAND_514]	0.439899
[RDO_0000696]	0.959596		[RAND_515]	0.435262
[RDO_0001913]	0.983165		[RAND_516]	0.680135
[RDO_0000317]	0.9329		[RAND_517]	0.583694
[RDO_0000048]	0.983165		[RAND_518]	0.39899
[RDO_0005809]	0.912458		[RAND_519]	0.411448
[RDO_0002639]	0.813853		[RAND_520]	0.474747
[RDO_0000219]	0.921212		[RAND_521]	0.566869
[RDO_0005022]	0.988456		[RAND_522]	0.411977
[RDO_0000952]	0.926136		[RAND_523]	0.52904
[RDO_0006381]	0.973906		[RAND_524]	0.492424
[RDO_0006868]	0.929293		[RAND_525]	0.530303
[RDO_0003815]	0.904762		[RAND_526]	0.420635
[RDO_0000721]	0.808081		[RAND_527]	0.727273
[RDO_0007289]	0.964646		[RAND_528]	0.434343
[RDO_0000586]	0.961279		[RAND_529]	0.537037
[RDO_0000703]	0.76936		[RAND_530]	0.301347
[RDO_0004200]	0.959596		[RAND_531]	0.518939
[RDO_0000651]	0.877273		[RAND_532]	0.482323
[RDO_0001370]	0.790404		[RAND_533]	0.662879
[RDO_0000793]	0.845118		[RAND_534]	0.532828
[RDO_0000783]	0.969697		[RAND_535]	0.414141
[RDO_0005184]	0.838384		[RAND_536]	0.372475
[RDO_0006006]	0.984389		[RAND_537]	0.464646
[RDO_0005970]	0.971717		[RAND_538]	0.532323
[RDO_0002619]	0.979076		[RAND_539]	0.385281
[RDO_0004559]	0.905303		[RAND_540]	0.416667
[RDO_0003773]	0.979204		[RAND_541]	0.465835
[RDO_0005956]	0.968013		[RAND_542]	0.442761
[RDO_0000390]	0.877104		[RAND_543]	0.686869
[RDO_0005867]	0.978676		[RAND_544]	0.493827
[RDO_0000550]	0.917749		[RAND_545]	0.893218
[RDO_0002721]	0.858586		[RAND_546]	0.243687
[RDO_0007445]	0.955556		[RAND_547]	0.48202
[RDO_0005029]	0.903199		[RAND_548]	0.545455
[RDO_0007422]	0.974747		[RAND_549]	0.393939
[RDO_0002761]	0.955005		[RAND_550]	0.633609
[RDO_0004982]	0.929854		[RAND_551]	0.565095
[RDO_0007264]	0.923144		[RAND_552]	0.389108
[RDO_0007027]	0.975469		[RAND_553]	0.650794
[RDO_0005324]	0.936508		[RAND_554]	0.69697
[RDO_0005408]	0.928171		[RAND_555]	0.517396
[RDO_0005285]	0.917749		[RAND_556]	0.613276
[RDO_0005895]	0.925505		[RAND_557]	0.491162
[RDO_0001698]	0.976431		[RAND_558]	0.47587
[RDO_0001475]	0.896104		[RAND_559]	0.574315
[RDO_0006452]	0.940837		[RAND_560]	0.203463
[RDO_0000697]	0.973064		[RAND_561]	0.656566
[RDO_0006161]	0.946128		[RAND_562]	0.360269
[RDO_0000768]	0.875556		[RAND_563]	0.511919
[RDO_0001830]	0.939394		[RAND_564]	0.488215
[RDO_0002013]	0.820559		[RAND_565]	0.626263
[RDO_0002912]	0.889731		[RAND_566]	0.372896
[RDO_0000381]	0.89899		[RAND_567]	0.552399
[RDO_0001518]	0.905051		[RAND_568]	0.319192
[RDO_0005889]	0.832612		[RAND_569]	0.714286
[RDO_0006319]	0.936508		[RAND_570]	0.567821
[RDO_0000940]	0.762626		[RAND_571]	0.57702
[RDO_0006013]	0.89899		[RAND_572]	0.645546
[RDO_0002552]	0.910774		[RAND_573]	0.670034
[RDO_0002768]	0.886364		[RAND_574]	0.383838
[RDO_0002305]	0.809764		[RAND_575]	0.402357
[RDO_0001764]	0.930976		[RAND_576]	0.555556
[RDO_0005931]	0.942761		[RAND_577]	0.329966
[RDO_0004576]	0.741703		[RAND_578]	0.637807
[RDO_0009993]	0.978788		[RAND_579]	0.409091
[RDO_0006374]	0.987374		[RAND_580]	0.587121
[RDO_0005595]	0.961191		[RAND_581]	0.626263
[RDO_0003375]	0.780533		[RAND_582]	0.494949
[RDO_0007052]	0.944225		[RAND_583]	0.471234
[RDO_0001391]	0.992424		[RAND_584]	0.57197
[RDO_0007419]	0.887446		[RAND_585]	0.572872
[RDO_0007021]	0.916667		[RAND_586]	0.487374
[RDO_0005282]	0.970615		[RAND_587]	0.491276
[RDO_0002550]	0.938913		[RAND_588]	0.40885
[RDO_0001407]	0.961279		[RAND_589]	0.355219
[RDO_0001051]	0.976431		[RAND_590]	0.400673
[RDO_0002591]	0.903652		[RAND_591]	0.464646
[RDO_0000925]	0.668998		[RAND_592]	0.494949
[RDO_0000393]	0.847167		[RAND_593]	0.471234
[RDO_0002689]	0.958001		[RAND_594]	0.545455
[RDO_0007787]	0.497835		[RAND_595]	0.266955
[RDO_0005039]	0.932929		[RAND_596]	0.467475
[RDO_0002645]	0.860831		[RAND_597]	0.401796
[RDO_0000438]	0.686027		[RAND_598]	0.621212
[RDO_0007474]	0.989899		[RAND_599]	0.525974
[RDO_0001165]	0.97601		[RAND_600]	0.633838
[RDO_0001981]	0.882576		[RAND_601]	0.631313
[RDO_0001364]	0.886644		[RAND_602]	0.588103
[RDO_0005056]	0.611111		[RAND_603]	0.565657
[RDO_0006166]	0.891775		[RAND_604]	0.292929
[RDO_0002716]	0.893021		[RAND_605]	0.336547
[RDO_0005668]	0.914141		[RAND_606]	0.374459
[RDO_0007742]	0.955923		[RAND_607]	0.425161
[RDO_0005415]	0.932099		[RAND_608]	0.609428
[RDO_0000183]	0.913922		[RAND_609]	0.460694
[RDO_0005068]	0.958586		[RAND_610]	0.323232
[RDO_0007218]	0.927739		[RAND_611]	0.484848
[RDO_0004980]	0.968687		[RAND_612]	0.350505
[RDO_0000382]	0.857323		[RAND_613]	0.463805
[RDO_0000157]	0.941414		[RAND_614]	0.302357
[RDO_0004832]	0.87013		[RAND_615]	0.497835
[RDO_0005699]	1		[RAND_616]	0.387205
[RDO_0007399]	0.968509		[RAND_617]	0.474747
[RDO_0002425]	0.846801		[RAND_618]	0.444444
[RDO_0005308]	0.976724		[RAND_619]	0.434783
[RDO_0002432]	0.96633		[RAND_620]	0.503367
[RDO_0000918]	0.782828		[RAND_621]	0.403535
[RDO_0005535]	0.930976		[RAND_622]	0.439394
[RDO_0005094]	0.849262		[RAND_623]	0.37296
[RDO_0006243]	0.979798		[RAND_624]	0.66835
[RDO_0000431]	0.878194		[RAND_625]	0.383838
[RDO_0005161]	0.930556		[RAND_626]	0.372475
[RDO_0001865]	0.894949		[RAND_627]	0.316162
[RDO_9000019]	0.968013		[RAND_628]	0.530303
[RDO_0005256]	0.981061		[RAND_629]	0.642677
[RDO_0005487]	0.920455		[RAND_630]	0.561869
[RDO_0004916]	1		[RAND_631]	0.467532
[RDO_0000601]	0.847763		[RAND_632]	0.47114
[RDO_0005083]	0.860422		[RAND_633]	0.511478
[RDO_0003319]	0.961279		[RAND_634]	0.468013
[RDO_0004698]	0.892677		[RAND_635]	0.366162
[RDO_0007153]	0.923783		[RAND_636]	0.363177
[RDO_0005541]	0.950337		[RAND_637]	0.4133
[RDO_0005988]	0.868206		[RAND_638]	0.429052
[RDO_0001147]	0.763889		[RAND_639]	0.585859
[RDO_0005953]	0.968779		[RAND_640]	0.703398
[RDO_0005840]	0.830808		[RAND_641]	0.412879
[RDO_0005927]	0.914141		[RAND_642]	0.678451
[RDO_0005090]	0.886869		[RAND_643]	0.5
[RDO_0001887]	0.940516		[RAND_644]	0.393939
[RDO_0004763]	0.869899		[RAND_645]	0.461414
[RDO_0000777]	0.992929		[RAND_646]	0.390909
[RDO_0005301]	0.80575		[RAND_647]	0.474747
[RDO_0004775]	0.988636		[RAND_648]	0.763889
[RDO_0004681]	0.988889		[RAND_649]	0.60202
[RDO_0007248]	0.648148		[RAND_650]	0.385522
[RDO_0000544]	0.911336		[RAND_651]	0.516274
Average	0.90549		Average	0.492129
Min	0.493827		Min	0.183261
1st quartile	0.873106		1st quartile	0.420414
Median	0.926031		Median	0.487489
3rd quartile	0.961077		3rd quartile	0.562018
Max	1		Max	0.893218

## Sheet: rno_go
[GO_0030104]	0.905556		[RAND_0]	0.416667
[GO_0060071]	0.878227		[RAND_1]	0.469136
[GO_0003272]	0.784993		[RAND_2]	0.340548
[GO_0061037]	0.900673		[RAND_3]	0.434343
[GO_0010872]	0.992785		[RAND_4]	0.551227
[GO_0035102]	0.994388		[RAND_5]	0.523008
[GO_0046543]	0.947475		[RAND_6]	0.273737
[GO_0072124]	0.968434		[RAND_7]	0.657828
[GO_0033003]	0.882997		[RAND_8]	0.579125
[GO_0033239]	0.951178		[RAND_9]	0.326599
[GO_2001212]	0.809764		[RAND_10]	0.776094
[GO_0009113]	0.97601		[RAND_11]	0.609848
[GO_0070265]	0.795094		[RAND_12]	0.2886
[GO_0051117]	0.825051		[RAND_13]	0.398788
[GO_0046325]	0.828283		[RAND_14]	0.441077
[GO_0060462]	0.946128		[RAND_15]	0.752525
[GO_0030032]	0.909091		[RAND_16]	0.439614
[GO_0031145]	0.996212		[RAND_17]	0.406566
[GO_0060219]	0.752984		[RAND_18]	0.525253
[GO_0085029]	0.839827		[RAND_19]	0.779221
[GO_0043022]	0.897233		[RAND_20]	0.559069
[GO_0031507]	0.755892		[RAND_21]	0.436027
[GO_0060579]	0.911616		[RAND_22]	0.638889
[GO_0035384]	0.991736		[RAND_23]	0.48393
[GO_0046933]	0.994388		[RAND_24]	0.377104
[GO_0002911]	0.915825		[RAND_25]	0.611111
[GO_0004435]	0.993434		[RAND_26]	0.569697
[GO_0043371]	0.659452		[RAND_27]	0.388167
[GO_0021535]	0.502806		[RAND_28]	0.491582
[GO_0046007]	0.819865		[RAND_29]	0.478114
[GO_0061178]	0.788318		[RAND_30]	0.316645
[GO_0045453]	0.839827		[RAND_31]	0.55748
[GO_0031929]	0.818182		[RAND_32]	0.65404
[GO_0051875]	0.75		[RAND_33]	0.604798
[GO_0031464]	0.837121		[RAND_34]	0.501263
[GO_0021513]	0.906964		[RAND_35]	0.500797
[GO_0030676]	0.998557		[RAND_36]	0.621934
[GO_0034763]	0.718294		[RAND_37]	0.45679
[GO_0004000]	0.996212		[RAND_38]	0.377525
[GO_0016861]	0.981818		[RAND_39]	0.521212
[GO_0045793]	0.854257		[RAND_40]	0.660895
[GO_0006044]	0.943279		[RAND_41]	0.529915
[GO_0001554]	0.976431		[RAND_42]	0.643098
[GO_0001540]	0.912626		[RAND_43]	0.416162
[GO_0060872]	0.786756		[RAND_44]	0.609428
[GO_0006706]	0.930481		[RAND_45]	0.468212
[GO_0070402]	0.961841		[RAND_46]	0.5578
[GO_0060004]	0.863005		[RAND_47]	0.529672
[GO_0031941]	0.952153		[RAND_48]	0.596491
[GO_0006895]	0.62963		[RAND_49]	0.525253
[GO_0072413]	0.944444		[RAND_50]	0.531566
[GO_0010044]	0.921437		[RAND_51]	0.432099
[GO_0042059]	0.797062		[RAND_52]	0.400367
[GO_0052742]	0.999223		[RAND_53]	0.457653
[GO_0034063]	0.782107		[RAND_54]	0.650794
[GO_0007342]	0.779221		[RAND_55]	0.542569
[GO_0009065]	0.969165		[RAND_56]	0.51143
[GO_0010812]	0.887927		[RAND_57]	0.524772
[GO_0006303]	0.962351		[RAND_58]	0.394858
[GO_0044321]	0.558081		[RAND_59]	0.590067
[GO_0042448]	0.956488		[RAND_60]	0.543901
[GO_0008504]	0.997114		[RAND_61]	0.584416
[GO_0005272]	0.981061		[RAND_62]	0.632997
[GO_0021797]	0.974747		[RAND_63]	0.681818
[GO_1900115]	0.737374		[RAND_64]	0.443182
[GO_0072075]	0.714141		[RAND_65]	0.49899
[GO_0009070]	0.998163		[RAND_66]	0.526171
[GO_0033145]	0.943985		[RAND_67]	0.303949
[GO_0032413]	0.954545		[RAND_68]	0.348485
[GO_0004415]	0.997475		[RAND_69]	0.603535
[GO_0015697]	0.903652		[RAND_70]	0.45843
[GO_0043922]	0.949495		[RAND_71]	0.612489
[GO_0043422]	0.871212		[RAND_72]	0.622475
[GO_2000401]	0.95109		[RAND_73]	0.365763
[GO_0032401]	0.777778		[RAND_74]	0.469697
[GO_0060055]	0.818182		[RAND_75]	0.777778
[GO_0010886]	0.973064		[RAND_76]	0.570707
[GO_0050962]	0.873737		[RAND_77]	0.532828
[GO_0006107]	0.99449		[RAND_78]	0.588613
[GO_0070307]	0.808081		[RAND_79]	0.391414
[GO_0016188]	0.910534		[RAND_80]	0.401154
[GO_0090208]	0.977467		[RAND_81]	0.390054
[GO_0010829]	0.844444		[RAND_82]	0.430303
[GO_0002287]	0.856255		[RAND_83]	0.469308
[GO_1900024]	0.799423		[RAND_84]	0.606061
[GO_0002828]	0.779293		[RAND_85]	0.611616
[GO_0072088]	0.829201		[RAND_86]	0.426079
[GO_0045600]	0.812626		[RAND_87]	0.348485
[GO_0009081]	0.990572		[RAND_88]	0.252525
[GO_0008305]	0.996364		[RAND_89]	0.548687
[GO_0035267]	0.663912		[RAND_90]	0.387511
[GO_0006958]	0.994058		[RAND_91]	0.54902
[GO_0019359]	0.93771		[RAND_92]	0.396465
[GO_0060231]	0.974747		[RAND_93]	0.505051
[GO_0014897]	0.870523		[RAND_94]	0.450872
[GO_0000338]	0.987374		[RAND_95]	0.587121
[GO_0009214]	0.997475		[RAND_96]	0.498316
[GO_0060632]	0.848485		[RAND_97]	0.459596
[GO_0090196]	0.896104		[RAND_98]	0.505051
[GO_0090150]	0.76431		[RAND_99]	0.589226
[GO_0019852]	0.924242		[RAND_100]	0.612795
[GO_0001778]	0.763348		[RAND_101]	0.698413
[GO_0051668]	0.853535		[RAND_102]	0.430135
[GO_2000144]	0.646465		[RAND_103]	0.383838
[GO_0030220]	0.500561		[RAND_104]	0.609428
[GO_0002312]	0.791667		[RAND_105]	0.588384
[GO_0051653]	0.855219		[RAND_106]	0.626824
[GO_0001595]	0.833333		[RAND_107]	0.599327
[GO_0047496]	0.94561		[RAND_108]	0.558664
[GO_0060612]	0.834343		[RAND_109]	0.474242
[GO_0048935]	0.796537		[RAND_110]	0.470418
[GO_0016813]	0.982323		[RAND_111]	0.616162
[GO_0005844]	0.867003		[RAND_112]	0.369809
[GO_0006677]	0.945707		[RAND_113]	0.59596
[GO_0032925]	0.884343		[RAND_114]	0.520707
[GO_0035641]	0.965368		[RAND_115]	0.603175
[GO_0009133]	0.976125		[RAND_116]	0.549128
[GO_0046189]	0.842776		[RAND_117]	0.406675
[GO_0050922]	0.914141		[RAND_118]	0.50954
[GO_0002716]	0.97114		[RAND_119]	0.520924
[GO_0001921]	0.857576		[RAND_120]	0.525253
[GO_0006924]	0.888889		[RAND_121]	0.391053
[GO_0030851]	0.719927		[RAND_122]	0.333333
[GO_0021631]	0.745791		[RAND_123]	0.478114
[GO_0003300]	0.84022		[RAND_124]	0.480257
[GO_0060315]	0.894661		[RAND_125]	0.227994
[GO_0042993]	0.906145		[RAND_126]	0.510522
[GO_0071277]	0.651515		[RAND_127]	0.450337
[GO_0005890]	0.998557		[RAND_128]	0.339105
[GO_0000217]	0.786869		[RAND_129]	0.386869
[GO_0071941]	0.964646		[RAND_130]	0.534091
[GO_0031593]	0.899471		[RAND_131]	0.431938
[GO_2001234]	0.948232		[RAND_132]	0.296717
[GO_0046503]	0.886558		[RAND_133]	0.528361
[GO_0070995]	0.994949		[RAND_134]	0.501684
[GO_0000733]	0.986532		[RAND_135]	0.489899
[GO_0003203]	0.89596		[RAND_136]	0.407071
[GO_0042789]	0.777778		[RAND_137]	0.762626
[GO_0045930]	0.863636		[RAND_138]	0.546577
[GO_0070243]	0.6633		[RAND_139]	0.569024
[GO_0031113]	0.902064		[RAND_140]	0.523496
[GO_0004716]	0.997755		[RAND_141]	0.326599
[GO_0070059]	0.919913		[RAND_142]	0.511544
[GO_0045120]	0.752822		[RAND_143]	0.643494
[GO_0042554]	0.970707		[RAND_144]	0.551515
[GO_0031258]	0.599327		[RAND_145]	0.291807
[GO_0007144]	0.691919		[RAND_146]	0.439394
[GO_0045495]	0.795735		[RAND_147]	0.488215
[GO_0060997]	0.997475		[RAND_148]	0.675505
[GO_0071157]	0.935065		[RAND_149]	0.362193
[GO_0042605]	0.892256		[RAND_150]	0.46633
[GO_0075733]	0.952862		[RAND_151]	0.511785
[GO_0042069]	0.775253		[RAND_152]	0.482323
[GO_0031498]	0.940404		[RAND_153]	0.565657
[GO_0007413]	0.8633		[RAND_154]	0.659259
[GO_0044065]	0.858586		[RAND_155]	0.464646
[GO_0031017]	0.874459		[RAND_156]	0.507937
[GO_0006582]	0.890152		[RAND_157]	0.556818
[GO_0015812]	0.977778		[RAND_158]	0.528283
[GO_0034767]	0.895882		[RAND_159]	0.554779
[GO_0030803]	0.943067		[RAND_160]	0.465565
[GO_0070830]	0.915152		[RAND_161]	0.380808
[GO_0048048]	0.808081		[RAND_162]	0.398148
[GO_0060009]	0.734343		[RAND_163]	0.429293
[GO_0015012]	0.990741		[RAND_164]	0.286195
[GO_0009635]	0.929293		[RAND_165]	0.362082
[GO_0009075]	0.998316		[RAND_166]	0.584175
[GO_0045730]	0.89899		[RAND_167]	0.494949
[GO_0034385]	0.887446		[RAND_168]	0.548341
[GO_1901070]	0.996115		[RAND_169]	0.392385
[GO_0045662]	0.871442		[RAND_170]	0.390266
[GO_0048525]	0.902663		[RAND_171]	0.612948
[GO_0003128]	0.624579		[RAND_172]	0.257576
[GO_0008156]	0.879227		[RAND_173]	0.347826
[GO_0031432]	0.982043		[RAND_174]	0.364759
[GO_0060044]	0.449495		[RAND_175]	0.44697
[GO_0070528]	0.905303		[RAND_176]	0.328283
[GO_0032823]	0.976431		[RAND_177]	0.472503
[GO_0034379]	0.969697		[RAND_178]	0.538721
[GO_0005675]	0.998878		[RAND_179]	0.468013
[GO_0032129]	0.947811		[RAND_180]	0.66835
[GO_0051590]	0.933782		[RAND_181]	0.290685
[GO_0048365]	0.933221		[RAND_182]	0.372615
[GO_0016248]	0.797348		[RAND_183]	0.402778
[GO_0035729]	0.911977		[RAND_184]	0.365079
[GO_0002467]	0.774892		[RAND_185]	0.519481
[GO_0051393]	0.907828		[RAND_186]	0.501263
[GO_0030818]	0.951791		[RAND_187]	0.445822
[GO_2001016]	0.781818		[RAND_188]	0.60404
[GO_0003179]	0.943939		[RAND_189]	0.343434
[GO_0046461]	0.989899		[RAND_190]	0.611111
[GO_0002839]	0.921212		[RAND_191]	0.530303
[GO_0030916]	0.966811		[RAND_192]	0.578644
[GO_0031579]	0.974747		[RAND_193]	0.707071
[GO_1901379]	0.948577		[RAND_194]	0.641873
[GO_0034381]	0.884135		[RAND_195]	0.471777
[GO_0007191]	0.987374		[RAND_196]	0.670455
[GO_0010447]	0.715488		[RAND_197]	0.345118
[GO_0051013]	0.846801		[RAND_198]	0.372054
[GO_0035259]	0.959596		[RAND_199]	0.41835
[GO_0006482]	0.831038		[RAND_200]	0.607897
[GO_0051568]	0.761183		[RAND_201]	0.448773
[GO_0032691]	0.914141		[RAND_202]	0.457912
[GO_0008417]	1		[RAND_203]	0.306397
[GO_0006837]	0.997114		[RAND_204]	0.336219
[GO_0050857]	0.710859		[RAND_205]	0.292929
[GO_0045773]	0.915825		[RAND_206]	0.528058
[GO_0008252]	0.992424		[RAND_207]	0.411616
[GO_0016126]	0.986111		[RAND_208]	0.566077
[GO_0042162]	0.849327		[RAND_209]	0.403199
[GO_0060527]	0.911977		[RAND_210]	0.448773
[GO_0006577]	0.992785		[RAND_211]	0.517316
[GO_0071867]	0.747475		[RAND_212]	0.655443
[GO_0021692]	0.793771		[RAND_213]	0.483165
[GO_0030212]	0.988304		[RAND_214]	0.598618
[GO_0019211]	0.755892		[RAND_215]	0.484848
[GO_0009698]	0.908314		[RAND_216]	0.37296
[GO_0046827]	0.869697		[RAND_217]	0.381818
[GO_0016235]	0.799762		[RAND_218]	0.494949
[GO_0033558]	0.864899		[RAND_219]	0.62037
[GO_0010719]	0.950505		[RAND_220]	0.409091
[GO_0006098]	0.974288		[RAND_221]	0.376492
[GO_0042405]	0.979798		[RAND_222]	0.534091
[GO_0000175]	0.988062		[RAND_223]	0.497704
[GO_0016849]	0.988522		[RAND_224]	0.567952
[GO_0051183]	0.852814		[RAND_225]	0.369408
[GO_0019957]	0.97619		[RAND_226]	0.520202
[GO_0060390]	0.943182		[RAND_227]	0.412879
[GO_0015269]	0.936286		[RAND_228]	0.478632
[GO_0007588]	0.865014		[RAND_229]	0.634527
[GO_0006167]	0.993266		[RAND_230]	0.703704
[GO_0005665]	0.974747		[RAND_231]	0.425253
[GO_0042534]	0.813853		[RAND_232]	0.354257
[GO_0060065]	0.943279		[RAND_233]	0.531469
[GO_0045723]	0.947164		[RAND_234]	0.453768
[GO_0007638]	0.776515		[RAND_235]	0.481061
[GO_0043129]	0.666667		[RAND_236]	0.489899
[GO_0003950]	0.927739		[RAND_237]	0.451437
[GO_0060134]	0.805051		[RAND_238]	0.564646
[GO_0002883]	0.937951		[RAND_239]	0.808081
[GO_0007320]	0.741703		[RAND_240]	0.422799
[GO_0097191]	0.929293		[RAND_241]	0.545455
[GO_2000833]	0.949495		[RAND_242]	0.589226
[GO_0060479]	0.856692		[RAND_243]	0.385101
[GO_0030742]	0.981635		[RAND_244]	0.614325
[GO_0043495]	0.765993		[RAND_245]	0.587542
[GO_0071514]	0.873106		[RAND_246]	0.474116
[GO_0060306]	0.988345		[RAND_247]	0.570319
[GO_0003309]	0.973064		[RAND_248]	0.333333
[GO_0044126]	0.90612		[RAND_249]	0.546049
[GO_0006103]	0.993687		[RAND_250]	0.392677
[GO_0010714]	0.916667		[RAND_251]	0.442424
[GO_0032020]	0.988215		[RAND_252]	0.294613
[GO_0030877]	0.963925		[RAND_253]	0.467532
[GO_0030669]	0.806958		[RAND_254]	0.615039
[GO_0015248]	0.99596		[RAND_255]	0.246465
[GO_0010172]	0.569986		[RAND_256]	0.535354
[GO_0043306]	0.957576		[RAND_257]	0.460606
[GO_0045625]	0.698653		[RAND_258]	0.457912
[GO_0031082]	0.861111		[RAND_259]	0.510101
[GO_0048551]	0.974026		[RAND_260]	0.5671
[GO_0071044]	0.955387		[RAND_261]	0.47138
[GO_0072111]	0.977273		[RAND_262]	0.646465
[GO_0006691]	0.976724		[RAND_263]	0.377251
[GO_0001594]	0.980471		[RAND_264]	0.344108
[GO_0022829]	0.926768		[RAND_265]	0.561111
[GO_0032703]	0.832071		[RAND_266]	0.625
[GO_0032225]	0.831956		[RAND_267]	0.460055
[GO_0010888]	0.905418		[RAND_268]	0.473829
[GO_0010544]	0.765993		[RAND_269]	0.505051
[GO_0051599]	0.810967		[RAND_270]	0.463203
[GO_0071813]	0.940025		[RAND_271]	0.53346
[GO_0043243]	0.86936		[RAND_272]	0.422222
[GO_0009180]	0.995671		[RAND_273]	0.493506
[GO_0031018]	0.94234		[RAND_274]	0.474747
[GO_0048536]	0.827862		[RAND_275]	0.465488
[GO_0030228]	0.968575		[RAND_276]	0.472503
[GO_0043014]	0.808562		[RAND_277]	0.523329
[GO_0050997]	0.893737		[RAND_278]	0.605253
[GO_0045075]	0.874299		[RAND_279]	0.659933
[GO_0001937]	0.782828		[RAND_280]	0.386644
[GO_0004522]	0.988552		[RAND_281]	0.426936
[GO_0032039]	0.847222		[RAND_282]	0.435606
[GO_0004673]	0.979798		[RAND_283]	0.581369
[GO_1901890]	0.390152		[RAND_284]	0.232323
[GO_0005753]	0.878283		[RAND_285]	0.504545
[GO_0033108]	0.861953		[RAND_286]	0.307071
[GO_0006783]	0.875421		[RAND_287]	0.543434
[GO_0006406]	0.849802		[RAND_288]	0.389548
[GO_0046085]	0.955107		[RAND_289]	0.49046
[GO_0034142]	0.867424		[RAND_290]	0.42803
[GO_0072148]	0.923521		[RAND_291]	0.535354
[GO_0009147]	0.975469		[RAND_292]	0.479076
[GO_0051597]	0.967003		[RAND_293]	0.580471
[GO_0090205]	0.964646		[RAND_294]	0.56229
[GO_0044773]	0.921597		[RAND_295]	0.392015
[GO_0060080]	0.99899		[RAND_296]	0.453535
[GO_0032435]	0.686195		[RAND_297]	0.56229
[GO_0005922]	0.999327		[RAND_298]	0.43771
[GO_0000062]	0.992195		[RAND_299]	0.419192
[GO_0034369]	0.969697		[RAND_300]	0.42298
[GO_0010893]	0.941771		[RAND_301]	0.534759
[GO_0010575]	0.857912		[RAND_302]	0.565657
[GO_0044769]	0.991919		[RAND_303]	0.335354
[GO_0016460]	0.978535		[RAND_304]	0.228535
[GO_0002478]	0.97445		[RAND_305]	0.623292
[GO_0033692]	0.90362		[RAND_306]	0.473485
[GO_0031641]	0.829878		[RAND_307]	0.533227
[GO_0032816]	0.834175		[RAND_308]	0.465488
[GO_0097354]	0.975469		[RAND_309]	0.382395
[GO_0060707]	0.797138		[RAND_310]	0.571549
[GO_0033523]	0.877345		[RAND_311]	0.378066
[GO_0044224]	0.872475		[RAND_312]	0.251263
[GO_0031648]	0.917298		[RAND_313]	0.554924
[GO_0034112]	0.617845		[RAND_314]	0.262626
[GO_0045911]	0.744589		[RAND_315]	0.568543
[GO_0043555]	0.919192		[RAND_316]	0.587302
[GO_0008553]	0.995671		[RAND_317]	0.458874
[GO_0031638]	0.922865		[RAND_318]	0.62259
[GO_0046696]	0.981481		[RAND_319]	0.478114
[GO_0001913]	0.839827		[RAND_320]	0.636364
[GO_0031664]	0.811448		[RAND_321]	0.321549
[GO_0031946]	0.792929		[RAND_322]	0.436027
[GO_0005242]	0.999369		[RAND_323]	0.614899
[GO_0004712]	0.982456		[RAND_324]	0.501861
[GO_0015780]	0.989899		[RAND_325]	0.484848
[GO_0008391]	0.998737		[RAND_326]	0.310606
[GO_0006342]	0.808081		[RAND_327]	0.586532
[GO_0004365]	0.988981		[RAND_328]	0.532599
[GO_2001242]	0.927097		[RAND_329]	0.475187
[GO_0006012]	0.894949		[RAND_330]	0.473737
[GO_0048407]	1		[RAND_331]	0.497704
[GO_0008171]	0.927739		[RAND_332]	0.609946
[GO_0001098]	0.874747		[RAND_333]	0.513131
[GO_0008409]	0.958153		[RAND_334]	0.704185
[GO_0006368]	0.93266		[RAND_335]	0.50954
[GO_0000725]	0.884848		[RAND_336]	0.417778
[GO_0016893]	0.955051		[RAND_337]	0.581313
[GO_0010833]	0.858586		[RAND_338]	0.480519
[GO_0043205]	0.791667		[RAND_339]	0.289141
[GO_0003188]	0.779461		[RAND_340]	0.676768
[GO_0021891]	0.875758		[RAND_341]	0.685859
[GO_0008290]	0.996212		[RAND_342]	0.536616
[GO_0015116]	0.99449		[RAND_343]	0.707989
[GO_0044319]	0.924242		[RAND_344]	0.349206
[GO_0006693]	0.94798		[RAND_345]	0.569697
[GO_0031233]	0.771886		[RAND_346]	0.574074
[GO_0097208]	0.916306		[RAND_347]	0.434343
[GO_0002903]	0.62963		[RAND_348]	0.501684
[GO_0034391]	0.933884		[RAND_349]	0.437098
[GO_0051900]	0.790123		[RAND_350]	0.42312
[GO_0060363]	0.964646		[RAND_351]	0.680808
[GO_0032421]	0.76431		[RAND_352]	0.498316
[GO_0046851]	0.968779		[RAND_353]	0.475666
[GO_0030828]	0.657576		[RAND_354]	0.390909
[GO_0046218]	0.998316		[RAND_355]	0.417508
[GO_0001965]	0.991342		[RAND_356]	0.465127
[GO_0002437]	0.770432		[RAND_357]	0.386593
[GO_0042992]	0.738384		[RAND_358]	0.475253
[GO_0000288]	0.989057		[RAND_359]	0.31229
[GO_0016303]	0.997755		[RAND_360]	0.507295
[GO_0052033]	0.995671		[RAND_361]	0.38961
[GO_0045851]	0.842713		[RAND_362]	0.482684
[GO_0035025]	0.867424		[RAND_363]	0.590909
[GO_0004861]	0.996633		[RAND_364]	0.630752
[GO_0097205]	0.93266		[RAND_365]	0.371493
[GO_0046847]	0.948307		[RAND_366]	0.336304
[GO_0031109]	0.856421		[RAND_367]	0.432179
[GO_0090049]	0.838384		[RAND_368]	0.569024
[GO_0070888]	0.966623		[RAND_369]	0.442688
[GO_0051956]	0.910009		[RAND_370]	0.608815
[GO_0015665]	0.906336		[RAND_371]	0.741965
[GO_0002923]	0.960859		[RAND_372]	0.555556
[GO_0032892]	0.96		[RAND_373]	0.526061
[GO_0019369]	0.974482		[RAND_374]	0.506114
[GO_2000142]	0.62987		[RAND_375]	0.59596
[GO_0031419]	0.962121		[RAND_376]	0.324495
[GO_0004707]	0.996892		[RAND_377]	0.41958
[GO_0005161]	0.99899		[RAND_378]	0.544444
[GO_0001919]	0.801136		[RAND_379]	0.550505
[GO_0032350]	0.912604		[RAND_380]	0.555556
[GO_0060026]	0.923077		[RAND_381]	0.472416
[GO_0019236]	0.995409		[RAND_382]	0.650138
[GO_0046643]	0.867003		[RAND_383]	0.705387
[GO_0002639]	0.882576		[RAND_384]	0.401515
[GO_0003157]	0.875421		[RAND_385]	0.373737
[GO_1901623]	0.992424		[RAND_386]	0.324074
[GO_0007020]	0.949495		[RAND_387]	0.659452
[GO_0010665]	0.742036		[RAND_388]	0.43512
[GO_0031342]	0.950505		[RAND_389]	0.586869
[GO_0042301]	0.712121		[RAND_390]	0.451178
[GO_0006824]	0.947811		[RAND_391]	0.612795
[GO_0005536]	0.994388		[RAND_392]	0.494949
[GO_0051352]	0.821212		[RAND_393]	0.311111
[GO_0003139]	0.749158		[RAND_394]	0.695286
[GO_0035435]	0.929293		[RAND_395]	0.521886
[GO_0045948]	0.924964		[RAND_396]	0.421356
[GO_0021952]	0.862839		[RAND_397]	0.672515
[GO_0004198]	0.940067		[RAND_398]	0.420875
[GO_0045815]	0.675325		[RAND_399]	0.320346
[GO_0048009]	0.934343		[RAND_400]	0.382997
[GO_0071392]	0.929293		[RAND_401]	0.436027
[GO_0006349]	0.835276		[RAND_402]	0.550117
[GO_0004859]	0.875902		[RAND_403]	0.585859
[GO_0003995]	0.998446		[RAND_404]	0.47397
[GO_0019627]	0.890152		[RAND_405]	0.502525
[GO_0035255]	0.921318		[RAND_406]	0.591175
[GO_0045576]	0.844444		[RAND_407]	0.481481
[GO_0071108]	0.979798		[RAND_408]	0.417172
[GO_0072401]	0.936027		[RAND_409]	0.429854
[GO_0060601]	0.924242		[RAND_410]	0.443182
[GO_0031235]	0.972222		[RAND_411]	0.588384
[GO_0060416]	0.788757		[RAND_412]	0.410189
[GO_0031116]	0.789433		[RAND_413]	0.446775
[GO_0006596]	0.99798		[RAND_414]	0.49596
[GO_2001237]	0.933884		[RAND_415]	0.710744
[GO_0008656]	0.771717		[RAND_416]	0.489899
[GO_0021544]	0.766955		[RAND_417]	0.44733
[GO_0055069]	0.979798		[RAND_418]	0.549784
[GO_0051428]	0.978355		[RAND_419]	0.616883
[GO_0045132]	0.933622		[RAND_420]	0.657287
[GO_0010623]	0.850168		[RAND_421]	0.539562
[GO_0008484]	1		[RAND_422]	0.284382
[GO_0021871]	0.970707		[RAND_423]	0.620707
[GO_0060914]	0.698413		[RAND_424]	0.571429
[GO_0048537]	0.79798		[RAND_425]	0.572391
[GO_0034374]	0.961039		[RAND_426]	0.584416
[GO_0000271]	0.912727		[RAND_427]	0.585051
[GO_0002138]	0.998737		[RAND_428]	0.511364
[GO_0031050]	0.838384		[RAND_429]	0.318903
[GO_0002483]	0.996633		[RAND_430]	0.479798
[GO_0042622]	0.873176		[RAND_431]	0.452301
[GO_1901476]	0.973485		[RAND_432]	0.450337
[GO_0051883]	0.90404		[RAND_433]	0.73569
[GO_0015491]	0.997306		[RAND_434]	0.592593
[GO_2000257]	0.98541		[RAND_435]	0.453423
[GO_0006767]	0.881674		[RAND_436]	0.546898
[GO_0051917]	0.99697		[RAND_437]	0.639394
[GO_0071415]	0.959596		[RAND_438]	0.311448
[GO_0031953]	0.684624		[RAND_439]	0.428732
[GO_0019825]	0.902663		[RAND_440]	0.568871
[GO_0031435]	0.872615		[RAND_441]	0.513468
[GO_0016342]	0.912879		[RAND_442]	0.32197
[GO_0032479]	0.947658		[RAND_443]	0.583563
[GO_0043560]	0.978676		[RAND_444]	0.667789
[GO_0001738]	0.844156		[RAND_445]	0.673882
[GO_0004659]	0.993266		[RAND_446]	0.423401
[GO_0001881]	0.626263		[RAND_447]	0.489899
[GO_0009620]	0.882828		[RAND_448]	0.404848
[GO_0004559]	0.96786		[RAND_449]	0.543618
[GO_0060736]	0.928283		[RAND_450]	0.516162
[GO_0072529]	0.926185		[RAND_451]	0.400932
[GO_0032516]	0.960606		[RAND_452]	0.692929
[GO_0060999]	0.921523		[RAND_453]	0.418026
[GO_0070742]	0.707071		[RAND_454]	0.576768
[GO_0032968]	0.848485		[RAND_455]	0.312009
[GO_0042771]	0.879851		[RAND_456]	0.506645
[GO_0006182]	0.958333		[RAND_457]	0.511995
[GO_0001953]	0.804408		[RAND_458]	0.391185
[GO_0031998]	0.776335		[RAND_459]	0.415584
[GO_0009208]	0.999369		[RAND_460]	0.489899
[GO_0060011]	0.976912		[RAND_461]	0.5671
[GO_0033089]	0.810967		[RAND_462]	0.522367
[GO_0005351]	0.989899		[RAND_463]	0.597643
[GO_0048199]	0.914863		[RAND_464]	0.369408
[GO_0015301]	0.998557		[RAND_465]	0.487734
[GO_0050811]	0.949495		[RAND_466]	0.435466
[GO_0019674]	0.981902		[RAND_467]	0.453283
[GO_0008331]	1		[RAND_468]	0.625
[GO_0003323]	0.926768		[RAND_469]	0.515152
[GO_0021978]	0.991162		[RAND_470]	0.592172
[GO_0048486]	0.884298		[RAND_471]	0.360882
[GO_0009311]	0.93697		[RAND_472]	0.568485
[GO_0045671]	0.773893		[RAND_473]	0.644911
[GO_0014012]	0.691919		[RAND_474]	0.47601
[GO_0015194]	0.978535		[RAND_475]	0.57702
[GO_0043574]	0.94697		[RAND_476]	0.576389
[GO_0045197]	0.914863		[RAND_477]	0.532468
[GO_0017091]	0.952603		[RAND_478]	0.58819
[GO_0005035]	1		[RAND_479]	0.565657
[GO_0060251]	0.806638		[RAND_480]	0.46176
[GO_0016776]	0.961191		[RAND_481]	0.524721
[GO_0042587]	0.991342		[RAND_482]	0.75469
[GO_0032957]	0.819865		[RAND_483]	0.355219
[GO_0009262]	0.954786		[RAND_484]	0.488215
[GO_0070198]	0.988215		[RAND_485]	0.447811
[GO_0071622]	0.872896		[RAND_486]	0.560606
[GO_0010799]	0.892079		[RAND_487]	0.452951
[GO_0043903]	0.889767		[RAND_488]	0.438735
[GO_0016846]	0.940404		[RAND_489]	0.626263
[GO_0048333]	0.780303		[RAND_490]	0.509259
[GO_0043124]	0.868687		[RAND_491]	0.564593
[GO_0060831]	0.968013		[RAND_492]	0.670034
[GO_0005978]	0.925685		[RAND_493]	0.507215
[GO_0090022]	0.886644		[RAND_494]	0.616723
[GO_0006702]	0.998316		[RAND_495]	0.494108
[GO_0006084]	0.972102		[RAND_496]	0.491582
[GO_0030897]	0.973485		[RAND_497]	0.385101
[GO_0090307]	0.905724		[RAND_498]	0.565657
[GO_0002755]	0.894949		[RAND_499]	0.671717
[GO_0046835]	0.970229		[RAND_500]	0.48538
[GO_0042093]	0.603306		[RAND_501]	0.219467
[GO_0045104]	0.872054		[RAND_502]	0.464226
[GO_0042627]	0.922559		[RAND_503]	0.505051
[GO_0016832]	0.97601		[RAND_504]	0.699495
[GO_0043567]	0.879976		[RAND_505]	0.44385
[GO_0021843]	0.637626		[RAND_506]	0.414141
[GO_0070382]	0.845118		[RAND_507]	0.361953
[GO_0007196]	1		[RAND_508]	0.5671
[GO_0006658]	0.961841		[RAND_509]	0.822671
[GO_0042088]	0.859428		[RAND_510]	0.316498
[GO_0045028]	0.997245		[RAND_511]	0.373278
[GO_0055078]	0.647475		[RAND_512]	0.490909
[GO_0006911]	0.755739		[RAND_513]	0.516988
[GO_0032633]	0.954545		[RAND_514]	0.616162
[GO_0036065]	0.905051		[RAND_515]	0.461616
[GO_0034518]	0.819625		[RAND_516]	0.585859
[GO_0003785]	0.592593		[RAND_517]	0.411897
[GO_0005832]	0.993266		[RAND_518]	0.507295
[GO_0090037]	0.845599		[RAND_519]	0.50938
[GO_0000060]	0.839447		[RAND_520]	0.465178
[GO_0001960]	0.90846		[RAND_521]	0.508838
[GO_0014044]	0.76431		[RAND_522]	0.421549
[GO_0072350]	0.98557		[RAND_523]	0.453824
[GO_1901798]	0.888889		[RAND_524]	0.270707
[GO_0004889]	0.999369		[RAND_525]	0.404672
[GO_2000278]	0.902146		[RAND_526]	0.296086
[GO_0007175]	0.836941		[RAND_527]	0.458874
[GO_0070001]	0.965305		[RAND_528]	0.348265
[GO_0031011]	0.863636		[RAND_529]	0.719697
[GO_0072676]	0.896296		[RAND_530]	0.358249
[GO_0050856]	0.889483		[RAND_531]	0.550208
[GO_0032967]	0.884104		[RAND_532]	0.584795
[GO_0043117]	0.824916		[RAND_533]	0.511785
[GO_0042745]	0.72096		[RAND_534]	0.496212
[GO_0051461]	0.97114		[RAND_535]	0.434343
[GO_0051261]	0.873106		[RAND_536]	0.386364
[GO_0043008]	0.847042		[RAND_537]	0.555556
[GO_0090279]	0.845827		[RAND_538]	0.604997
[GO_0030225]	0.884848		[RAND_539]	0.486869
[GO_0030128]	0.917508		[RAND_540]	0.281145
[GO_0030041]	0.675325		[RAND_541]	0.587302
[GO_0005416]	0.998163		[RAND_542]	0.539027
[GO_0046329]	0.850505		[RAND_543]	0.430303
[GO_0043240]	0.832612		[RAND_544]	0.496392
[GO_0043274]	0.786195		[RAND_545]	0.469697
[GO_0060297]	0.634921		[RAND_546]	0.600289
[GO_0001845]	0.750842		[RAND_547]	0.606061
[GO_0030903]	0.840278		[RAND_548]	0.334596
[GO_0030889]	0.87963		[RAND_549]	0.288721
[GO_0030913]	0.734007		[RAND_550]	0.513468
[GO_0043295]	0.991087		[RAND_551]	0.353535
[GO_0015298]	0.994949		[RAND_552]	0.6633
[GO_0070076]	0.851852		[RAND_553]	0.536476
[GO_0030878]	0.947712		[RAND_554]	0.522876
[GO_0000441]	1		[RAND_555]	0.254209
[GO_0003254]	0.861111		[RAND_556]	0.324242
[GO_0060512]	0.927677		[RAND_557]	0.395152
[GO_0051304]	0.721501		[RAND_558]	0.255411
[GO_0016589]	0.890572		[RAND_559]	0.346801
[GO_0006515]	0.802309		[RAND_560]	0.421356
[GO_0006563]	0.997475		[RAND_561]	0.484848
[GO_0046638]	0.890505		[RAND_562]	0.567273
[GO_0051351]	0.943434		[RAND_563]	0.50101
[GO_0060765]	0.824675		[RAND_564]	0.378066
[GO_0035082]	0.740741		[RAND_565]	0.574074
[GO_0045646]	0.802828		[RAND_566]	0.509495
[GO_0044275]	0.942149		[RAND_567]	0.538108
[GO_0016973]	0.861953		[RAND_568]	0.447811
[GO_0015793]	1		[RAND_569]	0.570707
[GO_0006825]	0.920746		[RAND_570]	0.593629
[GO_0017145]	0.85899		[RAND_571]	0.379394
[GO_0043984]	0.889731		[RAND_572]	0.526094
[GO_0045624]	0.645022		[RAND_573]	0.528139
[GO_0055012]	0.877725		[RAND_574]	0.44285
[GO_0032438]	0.478535		[RAND_575]	0.472222
[GO_0045179]	0.784512		[RAND_576]	0.360269
[GO_0030552]	0.997475		[RAND_577]	0.546717
[GO_0071451]	0.947475		[RAND_578]	0.529293
[GO_0035855]	0.545455		[RAND_579]	0.371717
[GO_0045542]	0.981481		[RAND_580]	0.641414
[GO_1901160]	0.971942		[RAND_581]	0.338945
[GO_0042809]	0.967172		[RAND_582]	0.491162
[GO_0010919]	0.974747		[RAND_583]	0.584175
[GO_0007164]	0.769513		[RAND_584]	0.464646
[GO_0002381]	0.763636		[RAND_585]	0.577273
[GO_0045239]	0.998878		[RAND_586]	0.626263
[GO_0033268]	0.888047		[RAND_587]	0.601852
[GO_0002070]	0.81359		[RAND_588]	0.593205
[GO_0031983]	0.775533		[RAND_589]	0.657688
[GO_0019511]	0.87037		[RAND_590]	0.740741
[GO_0034766]	0.575758		[RAND_591]	0.540404
[GO_0044766]	0.866667		[RAND_592]	0.516162
[GO_0009209]	0.998653		[RAND_593]	0.436364
[GO_0032862]	0.896296		[RAND_594]	0.447138
[GO_0003724]	0.984848		[RAND_595]	0.545455
[GO_0008239]	0.97114		[RAND_596]	0.217893
[GO_0071295]	0.896745		[RAND_597]	0.473625
[GO_0007202]	0.822391		[RAND_598]	0.489899
[GO_0001916]	0.970885		[RAND_599]	0.370172
[GO_0034713]	0.998316		[RAND_600]	0.434343
[GO_0070741]	0.792424		[RAND_601]	0.373232
[GO_0042166]	0.997669		[RAND_602]	0.300699
[GO_0060087]	0.887205		[RAND_603]	0.441077
[GO_0043500]	0.883541		[RAND_604]	0.371955
[GO_0006555]	0.988005		[RAND_605]	0.590278
[GO_0060977]	0.92785		[RAND_606]	0.593074
[GO_0060968]	0.802571		[RAND_607]	0.59596
[GO_0051642]	0.746212		[RAND_608]	0.481061
[GO_0015871]	0.96633		[RAND_609]	0.474747
[GO_0021936]	0.807239		[RAND_610]	0.395623
[GO_0046134]	0.99697		[RAND_611]	0.664646
[GO_0061377]	0.828844		[RAND_612]	0.542088
[GO_0021781]	0.820346		[RAND_613]	0.225108
[GO_0008376]	0.998217		[RAND_614]	0.413547
[GO_0090231]	0.773449		[RAND_615]	0.417027
[GO_0060137]	0.891775		[RAND_616]	0.506494
[GO_0070932]	0.952603		[RAND_617]	0.515152
[GO_0031143]	0.849747		[RAND_618]	0.410354
[GO_0070570]	0.557239		[RAND_619]	0.436869
[GO_0032836]	0.914141		[RAND_620]	0.454545
[GO_0016922]	0.859117		[RAND_621]	0.457204
[GO_0030130]	0.824495		[RAND_622]	0.568182
[GO_0043189]	0.719927		[RAND_623]	0.472911
[GO_0021904]	0.951277		[RAND_624]	0.379679
[GO_2000516]	0.883117		[RAND_625]	0.611111
[GO_0060192]	0.69697		[RAND_626]	0.291807
[GO_0010611]	0.853316		[RAND_627]	0.5213
[GO_0072498]	0.86532		[RAND_628]	0.527778
[GO_0030262]	0.768519		[RAND_629]	0.398569
[GO_0001608]	0.988522		[RAND_630]	0.472911
[GO_0008211]	0.804714		[RAND_631]	0.453704
[GO_0000015]	0.995338		[RAND_632]	0.483294
[GO_0010390]	0.938763		[RAND_633]	0.500631
[GO_0042116]	0.913223		[RAND_634]	0.469238
[GO_2000058]	0.823232		[RAND_635]	0.438672
[GO_0001895]	0.900253		[RAND_636]	0.45202
[GO_0060158]	0.944444		[RAND_637]	0.575758
[GO_2000104]	0.969697		[RAND_638]	0.572391
[GO_0052510]	0.997114		[RAND_639]	0.505051
[GO_0070232]	0.643939		[RAND_640]	0.583965
[GO_0009414]	0.749158		[RAND_641]	0.627946
[GO_0060351]	0.634343		[RAND_642]	0.273737
[GO_0051024]	0.835498		[RAND_643]	0.539683
[GO_0030947]	0.847924		[RAND_644]	0.662738
[GO_0016327]	0.744444		[RAND_645]	0.573737
[GO_0071380]	0.86532		[RAND_646]	0.409091
[GO_0016447]	0.865152		[RAND_647]	0.567172
[GO_0003756]	0.986532		[RAND_648]	0.397306
[GO_0021932]	0.407407		[RAND_649]	0.680135
[GO_0030125]	0.965368		[RAND_650]	0.419192
[GO_0060687]	0.887446		[RAND_651]	0.69697
[GO_0017025]	0.880231		[RAND_652]	0.608947
[GO_0009299]	0.829125		[RAND_653]	0.478956
[GO_0034483]	1		[RAND_654]	0.519192
[GO_0031463]	0.975309		[RAND_655]	0.388328
[GO_0042482]	0.948052		[RAND_656]	0.341991
[GO_0002286]	0.747879		[RAND_657]	0.423434
[GO_2000300]	0.984287		[RAND_658]	0.448934
[GO_0050872]	0.811111		[RAND_659]	0.466667
[GO_0002320]	0.852525		[RAND_660]	0.679798
[GO_0010832]	0.802309		[RAND_661]	0.406926
[GO_0000050]	0.94228		[RAND_662]	0.305916
[GO_1901881]	0.650505		[RAND_663]	0.381818
[GO_0005283]	1		[RAND_664]	0.368687
[GO_0007259]	0.929732		[RAND_665]	0.392183
[GO_0035249]	0.92534		[RAND_666]	0.468599
[GO_0010823]	0.777146		[RAND_667]	0.544192
[GO_0055009]	0.498316		[RAND_668]	0.360269
[GO_0016406]	1		[RAND_669]	0.412458
[GO_0016888]	0.984127		[RAND_670]	0.698413
[GO_0002495]	0.967532		[RAND_671]	0.563492
[GO_0010288]	0.927097		[RAND_672]	0.437857
[GO_0009452]	0.799663		[RAND_673]	0.548822
[GO_0005123]	0.830303		[RAND_674]	0.339394
[GO_0021516]	0.966132		[RAND_675]	0.363636
[GO_0033130]	0.897306		[RAND_676]	0.178451
[GO_0004065]	1		[RAND_677]	0.183502
[GO_0016081]	0.996633		[RAND_678]	0.444444
[GO_0044447]	0.715415		[RAND_679]	0.42029
[GO_0042994]	0.909091		[RAND_680]	0.398429
[GO_0097014]	0.838843		[RAND_681]	0.437557
[GO_0072017]	0.775533		[RAND_682]	0.567901
[GO_0043121]	0.998557		[RAND_683]	0.445887
[GO_0048711]	0.883117		[RAND_684]	0.25974
[GO_0090175]	0.8844		[RAND_685]	0.570707
[GO_0002719]	0.929293		[RAND_686]	0.508081
[GO_0033623]	0.747475		[RAND_687]	0.771044
[GO_0016742]	0.964646		[RAND_688]	0.678451
[GO_0035987]	0.868687		[RAND_689]	0.630471
[GO_0014050]	0.965368		[RAND_690]	0.463203
[GO_0060973]	0.777778		[RAND_691]	0.444444
[GO_0009067]	0.983838		[RAND_692]	0.339394
[GO_0000314]	0.876543		[RAND_693]	0.432099
[GO_1901222]	0.848485		[RAND_694]	0.631702
[GO_0035710]	0.799575		[RAND_695]	0.474216
[GO_0002293]	0.87037		[RAND_696]	0.502525
[GO_0007094]	0.883838		[RAND_697]	0.507071
[GO_0060453]	0.864358		[RAND_698]	0.746032
[GO_0032277]	0.919192		[RAND_699]	0.363636
[GO_0072177]	0.891775		[RAND_700]	0.522367
[GO_0003958]	0.987013		[RAND_701]	0.632035
[GO_0051044]	0.909091		[RAND_702]	0.372819
[GO_0032495]	0.988777		[RAND_703]	0.360269
[GO_0002861]	0.901796		[RAND_704]	0.523008
[GO_0003321]	0.979798		[RAND_705]	0.422559
[GO_0034332]	0.945707		[RAND_706]	0.4133
[GO_0007212]	0.888081		[RAND_707]	0.525657
[GO_0006525]	0.992654		[RAND_708]	0.398531
[GO_0030686]	0.946609		[RAND_709]	0.422799
[GO_0060384]	0.888889		[RAND_710]	0.449883
[GO_0010543]	0.938862		[RAND_711]	0.590643
[GO_0051156]	0.989899		[RAND_712]	0.508418
[GO_0021554]	0.666667		[RAND_713]	0.439853
[GO_0051861]	0.79798		[RAND_714]	0.529412
[GO_1901663]	0.966667		[RAND_715]	0.528283
[GO_0032026]	0.827094		[RAND_716]	0.532383
[GO_0000046]	0.966811		[RAND_717]	0.678211
[GO_0034308]	0.964646		[RAND_718]	0.521212
[GO_0048535]	0.73921		[RAND_719]	0.681359
[GO_0003161]	0.963269		[RAND_720]	0.474747
[GO_0009820]	0.998316		[RAND_721]	0.520202
[GO_0006903]	0.830808		[RAND_722]	0.537247
[GO_0042713]	0.873016		[RAND_723]	0.2886
[GO_0006271]	0.926407		[RAND_724]	0.663781
[GO_0046969]	0.952862		[RAND_725]	0.557239
[GO_0033504]	0.813131		[RAND_726]	0.625
[GO_0010962]	0.949036		[RAND_727]	0.429293
[GO_0006547]	0.984848		[RAND_728]	0.476431
[GO_0048038]	0.968013		[RAND_729]	0.441919
[GO_0045912]	0.845599		[RAND_730]	0.498316
[GO_0060174]	0.93266		[RAND_731]	0.267116
[GO_0070252]	0.934803		[RAND_732]	0.432507
[GO_0034113]	0.912458		[RAND_733]	0.537037
[GO_0004622]	0.886869		[RAND_734]	0.470707
[GO_0014824]	0.909091		[RAND_735]	0.728535
[GO_0009303]	0.703963		[RAND_736]	0.513598
[GO_0043536]	0.907407		[RAND_737]	0.422559
[GO_0032300]	0.89899		[RAND_738]	0.324495
[GO_0010743]	0.923232		[RAND_739]	0.606734
[GO_0090004]	0.930211		[RAND_740]	0.38843
[GO_0021895]	0.818959		[RAND_741]	0.560218
[GO_0045792]	0.95174		[RAND_742]	0.571268
[GO_0008483]	0.962626		[RAND_743]	0.434848
[GO_0006306]	0.684234		[RAND_744]	0.436978
[GO_0016862]	0.986869		[RAND_745]	0.392929
[GO_0016445]	0.884757		[RAND_746]	0.562443
[GO_0032312]	0.992557		[RAND_747]	0.480595
[GO_0001191]	0.917597		[RAND_748]	0.382243
[GO_0086069]	0.965368		[RAND_749]	0.520924
[GO_0031571]	0.957431		[RAND_750]	0.665945
[GO_0007274]	0.936869		[RAND_751]	0.541035
[GO_0006625]	0.949495		[RAND_752]	0.418561
[GO_0006591]	0.965368		[RAND_753]	0.448773
[GO_0005546]	0.668771		[RAND_754]	0.566498
[GO_0002448]	0.855219		[RAND_755]	0.523008
[GO_0015929]	0.989899		[RAND_756]	0.477273
[GO_0046689]	0.932449		[RAND_757]	0.480429
[GO_0006089]	0.920635		[RAND_758]	0.519481
[GO_0048635]	0.801587		[RAND_759]	0.571429
[GO_0031672]	0.953654		[RAND_760]	0.380867
[GO_0048266]	0.931987		[RAND_761]	0.553535
[GO_0002707]	0.921569		[RAND_762]	0.497326
[GO_0035428]	0.979798		[RAND_763]	0.469697
[GO_0043369]	0.90404		[RAND_764]	0.548822
[GO_0044783]	0.964646		[RAND_765]	0.410534
[GO_0031650]	0.968254		[RAND_766]	0.526696
[GO_0090184]	0.955556		[RAND_767]	0.714141
[GO_0046209]	0.878788		[RAND_768]	0.572391
[GO_0061014]	0.839646		[RAND_769]	0.545455
[GO_0045932]	0.833965		[RAND_770]	0.494318
[GO_0042699]	0.816739		[RAND_771]	0.546898
[GO_0060206]	0.899908		[RAND_772]	0.503214
[GO_0009263]	0.975309		[RAND_773]	0.593715
[GO_0030101]	0.87494		[RAND_774]	0.466089
[GO_0010759]	0.872054		[RAND_775]	0.508418
[GO_0033209]	0.951515		[RAND_776]	0.517845
[GO_0060768]	0.89899		[RAND_777]	0.591919
[GO_0042375]	0.967532		[RAND_778]	0.344156
[GO_0045136]	0.856255		[RAND_779]	0.514375
[GO_0036336]	0.858586		[RAND_780]	0.468013
[GO_0032922]	0.920875		[RAND_781]	0.361953
[GO_0021702]	0.759412		[RAND_782]	0.475666
[GO_0030857]	0.853535		[RAND_783]	0.512907
[GO_0033627]	0.987374		[RAND_784]	0.587121
[GO_0032376]	0.933884		[RAND_785]	0.454545
[GO_0097066]	0.81241		[RAND_786]	0.516595
[GO_0048880]	0.953283		[RAND_787]	0.675505
[GO_0046527]	0.988215		[RAND_788]	0.488215
[GO_0032407]	0.851371		[RAND_789]	0.448773
[GO_0005847]	0.900112		[RAND_790]	0.487093
[GO_0001836]	0.975013		[RAND_791]	0.446571
[GO_0006360]	0.877525		[RAND_792]	0.496212
[GO_0043489]	0.903535		[RAND_793]	0.571717
[GO_0043531]	0.948533		[RAND_794]	0.409331
[GO_0042048]	0.732323		[RAND_795]	0.722222
[GO_0021869]	0.939394		[RAND_796]	0.513468
[GO_0034502]	0.903743		[RAND_797]	0.493167
[GO_0008179]	0.980808		[RAND_798]	0.213131
[GO_0031294]	0.923401		[RAND_799]	0.527778
[GO_0010940]	0.904602		[RAND_800]	0.67789
[GO_0060581]	0.914983		[RAND_801]	0.537037
[GO_0070761]	0.942761		[RAND_802]	0.367003
[GO_0035640]	0.826446		[RAND_803]	0.56382
[GO_0034979]	0.99798		[RAND_804]	0.443434
[GO_0019534]	0.941077		[RAND_805]	0.52862
[GO_0050681]	0.785859		[RAND_806]	0.572222
[GO_0031115]	0.657576		[RAND_807]	0.575758
[GO_0051439]	0.819865		[RAND_808]	0.393939
[GO_0019894]	0.683081		[RAND_809]	0.50947
[GO_0005513]	0.975758		[RAND_810]	0.643434
[GO_0055094]	0.867845		[RAND_811]	0.56229
[GO_0015172]	0.906336		[RAND_812]	0.584022
[GO_0097110]	0.955152		[RAND_813]	0.524444
[GO_0016998]	0.966942		[RAND_814]	0.482094
[GO_0031726]	0.979798		[RAND_815]	0.506734
[GO_0010507]	0.727867		[RAND_816]	0.443256
[GO_0005112]	0.806244		[RAND_817]	0.73921
[GO_0061299]	0.803752		[RAND_818]	0.385281
[GO_0017049]	0.978355		[RAND_819]	0.562771
[GO_0051647]	0.859848		[RAND_820]	0.49053
[GO_0016504]	0.876684		[RAND_821]	0.608586
[GO_0007028]	0.53824		[RAND_822]	0.763348
[GO_0071305]	0.888889		[RAND_823]	0.614478
[GO_0014832]	0.989899		[RAND_824]	0.533911
[GO_0005372]	0.930135		[RAND_825]	0.462121
[GO_0014048]	0.988215		[RAND_826]	0.372054
[GO_0043587]	0.790123		[RAND_827]	0.592593
[GO_0030002]	0.786961		[RAND_828]	0.403122
[GO_0002825]	0.813131		[RAND_829]	0.422348
[GO_2000463]	0.99449		[RAND_830]	0.368228
[GO_0048018]	0.972583		[RAND_831]	0.438672
[GO_0032154]	0.907475		[RAND_832]	0.400808
[GO_0045601]	0.799534		[RAND_833]	0.411033
[GO_0050775]	0.696128		[RAND_834]	0.550505
[GO_0006388]	0.737374		[RAND_835]	0.427609
[GO_0001640]	1		[RAND_836]	0.338384
[GO_0031146]	0.993939		[RAND_837]	0.385859
[GO_0070207]	0.743687		[RAND_838]	0.395202
[GO_0097038]	0.968434		[RAND_839]	0.479798
[GO_0030673]	0.784512		[RAND_840]	0.531145
[GO_0001539]	0.829004		[RAND_841]	0.512987
[GO_2000831]	0.933081		[RAND_842]	0.414141
[GO_0033634]	0.991582		[RAND_843]	0.560606
[GO_0048895]	0.976431		[RAND_844]	0.446128
[GO_0031210]	0.772727		[RAND_845]	0.339646
[GO_0016075]	0.858586		[RAND_846]	0.569986
[GO_0006047]	0.966811		[RAND_847]	0.356421
[GO_0009975]	0.958219		[RAND_848]	0.486685
[GO_0035809]	0.949495		[RAND_849]	0.393308
[GO_0070092]	0.796296		[RAND_850]	0.506734
[GO_0030893]	1		[RAND_851]	0.513468
[GO_0015459]	0.86051		[RAND_852]	0.630111
[GO_0010614]	0.835859		[RAND_853]	0.237374
[GO_0032228]	0.950758		[RAND_854]	0.41835
[GO_0071825]	0.935002		[RAND_855]	0.635924
[GO_0043114]	0.886762		[RAND_856]	0.452419
[GO_0046320]	0.868687		[RAND_857]	0.509642
[GO_0009812]	0.902778		[RAND_858]	0.516414
[GO_0005790]	0.696051		[RAND_859]	0.740129
[GO_0046627]	0.906061		[RAND_860]	0.392424
[GO_0032994]	0.873131		[RAND_861]	0.492525
[GO_0035414]	0.910354		[RAND_862]	0.646465
[GO_0072348]	0.911726		[RAND_863]	0.401405
[GO_0048268]	0.996633		[RAND_864]	0.594837
[GO_0051286]	0.877525		[RAND_865]	0.392677
[GO_0032667]	0.976431		[RAND_866]	0.247475
[GO_0006586]	0.996212		[RAND_867]	0.565657
[GO_0003307]	0.76936		[RAND_868]	0.671717
[GO_0030517]	0.877273		[RAND_869]	0.592424
[GO_0009310]	0.976431		[RAND_870]	0.394781
[GO_0042133]	0.844763		[RAND_871]	0.611909
[GO_0048156]	0.875421		[RAND_872]	0.319865
[GO_0035813]	0.991162		[RAND_873]	0.386995
[GO_0015868]	0.816498		[RAND_874]	0.358586
[GO_0070993]	0.988889		[RAND_875]	0.540404
[GO_0003351]	0.836053		[RAND_876]	0.442113
[GO_0018200]	0.976431		[RAND_877]	0.518519
[GO_0043687]	0.897868		[RAND_878]	0.608305
[GO_0061004]	0.709596		[RAND_879]	0.489899
[GO_0033762]	0.885732		[RAND_880]	0.573232
[GO_0034755]	0.794192		[RAND_881]	0.598485
[GO_0050780]	0.887767		[RAND_882]	0.640853
[GO_0035584]	0.840067		[RAND_883]	0.510101
[GO_0007339]	0.746556		[RAND_884]	0.472452
[GO_0045814]	0.812865		[RAND_885]	0.594365
[GO_0009188]	0.992424		[RAND_886]	0.296717
[GO_0044130]	0.912656		[RAND_887]	0.314914
[GO_0042661]	0.74026		[RAND_888]	0.318903
[GO_0032400]	0.751263		[RAND_889]	0.691919
[GO_0008603]	0.970539		[RAND_890]	0.655724
[GO_0008206]	0.877666		[RAND_891]	0.41358
[GO_0042430]	0.964912		[RAND_892]	0.56353
[GO_0000014]	0.973064		[RAND_893]	0.46633
[GO_0000178]	0.888258		[RAND_894]	0.594697
[GO_0009130]	0.991021		[RAND_895]	0.579125
[GO_0051409]	0.896465		[RAND_896]	0.641414
[GO_0035246]	0.984848		[RAND_897]	0.289141
[GO_0006893]	0.927778		[RAND_898]	0.617677
[GO_0019212]	0.852525		[RAND_899]	0.559091
[GO_0001968]	0.919192		[RAND_900]	0.463925
[GO_0045623]	0.623377		[RAND_901]	0.577201
[GO_0001941]	0.813853		[RAND_902]	0.333333
[GO_0002891]	0.894781		[RAND_903]	0.563973
[GO_0032645]	0.935606		[RAND_904]	0.613636
[GO_0045494]	0.75477		[RAND_905]	0.479237
[GO_0005721]	0.60101		[RAND_906]	0.430976
[GO_0005527]	0.993572		[RAND_907]	0.31405
[GO_0016624]	1		[RAND_908]	0.622896
[GO_0007440]	0.831038		[RAND_909]	0.603306
[GO_0045060]	0.903581		[RAND_910]	0.585859
[GO_0043303]	0.820707		[RAND_911]	0.705808
[GO_0032351]	0.848485		[RAND_912]	0.52862
[GO_0007098]	0.844763		[RAND_913]	0.339181
[GO_0045687]	0.90362		[RAND_914]	0.479798
[GO_0048240]	0.744108		[RAND_915]	0.511785
[GO_0007252]	0.917355		[RAND_916]	0.693297
[GO_0042832]	0.893551		[RAND_917]	0.52603
[GO_0002029]	0.914141		[RAND_918]	0.551627
[GO_0032728]	0.977633		[RAND_919]	0.463925
[GO_0042572]	0.983957		[RAND_920]	0.478907
[GO_0090342]	0.739899		[RAND_921]	0.463384
[GO_0055017]	0.909091		[RAND_922]	0.472222
[GO_0030275]	0.799423		[RAND_923]	0.506494
[GO_0006390]	0.92298		[RAND_924]	0.512626
[GO_0019956]	0.989394		[RAND_925]	0.505051
[GO_0002820]	0.81746		[RAND_926]	0.484127
[GO_0016641]	0.998653		[RAND_927]	0.538721
[GO_0060170]	0.721956		[RAND_928]	0.472089
[GO_0048843]	0.989899		[RAND_929]	0.533109
[GO_0072422]	0.955107		[RAND_930]	0.484848
[GO_1902099]	0.890725		[RAND_931]	0.533976
[GO_0055089]	0.973064		[RAND_932]	0.653199
[GO_0035518]	0.974026		[RAND_933]	0.546898
[GO_0005154]	0.922559		[RAND_934]	0.612795
[GO_0031466]	0.964646		[RAND_935]	0.296296
[GO_0014059]	0.954209		[RAND_936]	0.575084
[GO_0043196]	0.790123		[RAND_937]	0.496072
[GO_0045933]	0.942626		[RAND_938]	0.423838
[GO_0044295]	0.933333		[RAND_939]	0.32862
[GO_0002833]	0.868687		[RAND_940]	0.628788
[GO_0051957]	0.983683		[RAND_941]	0.484848
[GO_0015095]	0.986791		[RAND_942]	0.468531
[GO_0014820]	0.935606		[RAND_943]	0.54798
[GO_0031418]	0.979167		[RAND_944]	0.542929
[GO_0004143]	1		[RAND_945]	0.431235
[GO_0003170]	0.949495		[RAND_946]	0.40404
[GO_1901682]	0.953535		[RAND_947]	0.496465
[GO_0072207]	0.722559		[RAND_948]	0.550168
[GO_0036315]	0.804973		[RAND_949]	0.521368
[GO_0006611]	0.877778		[RAND_950]	0.422222
[GO_0035235]	0.964141		[RAND_951]	0.493939
[GO_0044068]	0.86532		[RAND_952]	0.535354
[GO_0055057]	0.911336		[RAND_953]	0.520763
[GO_0033210]	0.762626		[RAND_954]	0.700337
[GO_0015669]	0.931075		[RAND_955]	0.430184
[GO_0045295]	0.948373		[RAND_956]	0.45679
[GO_0003708]	1		[RAND_957]	0.213805
[GO_0032733]	0.935606		[RAND_958]	0.472854
[GO_0033081]	0.79349		[RAND_959]	0.626824
[GO_0042756]	0.951049		[RAND_960]	0.51049
[GO_0090189]	0.922727		[RAND_961]	0.539899
[GO_0004982]	0.991582		[RAND_962]	0.410774
[GO_0042659]	0.819529		[RAND_963]	0.554209
[GO_0046174]	0.960373		[RAND_964]	0.424242
[GO_0060456]	0.932966		[RAND_965]	0.637282
[GO_0035194]	0.876263		[RAND_966]	0.546086
[GO_0045214]	0.85918		[RAND_967]	0.578728
[GO_0080025]	0.640853		[RAND_968]	0.56229
[GO_0032000]	0.909091		[RAND_969]	0.689755
[GO_0007217]	0.989899		[RAND_970]	0.435786
[GO_0071498]	0.599327		[RAND_971]	0.390572
[GO_0071374]	0.459596		[RAND_972]	0.587542
[GO_0016574]	0.961892		[RAND_973]	0.431589
[GO_0071480]	0.618182		[RAND_974]	0.573737
[GO_0030140]	0.871212		[RAND_975]	0.539899
[GO_0004536]	0.930135		[RAND_976]	0.504209
[GO_0043256]	1		[RAND_977]	0.392256
[GO_0071949]	0.917508		[RAND_978]	0.326599
[GO_0050961]	0.914141		[RAND_979]	0.56229
[GO_0002855]	0.828283		[RAND_980]	0.183261
[GO_0050931]	0.798401		[RAND_981]	0.47601
[GO_0061099]	0.826446		[RAND_982]	0.486685
[GO_0051293]	0.835017		[RAND_983]	0.553535
[GO_0034067]	0.843434		[RAND_984]	0.470539
[GO_0045628]	0.626263		[RAND_985]	0.713384
[GO_0002031]	0.914141		[RAND_986]	0.675758
[GO_0032891]	0.948307		[RAND_987]	0.347594
[GO_0046051]	0.966024		[RAND_988]	0.500459
[GO_0051580]	0.895202		[RAND_989]	0.680556
[GO_0001580]	0.994949		[RAND_990]	0.540404
[GO_0031649]	0.905051		[RAND_991]	0.458586
[GO_0032106]	0.724518		[RAND_992]	0.418733
[GO_0051205]	0.941919		[RAND_993]	0.486111
[GO_0009148]	0.950056		[RAND_994]	0.512346
[GO_0043030]	0.865716		[RAND_995]	0.458111
[GO_0060046]	0.673401		[RAND_996]	0.378227
[GO_0045588]	0.87037		[RAND_997]	0.459596
[GO_0031503]	0.819394		[RAND_998]	0.485657
[GO_0010803]	0.764791		[RAND_999]	0.297258
[GO_0060406]	0.984287		[RAND_1000]	0.470258
[GO_0001730]	1		[RAND_1001]	0.591631
[GO_0045741]	0.997475		[RAND_1002]	0.487374
[GO_0003084]	0.958754		[RAND_1003]	0.40404
[GO_0045334]	0.829726		[RAND_1004]	0.448052
[GO_0000381]	0.959596		[RAND_1005]	0.534435
[GO_0030346]	0.936508		[RAND_1006]	0.694084
[GO_0002676]	0.839646		[RAND_1007]	0.348485
[GO_0019321]	0.991582		[RAND_1008]	0.560606
[GO_0010642]	0.737374		[RAND_1009]	0.616162
[GO_0032863]	0.862915		[RAND_1010]	0.554113
[GO_0006111]	0.90404		[RAND_1011]	0.611616
[GO_0042165]	0.986051		[RAND_1012]	0.546898
[GO_2000310]	0.855556		[RAND_1013]	0.50101
[GO_2001014]	0.830707		[RAND_1014]	0.518788
[GO_0019720]	0.988215		[RAND_1015]	0.728956
[GO_0002090]	0.761141		[RAND_1016]	0.458705
[GO_0052166]	0.998557		[RAND_1017]	0.619048
[GO_0035591]	0.933502		[RAND_1018]	0.474747
[GO_0060260]	0.770202		[RAND_1019]	0.624579
[GO_0000462]	0.977273		[RAND_1020]	0.407828
[GO_0060136]	0.775253		[RAND_1021]	0.415404
[GO_2000251]	0.963925		[RAND_1022]	0.515152
[GO_0002504]	0.969697		[RAND_1023]	0.544332
[GO_0016514]	0.909091		[RAND_1024]	0.459035
[GO_0005861]	1		[RAND_1025]	0.426768
[GO_0006857]	0.99223		[RAND_1026]	0.404817
[GO_0032543]	0.870932		[RAND_1027]	0.347924
[GO_0015125]	0.99899		[RAND_1028]	0.427273
[GO_0007213]	0.939394		[RAND_1029]	0.507576
[GO_0048147]	0.721501		[RAND_1030]	0.610871
[GO_0071827]	0.949056		[RAND_1031]	0.533597
[GO_0003093]	0.950413		[RAND_1032]	0.706152
[GO_0006273]	0.963925		[RAND_1033]	0.443001
[GO_0032958]	0.939394		[RAND_1034]	0.373737
[GO_0035065]	0.824646		[RAND_1035]	0.452929
[GO_0017134]	0.924462		[RAND_1036]	0.280193
[GO_0006400]	0.750133		[RAND_1037]	0.419989
[GO_0034620]	0.928834		[RAND_1038]	0.380165
[GO_0035307]	0.897153		[RAND_1039]	0.669421
[GO_0032008]	0.756133		[RAND_1040]	0.799423
[GO_0030728]	0.828283		[RAND_1041]	0.541322
[GO_0002544]	0.881481		[RAND_1042]	0.518519
[GO_0060745]	0.986532		[RAND_1043]	0.387205
[GO_0019884]	0.964646		[RAND_1044]	0.548669
[GO_0015986]	0.987374		[RAND_1045]	0.529798
[GO_0001829]	0.816739		[RAND_1046]	0.479798
[GO_0051292]	0.982684		[RAND_1047]	0.373737
[GO_0004950]	0.999158		[RAND_1048]	0.605219
[GO_0009404]	0.902663		[RAND_1049]	0.663912
[GO_0032743]	0.855219		[RAND_1050]	0.454545
[GO_0008340]	0.514029		[RAND_1051]	0.350168
[GO_0017022]	0.84638		[RAND_1052]	0.545455
[GO_0021984]	0.956229		[RAND_1053]	0.319865
[GO_0048172]	0.936027		[RAND_1054]	0.707071
[GO_0045841]	0.81352		[RAND_1055]	0.439782
[GO_2001236]	0.907828		[RAND_1056]	0.573232
[GO_0005328]	0.981393		[RAND_1057]	0.372674
[GO_0043186]	0.809203		[RAND_1058]	0.464646
[GO_0086091]	0.963636		[RAND_1059]	0.614141
[GO_0009173]	1		[RAND_1060]	0.378066
[GO_0015791]	0.910354		[RAND_1061]	0.489899
[GO_0016421]	1		[RAND_1062]	0.604377
[GO_2000794]	0.903319		[RAND_1063]	0.559885
[GO_0015816]	0.991582		[RAND_1064]	0.548822
[GO_0060124]	0.900433		[RAND_1065]	0.479076
[GO_0010985]	0.89899		[RAND_1066]	0.530303
[GO_0043548]	0.960055		[RAND_1067]	0.524334
[GO_0006378]	0.886995		[RAND_1068]	0.448232
[GO_0003222]	0.915404		[RAND_1069]	0.621212
[GO_0033147]	0.704545		[RAND_1070]	0.60101
[GO_0005247]	0.998557		[RAND_1071]	0.461039
[GO_0030127]	0.953824		[RAND_1072]	0.562771
[GO_0000153]	0.829726		[RAND_1073]	0.382395
[GO_0031430]	0.854377		[RAND_1074]	0.430976
[GO_0035058]	0.69697		[RAND_1075]	0.784993
[GO_0035198]	0.804714		[RAND_1076]	0.279461
[GO_0071501]	0.981061		[RAND_1077]	0.633838
[GO_0016289]	0.976431		[RAND_1078]	0.331313
[GO_0042417]	0.919673		[RAND_1079]	0.364598
[GO_0070513]	0.988456		[RAND_1080]	0.324675
[truncated: 3,065 more rows]

## Sheet: dme_flybase-pheno
[memory_defective__adult_stage__RU486_conditional__with_ScerGAL4_Mef2_247_Switch_]	0.986532		[RAND_0]	0.750842
[truncated: 1,617 more rows]

[truncated: 5 more sheets: dme_go, cel_wormbase-func, cel_go, dre_zfin-pato, dre_go]
