# Supplementary material for: Candidate gene prioritization with Endeavour
Source: Nucleic Acids Res. 2016 Apr 30;44(Web Server issue):W117–21. doi: 10.1093/nar/gkw365 (PMC4987917; doi:10.1093/nar/gkw365)
Supplement: SUPPLEMENTARY DATA [file supp_gkw365_nar-00568-web-b-2016-File007.xls]

## Sheet: Summary
	This table describes the results of the time-stamped benchmark of Endeavour using the Human Phenotype Ontology (HPO). In brief, 3854 gene-phenotype associations have been derived by comparing the HPO releases of January 2013 and December 2015. These have then been used to estimate the performance of the Endeavour January 2013 version.

## Sheet: Raw results
HPO	Nb	Gene	Q-int	P-val	Rank ratio	Annotation_GeneOntology	Rank ratio	Annotation_Uniprot	Rank ratio	Text	Rank ratio	Annotation_Interpro	Rank ratio	Annotation_PFAM	Rank ratio	Annotation_simapOther	Rank ratio	Annotation_DrugBank	Rank ratio	Annotation_Stitch	Rank ratio	Annotation_RGDChebi	Rank ratio	Interaction_aStringscores	Rank ratio	Interaction_BioGrid	Rank ratio	Interaction_I2D	Rank ratio	Interaction_Intact	Rank ratio	Interaction_IRefIndex	Rank ratio	Interaction_Mint	Rank ratio	Interaction_Hprd	Rank ratio	Interaction_Mips	Rank ratio	Interaction_iGeneRIFs	Rank ratio	Annotation_Reactome	Rank ratio	Annotation_WikiPathways	Rank ratio	Annotation_RGDPathways	Rank ratio	Annotation_Biocarta	Rank ratio
HP_0000319	1126	ENSG00000000419	4.24002e-08	0.000508278	0.0510797	0.521275	0.139789	8.95887e-17	0.0642526	NULL	0	1	0.514678	1	0.540084	1	0.654482	NULL	0	1	0.50344	0.854066	0.457865	154	0.0123843	2.66667	0.265061	2.70968	0.169525	11	0.187353	7.25	0.485484	INFINITY	0.531528	2.5	0.019325	INFINITY	0.530348	1.8	0.0689076	0.870588	0.0591742	NULL	0	1	0.539525	1	0.582054
HP_0003560	1340	ENSG00000000419	2.04697e-07	0.00112523	0.0607985	1.19518e-55	0.00769073	1.32179e-24	0.00343611	NULL	0	1	0.506756	1	0.525375	1	0.925338	NULL	0	0.0407035	0.00385064	0.355737	0.579623	160	0.021824	2.66667	0.237795	1.95349	0.030853	3.66667	0.098412	7.25	0.410254	INFINITY	0.530218	INFINITY	0.564701	INFINITY	0.529537	3	0.250862	1	0.517894	NULL	0	0.0334421	0.0761032	1	0.526962
HP_0000789	1482	ENSG00000004838	3.08744e-07	0.00138464	0.0672292	0.00955016	0.434232	1	0.646472	0.877875	0.683208	1	0.529665	1	0.545243	NULL	0	NULL	0	1	0.519702	1	0.519555	188	0.0777989	5	0.413446	INFINITY	0.723009	INFINITY	0.60656	2.66667	0.158093	INFINITY	0.527808	INFINITY	0.597759	INFINITY	0.524496	5	0.423381	NULL	0	NULL	0	NULL	0	NULL	0
HP_0000411	6199	ENSG00000004848	2.04965e-05	0.0115098	0.280943	1	0.52783	0.68432	0.168777	NULL	0	1	0.555665	1	0.509085	0.199963	0.581985	NULL	0	1	0.544058	1	0.500026	340	0.0582823	10.3333	0.358214	INFINITY	0.565103	INFINITY	0.523408	INFINITY	0.726082	INFINITY	0.516383	INFINITY	0.520417	INFINITY	0.500023	INFINITY	0.774258	NULL	0	NULL	0	NULL	0	NULL	0
HP_0200134	679	ENSG00000004848	1.57128e-08	0.000307952	0.0307741	2.67082e-22	0.0204322	1.76602e-06	0.000231911	NULL	0	1	0.553618	1	0.512037	0.55947	0.154587	NULL	0	1	0.591269	1	0.527001	801	0.0894217	10.3333	0.315537	INFINITY	0.655004	INFINITY	0.529958	INFINITY	0.738307	INFINITY	0.504351	INFINITY	0.534173	INFINITY	0.5	INFINITY	0.754578	NULL	0	NULL	0	NULL	0	NULL	0
HP_0000092	245	ENSG00000005884	4.52621e-10	5.13883e-05	0.0111051	0.00223206	0.0688825	1	0.599313	0.834786	0.133497	1	0.544199	1	0.535518	0.881687	0.526249	NULL	0	1	0.610807	0.00627354	0.00370645	184	0.0390264	14	0.38206	INFINITY	0.651663	INFINITY	0.542426	27	0.462243	INFINITY	0.515683	INFINITY	0.533225	INFINITY	0.511876	21	0.454175	1	0.591484	1	0.548574	1	0.50746	1	0.5
HP_0000311	174	ENSG00000005884	2.90466e-12	4.01853e-06	0.00790047	1.4142e-44	0.223676	1.63746e-07	0.119749	0.760819	0.225538	1	0.517552	1	0.512399	0.0568606	0.221604	NULL	0	1	0.518039	5.58409e-36	0.0279075	200	0.180894	4.66667	0.504086	5	0.340174	INFINITY	0.622639	4.5	0.412096	3	0.0385035	8.5	0.166364	7	0.0322376	3.5	0.414321	0.070897	0.151583	9.84451e-11	0.0172337	1.08934e-30	0.022855	4.2084e-16	0.00835532
HP_0000535	730	ENSG00000005884	2.77224e-08	0.000410158	0.0331201	3.20776e-06	0.189797	1	0.562985	0.764412	0.121706	1	0.509016	1	0.541803	0.00417116	0.10632	NULL	0	1	0.514416	0.999985	0.590034	INFINITY	0.611225	4.66667	0.413865	6.25	0.336146	INFINITY	0.602332	13.5	0.507146	INFINITY	0.546663	17	0.137925	7	0.033846	7	0.498253	1	0.51178	0.543275	0.0292411	1	0.507379	1	0.551459
HP_0000653	1393	ENSG00000005884	2.26201e-07	0.00118342	0.0631832	0.0810784	0.0527395	0.963037	0.324839	0.78687	0.139198	1	0.50387	1	0.535416	0.136659	0.25629	NULL	0	1	0.517965	0.401947	0.515129	INFINITY	0.623894	14	0.586157	INFINITY	0.711253	INFINITY	0.60684	27	0.547557	INFINITY	0.543249	INFINITY	0.569601	INFINITY	0.535492	10.5	0.563206	1	0.609247	1	0.64828	0.362796	0.193609	0.171245	0.0324775
HP_0001030	12	ENSG00000005884	2.53433e-33	9.41523e-17	0.000543996	1.77744e-06	0.0523485	1.31758e-15	0.0026444	0.650622	0.000937207	0.330054	0.0182753	0.0542969	0.0105121	0.0373063	0.230769	NULL	0	1	0.575507	0.753883	0.475666	168	0.0216238	1.75	0.0341357	1.92308	0.0041253	2	0.00543996	1.92857	0.00648261	3	0.00675461	2.42857	0.0085226	3.5	0.0178159	1.61538	0.0253411	0.00383564	0.0599106	9.64122e-09	0.0153949	2.59509e-16	0.0242854	1.11579e-14	0.003508
HP_0002209	2283	ENSG00000005884	6.88988e-07	0.00207639	0.103528	0.00172935	0.218641	0.309383	0.126183	0.770551	0.0891518	1	0.514542	1	0.528985	0.0644979	0.508265	NULL	0	1	0.523432	0.476948	0.407184	INFINITY	0.597588	7	0.510702	25	0.4425	INFINITY	0.600036	27	0.544939	INFINITY	0.528932	INFINITY	0.560992	INFINITY	0.534872	7	0.504898	1	0.521752	1	0.613788	0.642416	0.137442	0.467625	0.123657
HP_0003073	1669	ENSG00000005884	5.1396e-07	0.00179085	0.075671	0.0713034	0.0996926	1	0.706385	0.779485	0.0927382	1	0.54258	1	0.545294	0.390612	0.263348	NULL	0	1	0.562252	0.137494	0.423411	184	0.0651977	7	0.476061	6.25	0.328074	INFINITY	0.580885	5.4	0.405468	INFINITY	0.537631	5.66667	0.0817918	INFINITY	0.521491	5.25	0.413946	1	0.564893	1	0.621821	0.255197	0.83352	1	0.60632
HP_0001139	7269	ENSG00000006042	2.72593e-05	0.0132914	0.329406	1	0.583431	1	0.610815	NULL	0	NULL	0	1	0.513691	1	0.5	NULL	0	NULL	0	1	0.542004	INFINITY	0.548602	4	0.182218	INFINITY	0.627997	INFINITY	0.534191	5	0.139711	INFINITY	0.50247	INFINITY	0.523043	INFINITY	0.501699	4	0.170617	NULL	0	NULL	0	NULL	0	NULL	0
HP_0007663	10937	ENSG00000006042	0.000267874	0.0421042	0.495739	1	0.822083	0.961467	0.644401	NULL	0	NULL	0	1	0.509087	0.395887	0.51214	NULL	0	NULL	0	1	0.547125	INFINITY	0.54297	INFINITY	0.605747	INFINITY	0.554845	INFINITY	0.51038	INFINITY	0.550222	INFINITY	0.502176	INFINITY	0.508023	INFINITY	0.5	INFINITY	0.613045	NULL	0	NULL	0	NULL	0	NULL	0
HP_0000124	5996	ENSG00000006695	9.89581e-05	0.0254774	0.271952	3.18952e-33	0.0256765	2.08857e-11	0.0959896	0.791384	0.187387	1	0.537479	1	0.5164	0.070376	0.186429	NULL	0	1	0.683695	0.938138	0.725572	342	0.223512	INFINITY	0.806831	12.25	0.320437	INFINITY	0.612074	INFINITY	0.761974	INFINITY	0.513244	INFINITY	0.552068	INFINITY	0.502404	INFINITY	0.810142	NULL	0	NULL	0	0.000103647	0.008977	NULL	0
HP_0000712	302	ENSG00000006695	1.80186e-10	3.22809e-05	0.0137067	9.82404e-184	0.00364159	2.55376e-47	0.000975428	0.697038	0.0620396	1	0.503613	1	0.519081	0.201729	0.362224	NULL	0	1	0.577687	5.65168e-06	0.740574	175	0.108928	INFINITY	0.805201	2.13043	0.11746	INFINITY	0.616711	1.2	0.00222394	INFINITY	0.534789	INFINITY	0.565924	INFINITY	0.530704	INFINITY	0.810285	NULL	0	NULL	0	2.0061e-23	0.0301272	NULL	0
HP_0001404	522	ENSG00000006695	2.62616e-09	0.000124826	0.023667	1.11028e-297	0.00353484	2.46355e-46	0.00366555	0.624674	0.0180271	1	0.532818	1	0.501088	0.0016669	0.593001	NULL	0	0.406311	0.148619	0.726206	0.776483	318	0.117383	INFINITY	0.779334	3.76923	0.0721346	INFINITY	0.56683	1.2	0.000181357	INFINITY	0.503945	INFINITY	0.501995	INFINITY	0.502448	INFINITY	0.776841	NULL	0	NULL	0	4.67481e-36	0.0302747	NULL	0
HP_0001427	713	ENSG00000006695	8.06969e-09	0.00021999	0.0323517	0	0.0104087	9.96265e-72	0.00710471	0.701939	0.0303183	1	0.540588	1	0.501814	0.000177632	0.131271	NULL	0	0.961786	0.159799	0.551793	0.772995	160	0.0517719	INFINITY	0.784972	3.76923	0.101502	INFINITY	0.58038	1.2	0.000272245	INFINITY	0.517855	INFINITY	0.515904	INFINITY	0.502564	INFINITY	0.783384	NULL	0	NULL	0	4.01899e-76	0.0398727	NULL	0
HP_0001994	5563	ENSG00000006695	1.15807e-05	0.00862814	0.252096	0.56823	0.37909	0.00648969	0.0460047	0.783655	0.0385502	1	0.502802	1	0.501035	1	0.5	NULL	0	0.908402	0.180929	1	0.504897	675	0.0894095	INFINITY	0.772738	INFINITY	0.578602	INFINITY	0.531336	INFINITY	0.727874	INFINITY	0.50247	INFINITY	0.509992	INFINITY	0.500023	INFINITY	0.763312	NULL	0	NULL	0	0.683737	0.202799	NULL	0
HP_0002490	848	ENSG00000006695	8.14656e-09	0.000221045	0.0384912	0	0.0123108	2.66624e-101	0.00445952	0.695157	0.0289614	1	0.541073	1	0.505549	1.27066e-05	0.131198	NULL	0	0.000511924	0.146128	0.486437	0.776134	160	0.0620489	INFINITY	0.790522	3.5	0.129499	INFINITY	0.595842	1.2	0.000680859	INFINITY	0.533203	INFINITY	0.523762	INFINITY	0.506241	INFINITY	0.789842	NULL	0	NULL	0	3.05335e-71	0.038764	NULL	0
HP_0002747	7620	ENSG00000006695	0.000281118	0.0431414	0.345845	1.69459e-11	0.290917	4.38148e-27	0.0556923	0.800919	0.299242	1	0.511853	1	0.537803	0.0139568	0.585209	NULL	0	1	0.533979	2.38638e-05	0.50883	229	0.210866	INFINITY	0.812418	3.76923	0.290201	INFINITY	0.624155	INFINITY	0.791631	INFINITY	0.536468	INFINITY	0.577452	INFINITY	0.531112	INFINITY	0.815459	NULL	0	NULL	0	0.0594425	0.513569	NULL	0
HP_0002875	3242	ENSG00000006695	3.49439e-06	0.00471254	0.14693	0.0646735	0.0216089	0.0209253	0.00343212	0.785246	0.0465518	1	0.531036	1	0.510458	1	0.500033	NULL	0	0.534014	0.0660224	1	0.523426	675	0.125493	INFINITY	0.778473	24.5	0.257738	INFINITY	0.546295	INFINITY	0.743168	INFINITY	0.507047	INFINITY	0.536007	INFINITY	0.500159	INFINITY	0.780829	NULL	0	NULL	0	0.733592	0.207206	NULL	0
HP_0002880	1257	ENSG00000006695	1.4258e-07	0.000937481	0.056981	1.20455e-05	0.000102438	3.51304e-05	0.0850807	0.758351	0.0365511	1	0.529357	1	0.509554	0.797776	0.36225	NULL	0	0.427648	0.0251631	1	0.641125	505	0.185902	INFINITY	0.803536	49	0.417135	INFINITY	0.593472	INFINITY	0.781686	INFINITY	0.524071	INFINITY	0.576337	INFINITY	0.534859	INFINITY	0.809474	NULL	0	NULL	0	0.413432	0.44266	NULL	0
HP_0003076	1297	ENSG00000006695	3.12832e-07	0.00139386	0.0588075	4.37828e-24	0.0015882	2.47486e-09	0.0215303	0.792455	0.114741	1	0.518278	1	0.505283	0.059767	0.143115	NULL	0	1	0.622567	0.676842	0.193284	188	0.0722285	INFINITY	0.776377	9.8	0.17275	INFINITY	0.543505	6	0.20272	INFINITY	0.500068	INFINITY	0.521152	INFINITY	0.521016	INFINITY	0.775425	NULL	0	NULL	0	0.297602	0.586213	NULL	0
HP_0003109	7298	ENSG00000006695	0.000303756	0.0448595	0.33084	0.0622324	0.0547047	2.5306e-09	0.0296915	0.777885	0.109661	1	0.52331	1	0.511134	0.245033	0.186463	NULL	0	0.200281	0.294954	1	0.712916	675	0.230971	INFINITY	0.781676	24.5	0.338864	INFINITY	0.540324	INFINITY	0.750941	INFINITY	0.512308	INFINITY	0.551476	INFINITY	0.50102	INFINITY	0.790199	NULL	0	NULL	0	0.112414	0.836914	NULL	0
HP_0003688	3778	ENSG00000006695	4.78434e-06	0.00552244	0.171237	8.70369e-12	0.0214063	1.40268e-11	0.00551974	0.778544	0.0441834	1	0.502907	1	0.500751	1	0.500033	NULL	0	1	0.586119	1	0.55382	165	0.0248833	INFINITY	0.769569	12.25	0.216743	INFINITY	0.54426	INFINITY	0.729638	INFINITY	0.505552	INFINITY	0.51217	INFINITY	0.500023	INFINITY	0.767303	NULL	0	NULL	0	0.631342	0.516978	NULL	0
HP_0006565	1194	ENSG00000006695	9.97775e-08	0.000782905	0.054103	0.0157339	0.0788409	0.0151406	0.000417343	0.771662	0.0347983	1	0.500415	1	0.500259	1	0.500033	NULL	0	0.787893	0.186453	1	0.500026	675	0.0762608	INFINITY	0.763605	INFINITY	0.627532	INFINITY	0.55698	INFINITY	0.729168	INFINITY	0.511396	INFINITY	0.501065	INFINITY	0.503738	INFINITY	0.761294	NULL	0	NULL	0	0.531529	0.0497949	NULL	0
HP_0007305	282	ENSG00000006695	4.47869e-11	1.59872e-05	0.0127978	2.85331e-205	0.00507718	5.82538e-53	0.000928893	0.688242	0.0498989	1	0.502469	1	0.519365	0.00535276	0.59286	NULL	0	1	0.601168	1.2774e-18	0.555809	160	0.0558657	INFINITY	0.799047	2.22727	0.105151	INFINITY	0.612616	1	0.000272294	INFINITY	0.527842	INFINITY	0.558747	INFINITY	0.527434	INFINITY	0.801452	NULL	0	NULL	0	1.0166e-27	0.019274	NULL	0
HP_0012240	821	ENSG00000006695	1.10452e-08	0.000257758	0.0372082	2.4549e-11	0.0008705	9.5508e-08	0.00858031	0.735111	0.0312027	1	0.518736	1	0.500569	0.252801	0.36222	NULL	0	1	0.624942	1	0.500026	157	0.0101065	INFINITY	0.766553	7	0.151416	INFINITY	0.558622	INFINITY	0.725629	INFINITY	0.509857	INFINITY	0.501156	INFINITY	0.501246	INFINITY	0.764106	NULL	0	NULL	0	0.0137538	0.0330162	NULL	0
HP_0001287	202	ENSG00000007312	3.3909e-13	1.35901e-06	0.00916349	1.19364e-37	0.065204	5.63955e-18	0.0205664	0.595668	0.00512339	1	0.518911	1	0.53011	1	0.5	NULL	0	NULL	0	0.461508	0.36024	164	0.0411903	2.6	0.183224	1.4	0.00585193	INFINITY	0.593903	1.41176	0.00843767	INFINITY	0.525358	1.88889	0.00771185	INFINITY	0.514199	1.35294	0.0107966	7.44727e-11	0.165548	NULL	0	2.12445e-20	0.329273	0.28624	0.0647782
HP_0002754	4573	ENSG00000007312	3.15193e-05	0.0143021	0.207458	9.82574e-19	0.121649	4.2442e-21	0.0414133	0.653289	0.0294457	0.821273	0.0578302	1	0.533713	0.0918566	0.217016	NULL	0	NULL	0	5.85904e-26	0.605237	164	0.050583	6.5	0.557637	2.33333	0.155287	INFINITY	0.618428	3.42857	0.31747	INFINITY	0.545071	4.25	0.0865127	INFINITY	0.531189	3.28571	0.369505	0.0110086	0.211854	NULL	0	6.58643e-07	0.380756	1	0.604171
HP_0100658	831	ENSG00000007312	7.86579e-09	0.000217166	0.0376683	2.32197e-05	0.204661	3.65663e-12	0.0203646	0.686661	0.0212643	1	0.546304	1	0.51908	0.923161	0.247174	NULL	0	NULL	0	2.53977e-16	0.465078	164	0.0275146	3.25	0.258873	1.75	0.0191741	INFINITY	0.591496	3	0.211006	INFINITY	0.532705	1.88889	0.00865781	INFINITY	0.525407	2.09091	0.136531	5.19484e-06	0.10149	NULL	0	0.0296989	0.921353	0.161799	0.0432018
HP_0100806	2669	ENSG00000007312	3.9965e-06	0.00504298	0.121093	1.40493e-05	0.294694	1.15969e-25	0.0388169	0.662264	0.0140022	1	0.512783	1	0.528378	0.0366424	0.113402	NULL	0	NULL	0	4.60401e-11	0.422157	164	0.0498163	6.5	0.434599	2.8	0.136019	INFINITY	0.598839	3	0.197359	INFINITY	0.526882	4.25	0.0573477	INFINITY	0.514768	3.28571	0.250578	0.0439751	0.0679104	NULL	0	0.001282	0.661426	1	0.582326
HP_0200043	1374	ENSG00000007312	1.31856e-07	0.000901202	0.0623016	0.00549543	0.159135	6.31668e-07	0.0291879	0.733175	0.0281264	1	0.539544	1	0.525433	0.886975	0.851924	NULL	0	NULL	0	1	0.690873	159	0.0280675	3.25	0.330008	2.33333	0.15453	INFINITY	0.61499	2.18182	0.138614	INFINITY	0.546704	4.25	0.0765394	INFINITY	0.526662	2.3	0.200644	0.00083265	0.0615499	NULL	0	3.32266e-07	0.13509	3.99146e-06	0.022802
HP_0000544	1523	ENSG00000007314	3.19833e-07	0.00140952	0.069064	0.00557511	0.706548	1.18855e-14	0.0838129	0.787557	0.183799	1	0.547834	0.81108	0.0454828	0.289933	0.154556	1	0.529487	1	0.509038	0.068802	0.571837	156	0.00820787	INFINITY	0.797071	4	0.221477	INFINITY	0.573962	5	0.240568	INFINITY	0.536913	INFINITY	0.551832	INFINITY	0.503038	5	0.342735	1	0.610101	NULL	0	NULL	0	NULL	0
HP_0003388	429	ENSG00000007314	1.98663e-09	0.000108424	0.0194505	6.99213e-05	0.211066	8.34808e-34	0.000835189	0.811728	0.154756	1	0.515059	1	0.52929	0.0129165	0.497491	1	0.5	1	0.621035	0.276133	0.129184	156	0.00494197	INFINITY	0.786317	INFINITY	0.684485	INFINITY	0.583605	INFINITY	0.761108	INFINITY	0.518317	INFINITY	0.546427	INFINITY	0.521491	INFINITY	0.790261	1	0.667213	NULL	0	NULL	0	NULL	0
HP_0007663	109	ENSG00000007372	5.36274e-12	5.47629e-06	0.00494062	9.59179e-81	0.000563351	9.10483e-09	0.0402635	0.800641	0.0291234	1	0.534676	1	0.509087	0.0987507	0.0997927	NULL	0	1	0.657699	0.64084	0.0549613	200	0.034675	INFINITY	0.605747	INFINITY	0.554845	INFINITY	0.51038	INFINITY	0.550222	INFINITY	0.502176	INFINITY	0.508023	INFINITY	0.5	INFINITY	0.613045	NULL	0	NULL	0	0.708199	0.869565	1	0.50197
HP_0001063	8115	ENSG00000008086	0.000380609	0.0502618	0.368177	8.77427e-34	0.189951	0.0014549	0.511631	0.892818	0.756696	1	0.546064	1	0.531979	1	0.918714	NULL	0	NULL	0	3.60931e-37	0.762629	INFINITY	0.619527	10	0.560501	1.75	0.0202804	3.66667	0.0568032	3.25	0.224718	INFINITY	0.52611	INFINITY	0.584456	INFINITY	0.524432	10	0.568078	NULL	0	NULL	0	NULL	0	NULL	0
HP_0200134	322	ENSG00000008086	3.03339e-10	4.19885e-05	0.0145939	1.82448e-15	0.0451659	3.2579e-06	0.000510204	0.84579	0.263712	1	0.553618	1	0.512037	0.55947	0.154587	NULL	0	NULL	0	1	0.527001	270	0.0573785	INFINITY	0.752357	INFINITY	0.655004	INFINITY	0.529958	INFINITY	0.738307	INFINITY	0.504351	INFINITY	0.534173	INFINITY	0.5	INFINITY	0.754578	NULL	0	NULL	0	NULL	0	NULL	0
HP_0000411	609	ENSG00000008196	1.27079e-08	0.000276665	0.0276003	1	0.52783	0.68432	0.168777	0.848842	0.070044	1	0.555665	1	0.509085	0.180743	0.0845259	NULL	0	NULL	0	1	0.500026	722	0.0678903	2.16667	0.114797	INFINITY	0.565103	INFINITY	0.523408	14	0.272921	INFINITY	0.516383	INFINITY	0.520417	INFINITY	0.500023	3	0.128167	NULL	0	1	0.5	NULL	0	NULL	0
HP_0002860	8918	ENSG00000008226	0.000592398	0.0628134	0.404279	1	0.914921	0.0159003	0.312503	0.779019	0.192011	NULL	0	NULL	0	1	0.500033	NULL	0	NULL	0	NULL	0	249	0.143887	INFINITY	0.803663	INFINITY	0.706877	INFINITY	0.604379	INFINITY	0.77746	INFINITY	0.531574	INFINITY	0.561313	INFINITY	0.537513	INFINITY	0.806655	NULL	0	NULL	0	NULL	0	NULL	0
HP_0001541	7771	ENSG00000008988	0.000359992	0.0488704	0.352778	6.24725e-17	0.407757	0.00360959	0.295995	0.962998	0.978399	1	0.505356	1	0.502905	NULL	0	NULL	0	1	0.512557	2.51453e-82	0.0879482	177	0.111903	3.68293	0.390957	2.31343	0.158798	2	0.0422644	7.69231	0.49941	INFINITY	0.539177	2.5	0.0284638	INFINITY	0.53432	3.91892	0.372844	1	0.618856	1	0.613286	NULL	0	1	0.582693
HP_0002894	3408	ENSG00000008988	5.44639e-06	0.0058958	0.154628	5.01263e-89	0.253692	0.00324749	0.453148	0.959973	0.978339	1	0.525307	1	0.531543	NULL	0	NULL	0	0.296795	0.108777	5.09649e-09	0.340278	152	0.0100726	1.96104	0.23108	1.42202	0.0561706	1.81818	0.040608	2.27273	0.346597	3	0.0692377	1.66667	0.0255898	INFINITY	0.541652	1.90789	0.209664	1	0.692136	1	0.68374	NULL	0	1	0.605321
HP_0005214	6327	ENSG00000008988	0.000192654	0.0356555	0.287095	0.0194888	0.788176	0.32396	0.529395	0.958683	0.978773	1	0.537006	1	0.532583	NULL	0	NULL	0	1.87363e-08	0.0389019	5.99953e-59	0.128247	162	0.0610763	3.51163	0.428623	1.84524	0.0874853	1.81818	0.024004	3.7037	0.368636	INFINITY	0.549142	2.5	0.0503222	INFINITY	0.522325	3.625	0.413513	0.902736	0.39298	1	0.600358	NULL	0	1	0.586048
HP_0010784	6574	ENSG00000008988	0.000222023	0.0383007	0.298235	4.46797e-13	0.591788	4.37222e-05	0.160035	0.955482	0.973728	1	0.541723	1	0.544442	NULL	0	NULL	0	3.3608e-10	0.0960775	9.36281e-43	0.400223	162	0.0807059	2.69643	0.463911	1.72222	0.159688	1.53846	0.0200517	2.7027	0.413102	3	0.0528059	1.66667	0.0257225	INFINITY	0.540489	2.68519	0.452252	0.170342	0.428614	1	0.789568	NULL	0	1	0.691277
HP_0100273	934	ENSG00000008988	5.21308e-09	0.000176447	0.0423564	2.84218e-15	0.241968	0.000144115	0.180814	0.961458	0.97713	1	0.542305	1	0.531603	NULL	0	NULL	0	1.5821e-10	0.0935713	8.71185e-09	0.311576	152	0.00952338	1.39815	0.0422203	1.82353	0.112194	1.81818	0.0199084	3.84615	0.433314	3	0.0491588	5	0.14929	1	0.000997687	1.35514	0.0352365	1	0.650858	0.662464	0.205902	NULL	0	1	0.628597
HP_0100615	4602	ENSG00000008988	2.78238e-05	0.0134296	0.208745	2.41205e-39	0.516299	7.23285e-07	0.229041	0.954657	0.976977	1	0.518132	1	0.537078	NULL	0	NULL	0	1.60717e-06	0.0486808	8.17703e-35	0.316269	196	0.238728	3.35556	0.517826	1.7033	0.116212	1.53846	0.0216819	2.63158	0.333847	3	0.0542502	2.5	0.0708972	INFINITY	0.541413	3.22222	0.504264	0.629182	0.529175	1	0.728188	NULL	0	1	0.683458
HP_0100743	2623	ENSG00000008988	2.5274e-06	0.00400161	0.118871	0.000464436	0.204711	0.654858	0.641638	0.98045	0.981335	1	0.562695	1	0.511156	NULL	0	NULL	0	3.9713e-08	0.0122306	0.173246	0.314505	162	0.0239282	7.94737	0.39894	3.60465	0.111302	2.5	0.0222061	7.69231	0.331279	3	0.00870117	INFINITY	0.542871	INFINITY	0.527826	8.05556	0.398713	0.176289	0.207235	1	0.61789	NULL	0	1	0.537568
HP_0100833	4522	ENSG00000008988	2.8974e-05	0.013707	0.204949	0.723135	0.740373	0.191498	0.433442	0.974296	0.982485	1	0.578428	1	0.517577	NULL	0	NULL	0	0.000103733	0.0775952	0.0226421	0.0196421	162	0.0292331	6.04	0.451505	3.03922	0.197924	2.85714	0.0441443	5.88235	0.400063	3	0.0276468	INFINITY	0.58634	INFINITY	0.533493	5.57692	0.428798	0.377068	0.307715	1	0.662575	NULL	0	1	0.608724
HP_0002725	6	ENSG00000009724	2.59894e-40	2.79193e-20	0.000272072	0	0.00281806	4.01327e-177	4.64059e-05	0.627705	0.03109	1.01654e-46	0.00114256	1.59633e-22	0.0011396	5.16825e-06	0.230661	1	0.509746	1.86132e-11	0.00373004	7.78442e-32	0.485088	209	0.0548678	2	0.080896	1.21429	0.000453453	INFINITY	0.53716	1.2	0.000181381	INFINITY	0.503786	1.75	0.00185916	INFINITY	0.501564	1.6	0.00412642	3.16883e-83	0.00208768	3.16996e-24	0.00872288	0	0.00262025	2.66649e-20	0.00197628
HP_0004431	14	ENSG00000009724	1.15983e-37	6.07243e-19	0.000634748	0	0.00240779	1.22307e-158	0.000324796	0.654547	0.0274773	1.95051e-11	0.00519265	7.55022e-08	0.00450614	1.29623e-05	0.230682	1	0.510602	3.37564e-11	0.00746008	4.92706e-36	0.127595	194	0.0541803	4	0.206021	1.41667	0.00117882	INFINITY	0.55477	1.26316	0.000816104	INFINITY	0.500363	3.5	0.00666485	INFINITY	0.5	2.66667	0.0666485	9.27281e-80	0.00268376	5.29656e-13	0.00938547	0	0.00299345	1.2883e-15	0.00263273
HP_0006532	2941	ENSG00000009724	6.3478e-06	0.00636967	0.133433	0.000932247	0.514791	3.9846e-30	0.00654687	0.753889	0.232424	1	0.510443	1	0.52783	0.00794099	0.409453	1	0.538331	1	0.559897	1.04614e-15	0.630851	INFINITY	0.604782	INFINITY	0.804455	INFINITY	0.696702	INFINITY	0.587088	INFINITY	0.772696	INFINITY	0.525974	INFINITY	0.566354	INFINITY	0.509278	INFINITY	0.807813	0.124834	0.171565	1	0.591234	1.65839e-22	0.18393	1	0.564988
HP_0003741	1	ENSG00000009830	1.00867e-33	5.91375e-17	4.53124e-05	0.00325926	0.0133108	1.06644e-24	0.000139114	0.263116	7.20513e-05	0.000143053	0.000311349	0.000717186	0.000465839	0.0200632	0.523902	NULL	0	NULL	0	1	0.50749	424	0.0445421	INFINITY	0.734333	20	0.00271875	INFINITY	0.502515	3.5	0.0723186	INFINITY	0.500023	1	4.53124e-05	INFINITY	0.500023	1	4.53124e-05	NULL	0	NULL	0	0.675957	0.0063421	NULL	0
HP_0000414	11465	ENSG00000010072	0.00229236	0.123973	0.520214	0.0837297	0.521971	0.298033	0.537033	0.929238	0.909406	1	0.516501	1	0.536468	NULL	0	NULL	0	NULL	0	0.0143092	0.59349	156	0.00898407	2.3	0.175462	INFINITY	0.71741	INFINITY	0.613322	3.5	0.18558	INFINITY	0.553292	INFINITY	0.582014	INFINITY	0.528835	2.26316	0.154	NULL	0	NULL	0	NULL	0	NULL	0
HP_0001402	14439	ENSG00000010072	0.0129694	0.291556	0.654741	0.347145	0.541425	1	0.756833	0.926156	0.926495	1	0.534511	1	0.527117	NULL	0	NULL	0	NULL	0	1.40661e-20	0.734386	INFINITY	0.641817	2.3	0.292114	2	0.115721	INFINITY	0.628577	1.75	0.0778579	INFINITY	0.556886	INFINITY	0.615653	INFINITY	0.534939	2.38889	0.290301	NULL	0	NULL	0	NULL	0	NULL	0
HP_0002987	8813	ENSG00000010072	0.000748107	0.0706457	0.399955	1.06428e-55	0.0686189	0.683848	0.605406	0.920889	0.919466	1	0.515933	1	0.530696	NULL	0	NULL	0	NULL	0	3.98483e-54	0.723951	INFINITY	0.622373	3.83333	0.366553	2	0.0658952	INFINITY	0.612072	1.75	0.0364874	INFINITY	0.544543	2	0.0110733	INFINITY	0.533696	3.90909	0.36315	NULL	0	NULL	0	NULL	0	NULL	0
HP_0007787	17285	ENSG00000010072	0.00745182	0.222653	0.783332	1	0.593497	1	0.611075	0.961591	0.921747	1	0.513986	1	0.503986	NULL	0	NULL	0	NULL	0	1	0.500106	INFINITY	0.53988	15.3333	0.463564	INFINITY	0.687619	INFINITY	0.563446	7	0.255144	INFINITY	0.504894	INFINITY	0.522342	INFINITY	0.500227	43	0.47802	NULL	0	NULL	0	NULL	0	NULL	0
HP_0200021	14443	ENSG00000010072	0.00300253	0.141879	0.654536	0.480968	0.571224	1	0.573787	0.956584	0.953157	1	0.57323	1	0.511595	NULL	0	NULL	0	NULL	0	1	0.528269	INFINITY	0.557691	6.57143	0.265431	INFINITY	0.666863	INFINITY	0.5605	3.5	0.117602	INFINITY	0.512644	INFINITY	0.538702	INFINITY	0.5213	8.6	0.319723	NULL	0	NULL	0	NULL	0	NULL	0
HP_0002843	16	ENSG00000010610	1.23345e-25	7.1481e-13	0.000726118	5.15906e-242	0.00123083	4.85241e-06	0.177744	0.472481	0.000288913	0.161776	0.0359148	0.69189	0.0347366	0.120574	0.380659	1	0.508705	9.20814e-08	0.000934361	8.15456e-75	0.00424201	182	0.128432	3.15152	0.394146	2.57778	0.138008	INFINITY	0.61307	2.7451	0.250692	1.5	0.00136147	2.7619	0.0491945	INFINITY	0.532562	3.18182	0.368777	1.98964e-18	0.00955795	3.05474e-08	0.0114299	8.53821e-155	0.000562746	5.56437e-34	0.00242077
HP_0002754	141	ENSG00000010671	3.28127e-14	4.1806e-07	0.00639659	2.95264e-25	0.0707438	4.87267e-20	0.0625377	0.762259	0.24401	0.92804	0.0814715	0.3463	0.0196942	NULL	0	1	0.559813	0.522388	0.224699	1.13204e-72	0.131552	229	0.180239	2.56667	0.276324	2.69767	0.202695	5.66667	0.150751	3.34286	0.312344	INFINITY	0.545071	3.35	0.0626956	INFINITY	0.531189	2.58537	0.26353	0.0110086	0.211854	0.209106	0.0974955	2.29475e-15	0.166979	0.79157	0.184852
HP_0100658	33	ENSG00000010671	3.50327e-19	1.2933e-09	0.00149585	3.92821e-09	0.126556	1.55756e-13	0.000742218	0.75583	0.118504	0.045311	0.00903239	0.00129031	0.000828458	NULL	0	1	0.500847	0.867527	0.27546	2.34923e-50	0.152555	219	0.115589	2.40625	0.165994	2.7619	0.0897965	5.66667	0.0929695	2.72093	0.174425	7	0.0414759	2.39286	0.0247496	INFINITY	0.525407	2.35556	0.151262	5.19484e-06	0.10149	0.825826	0.340103	1.21157e-07	0.152625	0.301055	0.0870614
HP_0100806	38	ENSG00000010671	1.21322e-16	2.47495e-08	0.00172406	1.20106e-13	0.0685465	2.23562e-26	0.0250731	0.747369	0.12472	0.450765	0.0139264	0.0868985	0.00720469	NULL	0	1	0.517827	0.370599	0.216696	7.38566e-19	0.185423	174	0.0754503	3.20833	0.257293	3.41176	0.207522	5.66667	0.113606	4.17857	0.315231	INFINITY	0.526882	3.94118	0.0462774	INFINITY	0.514768	3.3125	0.251304	0.122778	0.0926866	1	0.606338	9.67644e-06	0.0411754	0.610918	0.129919
HP_0100838	86	ENSG00000010671	2.22505e-12	3.51267e-06	0.00389705	0.206077	0.0403952	0.00253456	0.040716	0.826058	0.152327	0.431792	0.0430202	0.126556	0.020705	NULL	0	1	0.500211	0.297205	0.0476246	1	0.5	INFINITY	0.559226	8.55556	0.297444	9.66667	0.102909	11.3333	0.0136397	9	0.274923	7	0.0109208	11.1667	0.0446348	INFINITY	0.500317	7.06667	0.276826	0.692849	0.232738	1	0.519055	0.102133	0.43505	1	0.520578
HP_0000567	2	ENSG00000011143	9.42619e-19	2.1315e-09	9.07688e-05	2.18284e-262	0.000205149	2.47253e-89	0.000185787	0.662146	0.000505452	1	0.512007	1	0.518252	1	0.500033	NULL	0	1	0.500525	0.0988233	0.391717	162	0.0441136	3	0.338341	1.33333	0.0207861	INFINITY	0.625125	1.25	0.00471998	INFINITY	0.550785	1.5	0.0043569	INFINITY	0.539439	1.33333	0.0194245	NULL	0	NULL	0	NULL	0	NULL	0
HP_0000657	4	ENSG00000011143	1.05699e-19	7.06337e-10	0.000181546	5.22205e-307	5.12899e-05	3.22645e-117	9.2898e-05	0.642626	0.000144436	1	0.505614	1	0.523847	0.00607585	0.0302198	NULL	0	1	0.500583	0.0213199	0.701066	162	0.0416648	3	0.25725	2	0.0459311	INFINITY	0.607952	1.66667	0.0182	INFINITY	0.535152	1.5	0.00299551	INFINITY	0.517996	1.33333	0.0101666	NULL	0	NULL	0	NULL	0	NULL	0
HP_0000709	5054	ENSG00000011295	4.92239e-05	0.0179106	0.229425	0.000152839	0.619402	1	0.5718	0.816516	0.427973	1	0.508475	1	0.526163	0.407107	0.219028	NULL	0	NULL	0	0.000902238	0.70201	318	0.266467	9	0.59517	8	0.468973	INFINITY	0.618094	5.5	0.436742	INFINITY	0.532752	INFINITY	0.57102	INFINITY	0.533388	8	0.580281	NULL	0	NULL	0	NULL	0	NULL	0
HP_0000722	4955	ENSG00000011295	1.51731e-05	0.00988881	0.224686	0.000114026	0.284163	0.288904	0.443037	0.866888	0.608987	1	0.502804	1	0.535847	0.00128311	0.154423	NULL	0	NULL	0	1	0.500397	INFINITY	0.616197	3	0.3132	8	0.347028	4	0.0928218	3.66667	0.245363	5	0.0340543	4	0.0282955	INFINITY	0.521562	2.66667	0.236975	NULL	0	NULL	0	NULL	0	NULL	0
HP_0000739	3442	ENSG00000011295	1.41335e-05	0.00954082	0.156185	1.79648e-05	0.56266	0.0087243	0.128541	0.826192	0.475919	1	0.502391	1	0.538178	0.398237	0.693812	NULL	0	NULL	0	9.00848e-25	0.460184	INFINITY	0.655822	4.5	0.45603	4	0.376441	4	0.141801	3.66667	0.32267	5	0.0409293	4	0.063572	INFINITY	0.524185	4	0.411335	NULL	0	NULL	0	NULL	0	NULL	0
HP_0002313	4359	ENSG00000011295	1.25919e-05	0.0090005	0.19758	0.352621	0.143757	1	0.561184	0.817596	0.17444	1	0.540801	1	0.512789	0.746558	0.247174	NULL	0	NULL	0	1	0.523457	INFINITY	0.567356	9	0.326444	8	0.226453	INFINITY	0.5354	11	0.28923	INFINITY	0.506663	INFINITY	0.520896	INFINITY	0.501541	8	0.316154	NULL	0	NULL	0	NULL	0	NULL	0
HP_0002542	1246	ENSG00000011295	9.69346e-08	0.000771565	0.0564593	1	0.771566	0.306181	0.136286	0.908822	0.62663	1	0.526594	1	0.50119	0.735285	0.300127	NULL	0	NULL	0	1	0.534378	538	0.0544655	3	0.141511	4	0.048303	1.33333	0.00335312	2.75	0.0869092	2.5	0.0125515	2	0.00788436	INFINITY	0.507363	2.66667	0.100367	NULL	0	NULL	0	NULL	0	NULL	0
HP_0000097	4544	ENSG00000011426	1.50905e-05	0.0098616	0.206002	0.370174	0.125397	0.0935067	0.102069	0.852904	0.598284	1	0.543666	1	0.536848	0.467776	0.742423	NULL	0	1	0.53432	0.0636455	0.386612	INFINITY	0.573035	1.33333	0.00784296	INFINITY	0.679663	INFINITY	0.55617	2.33333	0.0768882	INFINITY	0.522758	INFINITY	0.548962	INFINITY	0.51827	1.75	0.0282437	NULL	0	NULL	0	NULL	0	NULL	0
HP_0003774	6065	ENSG00000011426	0.000139246	0.030269	0.275206	2.06452e-28	0.238591	1.57896e-07	0.138246	0.885408	0.70984	1	0.52136	1	0.526799	0.680282	0.834762	NULL	0	1	0.501167	0.411947	0.628883	275	0.207777	1.33333	0.0279517	2.66667	0.0846719	2	0.0511389	2.33333	0.108086	INFINITY	0.530538	INFINITY	0.568246	INFINITY	0.517697	1.4	0.0305382	NULL	0	NULL	0	NULL	0	NULL	0
HP_0000972	4042	ENSG00000012174	7.36014e-06	0.00686365	0.183311	0.0324334	0.535308	1.21339e-23	0.00519818	0.870426	0.416017	1	0.510596	1	0.520077	0.000215006	0.272119	NULL	0	1	0.530372	0.0212029	0.462276	182	0.0715646	2	0.11229	INFINITY	0.693107	INFINITY	0.592381	INFINITY	0.759592	INFINITY	0.526621	INFINITY	0.552245	INFINITY	0.52322	6	0.383401	0.942041	0.0741955	1	0.626756	1	0.500467	1	0.569423
HP_0001036	1058	ENSG00000012174	8.25469e-08	0.000711459	0.0479492	1	0.54606	1.27959e-09	0.0011595	0.83596	0.185559	1	0.526911	1	0.512373	0.141081	0.229823	NULL	0	0.993754	0.215068	1	0.500185	INFINITY	0.536053	2	0.0357127	INFINITY	0.607342	INFINITY	0.530478	INFINITY	0.725402	INFINITY	0.504011	INFINITY	0.510401	INFINITY	0.501201	6	0.165194	0.754824	0.0613186	1	0.576014	1	0.524165	1	0.504378
HP_0002861	11006	ENSG00000012174	0.00338189	0.150555	0.499206	3.23093e-43	0.0691405	5.45528e-15	0.0658683	0.842066	0.553359	1	0.529091	1	0.545572	1	0.5	NULL	0	1	0.688528	0.248463	0.911928	INFINITY	0.664535	2	0.260353	6	0.433029	INFINITY	0.636368	INFINITY	0.807411	INFINITY	0.562389	INFINITY	0.624665	INFINITY	0.538168	6	0.604436	1	0.807761	1	0.782502	1.85914e-36	0.140397	1	0.690398
HP_0100526	10079	ENSG00000012174	0.00173539	0.107833	0.457222	9.90901e-84	0.033781	7.89785e-11	0.0533426	0.844803	0.675687	1	0.531615	1	0.536301	1	0.500033	NULL	0	1	0.57498	0.0623887	0.8354	INFINITY	0.664262	2	0.267737	6	0.495282	INFINITY	0.645164	INFINITY	0.816458	INFINITY	0.568953	INFINITY	0.635819	INFINITY	0.537244	6	0.622301	1	0.783828	1	0.771467	8.35978e-29	0.141681	1	0.653483
HP_0000514	9857	ENSG00000012660	0.000664709	0.0665644	0.446786	0.109592	0.111748	0.882377	0.186103	0.888289	0.555435	1	0.534001	1	0.503987	1	0.865169	NULL	0	1	0.625582	1	0.501218	INFINITY	0.568262	3	0.204651	INFINITY	0.690282	INFINITY	0.601305	3	0.150077	INFINITY	0.532273	INFINITY	0.551446	INFINITY	0.51659	3	0.182622	0.844816	0.174632	1	0.565411	NULL	0	1	0.500109
HP_0002066	8400	ENSG00000012660	0.000790968	0.0726549	0.381333	0.00669125	0.752514	0.0772973	0.450195	0.849371	0.617847	1	0.505122	1	0.514185	1	0.966224	NULL	0	1	0.570711	2.40398e-33	0.0865691	260	0.262575	1.5	0.0701834	INFINITY	0.748729	INFINITY	0.629926	1.5	0.0317777	INFINITY	0.542628	INFINITY	0.597512	INFINITY	0.539631	1.5	0.0645088	0.0253751	0.106316	1	0.53958	NULL	0	1	0.569515
HP_0002070	7752	ENSG00000012660	0.000282282	0.0432314	0.351581	0.0754252	0.677343	1	0.583476	0.875475	0.630258	1	0.553968	1	0.515698	0.322434	0.946111	NULL	0	0.942757	0.0528341	0.984792	0.774652	INFINITY	0.607102	1.5	0.052338	INFINITY	0.739217	INFINITY	0.630459	3	0.231394	INFINITY	0.54592	INFINITY	0.589959	INFINITY	0.533584	1.5	0.0438115	0.69764	0.0312966	1	0.584077	NULL	0	1	0.540635
HP_0003477	5606	ENSG00000012660	5.3819e-05	0.0187357	0.254356	0.00235887	0.450318	0.00614024	0.398171	0.807802	0.362717	1	0.50608	1	0.526463	1	0.654572	NULL	0	1	0.508813	8.66905e-09	0.103	INFINITY	0.624592	1.5	0.0416062	INFINITY	0.73471	INFINITY	0.621779	3	0.217468	INFINITY	0.543784	INFINITY	0.575318	INFINITY	0.530717	1.5	0.0345281	1	0.508427	1	0.581696	NULL	0	1	0.565665
HP_0001105	13362	ENSG00000013293	0.00116092	0.0881222	0.605492	1	0.598761	1	0.679141	0.939629	0.800548	1	0.537883	1	0.510948	0.208066	0.62566	NULL	0	NULL	0	1	0.556267	INFINITY	0.532581	INFINITY	0.759833	INFINITY	0.620446	INFINITY	0.546674	INFINITY	0.729291	INFINITY	0.50145	INFINITY	0.516857	INFINITY	0.5	INFINITY	0.766676	NULL	0	NULL	0	NULL	0	NULL	0
HP_0001888	6937	ENSG00000013375	0.000169067	0.0333822	0.314646	9.38012e-08	0.0932295	1	0.734345	0.785915	0.307909	1	0.514026	1	0.548658	1	0.918892	NULL	0	1	0.523037	0.00645158	0.202215	180	0.081417	1.66667	0.0586021	2.44444	0.0923028	INFINITY	0.594593	3.4	0.242391	INFINITY	0.528825	INFINITY	0.587654	INFINITY	0.525877	1.66667	0.0504377	1	0.596661	1	0.576914	0.000647838	0.885853	1	0.6
HP_0002099	3402	ENSG00000013375	6.51961e-06	0.00645612	0.154468	4.14886e-72	0.180213	0.0212869	0.468169	0.742858	0.19325	1	0.510792	1	0.516673	0.0181881	0.0853773	NULL	0	1	0.509575	6.95132e-20	0.335102	212	0.200009	1.25	0.0110788	3.66667	0.265392	INFINITY	0.614557	8.5	0.512078	INFINITY	0.541092	INFINITY	0.584635	INFINITY	0.537368	1.25	0.00867236	1	0.508277	1	0.519527	1	0.510571	1	0.573184
HP_0002075	2523	ENSG00000013503	1.43615e-06	0.00300833	0.114391	1	0.856967	0.00101994	0.0441722	0.8347	0.477464	1	0.54637	1	0.532318	NULL	0	NULL	0	1	0.515678	0.692585	0.5	INFINITY	0.585555	14	0.553273	3.56667	0.186117	INFINITY	0.611625	3.51515	0.197996	INFINITY	0.532871	INFINITY	0.573268	INFINITY	0.516503	14	0.561661	1	0.577834	1	0.598037	1	0.773856	1	0.53329
HP_0002415	95	ENSG00000013503	4.16714e-16	4.61399e-08	0.00431113	1.83513e-13	0.433231	5.9235e-27	0.0128181	0.766076	0.179245	1	0.502937	1	0.511769	NULL	0	NULL	0	1	0.576784	0.0798255	0.55684	271	0.237702	1.07692	0.00281358	1.07	0.000453803	2	0.0319931	1.31818	0.00317662	INFINITY	0.539662	INFINITY	0.562489	INFINITY	0.530042	1.07692	0.000226901	1	0.60782	1	0.566637	0.000463223	0.218066	0.835931	0.086804
HP_0002075	12693	ENSG00000015133	0.00557194	0.19293	0.57549	0.14421	0.284734	0.60659	0.435922	NULL	0	1	0.54637	1	0.532318	0.0213395	0.0492472	NULL	0	NULL	0	0.692585	0.5	INFINITY	0.585555	5	0.353963	INFINITY	0.718671	INFINITY	0.611625	INFINITY	0.773622	INFINITY	0.532871	INFINITY	0.573268	INFINITY	0.516503	6	0.402929	NULL	0	NULL	0	NULL	0	NULL	0
HP_0002080	18743	ENSG00000015133	0.0332321	0.452053	0.849946	1	0.669451	0.184522	0.353536	NULL	0	1	0.510128	1	0.524244	0.930664	0.507694	NULL	0	NULL	0	1	0.538115	INFINITY	0.628514	5	0.351941	INFINITY	0.708099	INFINITY	0.569427	INFINITY	0.770225	INFINITY	0.516642	INFINITY	0.561899	INFINITY	0.530927	6	0.362235	NULL	0	NULL	0	NULL	0	NULL	0
HP_0002136	16703	ENSG00000015133	0.0128425	0.290179	0.757231	0.540835	0.321586	0.249882	0.229331	NULL	0	1	0.541018	1	0.526076	0.701663	0.507794	NULL	0	NULL	0	1	0.530823	INFINITY	0.585366	5	0.397044	INFINITY	0.707453	INFINITY	0.577206	INFINITY	0.768066	INFINITY	0.524889	INFINITY	0.560794	INFINITY	0.535543	6	0.423293	NULL	0	NULL	0	NULL	0	NULL	0
HP_0002313	18744	ENSG00000015133	0.0226473	0.379593	0.849606	0.490859	0.380877	1	0.561184	NULL	0	1	0.540801	1	0.512789	1	0.747141	NULL	0	NULL	0	1	0.523457	INFINITY	0.567356	2.5	0.115583	3	0.0545281	INFINITY	0.5354	INFINITY	0.734884	INFINITY	0.506663	INFINITY	0.520896	INFINITY	0.501541	3	0.136071	NULL	0	NULL	0	NULL	0	NULL	0
HP_0002317	20158	ENSG00000015133	0.0942182	0.690023	0.913905	0.00344092	0.383587	1	0.554308	NULL	0	1	0.569552	1	0.520199	0.988489	0.507861	NULL	0	NULL	0	1	0.828081	INFINITY	0.604434	5	0.323571	INFINITY	0.709253	INFINITY	0.572471	INFINITY	0.775989	INFINITY	0.51317	INFINITY	0.573287	INFINITY	0.529628	6	0.383461	NULL	0	NULL	0	NULL	0	NULL	0
HP_0001283	1725	ENSG00000015479	3.64111e-07	0.00150486	0.0782136	1	0.829858	2.07106e-13	0.029929	0.777982	0.142476	1	0.534247	1	0.51787	0.00204042	0.117305	NULL	0	NULL	0	0.0196105	0.00609142	INFINITY	0.587758	4.26667	0.399501	2.48485	0.0838812	5.16667	0.139878	2.46154	0.141056	INFINITY	0.540648	5	0.109952	INFINITY	0.501882	4.35714	0.404942	NULL	0	0.878446	0.21615	NULL	0	1	0.562911
HP_0002127	1960	ENSG00000015479	7.37334e-07	0.0021487	0.0888486	1	0.58236	3.89579e-05	0.0517257	0.778758	0.202668	1	0.539767	1	0.510512	0.612629	0.154649	NULL	0	NULL	0	0.970189	0.1577	INFINITY	0.596056	5.33333	0.381188	1.82222	0.0405258	3.875	0.0727108	2.90909	0.13767	6	0.0476881	INFINITY	0.536854	INFINITY	0.507978	5.54545	0.371668	NULL	0	1	0.547603	NULL	0	1	0.53177
HP_0002366	532	ENSG00000015479	1.6618e-08	0.000316784	0.0241062	1	0.670404	0.548268	0.230744	0.853787	0.0647021	1	0.512065	1	0.502899	0.0325865	0.154576	NULL	0	NULL	0	1	0.500026	INFINITY	0.526893	10.6667	0.296298	8.2	0.0941139	10.3333	0.0480312	6.4	0.183833	INFINITY	0.509266	INFINITY	0.51851	INFINITY	0.519326	12.2	0.312384	NULL	0	1	0.514368	NULL	0	1	0.51116
HP_0002747	285	ENSG00000015479	1.4976e-11	9.19647e-06	0.0129351	0.0587584	0.715136	1.24141e-28	0.0150495	0.758771	0.127988	1	0.511853	1	0.537803	0.00564606	0.429662	NULL	0	NULL	0	1.86563e-06	0.335472	152	0.00789725	2.78261	0.29474	1.34426	0.0156583	2.06667	0.0641765	1.68421	0.0360822	3	0.0222848	2.5	0.0204693	27	0.0570508	2.77273	0.249172	NULL	0	0.969234	0.0639249	NULL	0	1	0.570706
HP_0007354	1214	ENSG00000015479	1.29527e-07	0.000893131	0.0550143	1	0.710409	0.00262904	0.0883458	0.836434	0.159328	1	0.523639	1	0.503572	1	0.500033	NULL	0	NULL	0	1	0.504261	INFINITY	0.554267	5.33333	0.314406	3.03704	0.0863733	4.42857	0.0494403	6.4	0.248878	INFINITY	0.530566	INFINITY	0.555671	INFINITY	0.513527	5.54545	0.324149	NULL	0	1	0.54357	NULL	0	1	0.523205
HP_0000383	16765	ENSG00000015532	0.0542269	0.558027	0.761215	2.67604e-17	0.502104	1	0.737593	0.889997	0.858784	1	0.524263	1	0.525341	0.342593	0.519494	NULL	0	1	0.591541	6.736e-12	0.514484	272	0.25	INFINITY	0.813885	INFINITY	0.7337	INFINITY	0.626453	INFINITY	0.792953	INFINITY	0.5504	INFINITY	0.595986	INFINITY	0.539048	INFINITY	0.819969	NULL	0	NULL	0	0.0107086	0.332147	NULL	0
HP_0000391	19347	ENSG00000015532	0.0718727	0.624379	0.876858	0.444413	0.6949	0.0318355	0.325788	0.92093	0.848937	1	0.570072	1	0.539891	0.888872	0.247158	NULL	0	1	0.681072	0.915791	0.727922	INFINITY	0.55969	INFINITY	0.792422	INFINITY	0.683602	INFINITY	0.56531	INFINITY	0.765183	INFINITY	0.524384	INFINITY	0.555702	INFINITY	0.529414	INFINITY	0.795277	NULL	0	NULL	0	0.107604	0.886856	NULL	0
HP_0000465	16768	ENSG00000015532	0.0459254	0.520533	0.761213	0.0387918	0.784886	0.774804	0.2874	0.892376	0.843159	1	0.532085	1	0.525702	1	0.654387	NULL	0	1	0.695022	7.26634e-12	0.200827	425	0.288133	INFINITY	0.819775	INFINITY	0.75572	INFINITY	0.635691	INFINITY	0.801934	INFINITY	0.56292	INFINITY	0.612584	INFINITY	0.540993	INFINITY	0.825268	NULL	0	NULL	0	0.0263757	0.982956	NULL	0
HP_0000541	12670	ENSG00000015532	0.00923191	0.247268	0.575229	2.37604e-26	0.22509	1.76401e-09	0.109748	0.878745	0.779448	1	0.516589	1	0.512138	6.43574e-06	0.230615	NULL	0	1	0.540484	2.45448e-10	0.158515	INFINITY	0.673885	INFINITY	0.820349	INFINITY	0.753791	INFINITY	0.624081	INFINITY	0.810451	INFINITY	0.559657	INFINITY	0.611096	INFINITY	0.532462	INFINITY	0.828657	NULL	0	NULL	0	0.00052756	0.623009	NULL	0
HP_0000646	19703	ENSG00000015532	0.03661	0.47187	0.893115	1	0.834827	1	0.560143	0.912289	0.833766	1	0.531458	1	0.514627	1	0.500033	NULL	0	0.943192	0.147367	1	0.725708	INFINITY	0.579031	INFINITY	0.77118	INFINITY	0.684738	INFINITY	0.55138	INFINITY	0.752731	INFINITY	0.520466	INFINITY	0.550247	INFINITY	0.500023	INFINITY	0.790354	NULL	0	NULL	0	1	0.661068	NULL	0
HP_0000974	7923	ENSG00000015532	0.00058629	0.0624864	0.35963	2.11684e-22	0.539369	7.4827e-10	0.265016	0.877999	0.78863	1	0.547936	1	0.550301	0.159514	0.380627	NULL	0	0.909873	0.362415	8.74763e-115	0.397454	423	0.236303	INFINITY	0.808316	INFINITY	0.732422	INFINITY	0.599473	INFINITY	0.791839	INFINITY	0.540466	INFINITY	0.602333	INFINITY	0.52004	INFINITY	0.816667	NULL	0	NULL	0	2.95941e-09	0.561973	NULL	0
HP_0001634	6544	ENSG00000015532	0.00020585	0.0368671	0.296915	1.8681e-08	0.688372	1.51239e-10	0.330284	0.877743	0.72556	1	0.535987	1	0.543749	0.289416	0.221798	NULL	0	0.223995	0.121704	4.86658e-69	0.411047	425	0.261116	INFINITY	0.809755	INFINITY	0.743103	INFINITY	0.616788	INFINITY	0.80059	INFINITY	0.546461	INFINITY	0.613249	INFINITY	0.531715	INFINITY	0.820054	NULL	0	NULL	0	1.17349e-06	0.866404	NULL	0
HP_0002162	16113	ENSG00000015532	0.0498927	0.539052	0.731478	0.015263	0.880823	0.210839	0.48281	0.881371	0.836067	1	0.562611	1	0.51984	1	0.654341	NULL	0	1	0.631659	1.31888e-11	0.718651	425	0.300073	INFINITY	0.826312	INFINITY	0.763801	INFINITY	0.646359	INFINITY	0.813192	INFINITY	0.567278	INFINITY	0.63047	INFINITY	0.54172	INFINITY	0.833439	NULL	0	NULL	0	0.00073299	0.883455	NULL	0
HP_0002953	7076	ENSG00000015532	0.000143553	0.0307377	0.320776	0.0014468	0.207243	0.00775754	0.314591	0.921815	0.80287	1	0.533901	1	0.508776	0.144068	0.263309	NULL	0	1	0.52837	0.674774	0.654769	INFINITY	0.566843	INFINITY	0.785666	INFINITY	0.70325	INFINITY	0.576454	INFINITY	0.757061	INFINITY	0.518519	INFINITY	0.54735	INFINITY	0.52278	INFINITY	0.787388	NULL	0	NULL	0	0.619246	0.472829	NULL	0
HP_0005108	15769	ENSG00000015532	0.0089591	0.243674	0.714888	0.467506	0.547485	1	0.694442	0.901923	0.825366	1	0.568847	1	0.52618	1	0.500033	NULL	0	1	0.560191	1	0.5	286	0.11914	INFINITY	0.803881	INFINITY	0.713029	INFINITY	0.590126	INFINITY	0.78348	INFINITY	0.531644	INFINITY	0.582691	INFINITY	0.534001	INFINITY	0.810182	NULL	0	NULL	0	0.724836	0.47619	NULL	0
HP_0008063	16641	ENSG00000015532	0.0157675	0.320138	0.754865	1	0.929725	1	0.714498	0.91567	0.778612	1	0.540004	1	0.526038	1	0.654528	NULL	0	1	0.502214	1	0.500026	INFINITY	0.59746	INFINITY	0.79247	INFINITY	0.668723	INFINITY	0.565298	INFINITY	0.765344	INFINITY	0.530007	INFINITY	0.543207	INFINITY	0.521207	INFINITY	0.794511	NULL	0	NULL	0	1	0.50644	NULL	0
HP_0009738	17660	ENSG00000015532	0.0350717	0.463009	0.800653	1	0.823933	0.129834	0.413539	0.916064	0.852033	1	0.541253	1	0.529208	0.617547	0.300288	NULL	0	1	0.708377	1	0.532994	INFINITY	0.576552	INFINITY	0.802421	INFINITY	0.711702	INFINITY	0.602167	INFINITY	0.772272	INFINITY	0.533617	INFINITY	0.571791	INFINITY	0.534207	INFINITY	0.807499	NULL	0	NULL	0	1	0.646631	NULL	0
HP_0010306	12214	ENSG00000015532	0.0040018	0.163718	0.554451	0.00270808	0.420253	0.0589272	0.537607	0.90063	0.826134	1	0.529094	1	0.545869	0.000108918	0.113166	NULL	0	1	0.505543	0.000242033	0.298944	INFINITY	0.624677	INFINITY	0.801217	INFINITY	0.712379	INFINITY	0.610286	INFINITY	0.775115	INFINITY	0.535022	INFINITY	0.572427	INFINITY	0.527396	INFINITY	0.806165	NULL	0	NULL	0	0.0503208	0.535581	NULL	0
HP_0002131	52	ENSG00000018625	4.63376e-16	4.86793e-08	0.00235646	4.27191e-16	0.00911372	1.00419e-05	0.0673839	0.663617	0.000288247	1	0.517204	1	0.504711	0.621996	0.353193	NULL	0	0.842549	0.246303	0.992293	0.468212	176	0.0190783	3.5	0.135496	6.5	0.0830199	INFINITY	0.545339	4	0.127974	INFINITY	0.506911	INFINITY	0.518059	INFINITY	0.500476	4	0.141297	0.189591	0.323008	NULL	0	0.00967722	0.0914691	NULL	0
HP_0002121	1	ENSG00000022355	1.60175e-37	7.14714e-19	4.5333e-05	9.76935e-27	0.00840035	2.3828e-35	0.000556715	0.566879	0.000144186	1.8438e-05	0.00109023	0.000754708	0.0016053	0.433837	0.259482	9.03375e-30	0.000424268	1	0.538453	9.22067e-06	5.29577e-05	200	0.0495943	4	0.211524	2.33333	0.0321411	INFINITY	0.55347	3.5	0.1117	INFINITY	0.500612	5	0.00625595	1	4.5333e-05	2.5	0.101047	7.24247e-08	0.00104275	NULL	0	NULL	0	1	0.505581
HP_0002133	75	ENSG00000022355	4.51191e-12	5.01897e-06	0.00340028	0.398055	0.183341	4.25366e-14	0.00180949	0.666696	0.00648976	1	0.523028	1	0.510617	0.511511	0.221769	0.0392725	0.0262823	1	0.63061	0.0205118	0.41216	406	0.142585	INFINITY	0.782971	7	0.216258	INFINITY	0.567892	INFINITY	0.733871	INFINITY	0.507821	INFINITY	0.510496	INFINITY	0.501247	INFINITY	0.778574	0.878123	0.318236	NULL	0	NULL	0	1	0.522015
HP_0002373	8	ENSG00000022355	4.25596e-29	1.27816e-14	0.000362631	9.66421e-32	0.0124968	2.08222e-23	0.000556664	0.627587	0.000288371	0.664869	0.0276177	0.137675	0.0183814	0.152295	0.266622	3.82762e-05	0.000424088	1	0.52295	0.836768	0.00354779	281	0.0464621	INFINITY	0.773854	2.33333	0.0194461	INFINITY	0.531844	7	0.220661	INFINITY	0.508499	5	0.0162277	1	4.53289e-05	5	0.225692	0.0155113	0.0793864	NULL	0	NULL	0	1	0.501641
HP_0010819	4	ENSG00000022355	9.18537e-28	6.02573e-14	0.000181283	4.97872e-08	0.00885862	5.06297e-19	0.000649321	0.659441	0.0245748	0.279612	0.0126641	0.0974191	0.0195175	0.0277335	0.226896	1.39456e-09	0.000423549	1	0.5528	0.80258	0.11377	462	0.0395649	INFINITY	0.760979	3.5	0.0260594	INFINITY	0.517154	7	0.177974	INFINITY	0.500159	5	0.00407886	1	4.53206e-05	5	0.173759	0.0703659	0.0583594	NULL	0	NULL	0	1	0.5
HP_0200134	152	ENSG00000022355	3.13806e-12	4.17841e-06	0.00688905	0.018732	0.266592	0.001896	0.00858071	0.773087	0.0568649	1	0.553618	1	0.512037	1	0.654587	1	0.500211	1	0.591269	1	0.527001	INFINITY	0.547408	INFINITY	0.752357	7	0.125906	INFINITY	0.529958	INFINITY	0.738307	INFINITY	0.504351	INFINITY	0.534173	INFINITY	0.5	INFINITY	0.754578	1	0.671826	NULL	0	NULL	0	1	0.529335
HP_0000632	3045	ENSG00000023445	6.17441e-06	0.00628125	0.138233	7.26695e-33	0.423353	0.00151568	0.57336	0.740629	0.168051	1	0.543289	0.997571	0.0923707	1	0.918883	NULL	0	1	0.507123	2.26303e-33	0.123276	988	0.299573	3.61905	0.438033	2.38889	0.138188	INFINITY	0.621845	2	0.123706	INFINITY	0.545397	3.66667	0.053886	INFINITY	0.539813	2.65714	0.30316	1	0.558889	2.5001e-07	0.0353547	2.31216e-05	0.142991	0.615987	0.089549
HP_0002113	351	ENSG00000023445	2.097e-12	3.40913e-06	0.0159155	1.02937e-190	0.0463675	4.38203e-07	0.195731	0.762288	0.162219	0.269707	0.0545804	0.155699	0.0246038	1	0.918841	NULL	0	0.697206	0.201166	2.84305e-138	0.0105943	157	0.00884193	4	0.283123	2.26316	0.0572685	23	0.156842	2.75	0.141335	INFINITY	0.535594	2.75	0.033418	INFINITY	0.523261	3.1	0.235604	4.65346e-06	0.177682	0.660597	0.195351	2.16052e-50	0.0546407	0.469439	0.144237
HP_0004295	962	ENSG00000023445	4.54494e-08	0.000526412	0.0436182	0.738823	0.575849	0.0658439	0.157765	0.719911	0.0648302	1	0.522276	0.34536	0.0127926	1	0.686467	NULL	0	0.792127	0.13841	0.00023395	0.0536045	160	0.0209476	3.45455	0.340966	2.38889	0.0854228	INFINITY	0.59474	2.44444	0.118613	INFINITY	0.530492	2.75	0.0233961	INFINITY	0.527409	3	0.248651	1	0.646594	1	0.675368	0.270661	0.537182	1	0.581105
HP_0100721	581	ENSG00000023445	2.54755e-09	0.000122926	0.0263373	0.0001624	0.088404	0.00277943	0.154528	0.738352	0.113466	0.328472	0.0211286	0.109419	0.0148612	1	0.5	NULL	0	1	0.636681	1.59248e-51	0.0195933	988	0.195603	3.8	0.318132	2.6875	0.0835449	23	0.170762	2.35714	0.0955122	INFINITY	0.516591	5.5	0.0660471	INFINITY	0.526383	3	0.216591	0.00195774	0.223861	0.246356	0.0521739	6.8119e-06	0.0769518	1	0.535072
HP_0002755	69	ENSG00000027697	2.99696e-15	1.24909e-07	0.00312656	6.92135e-16	0.0512466	8.82309e-05	0.0296313	0.779876	0.00612348	1	0.511623	1	0.507582	1	0.5	1	0.500211	1	0.741064	1.8182e-28	0.114116	231	0.0269609	15	0.333953	5.66667	0.0356609	INFINITY	0.524627	4	0.106756	INFINITY	0.505777	14	0.0319906	INFINITY	0.500023	11.5	0.290951	1	0.601369	0.0350868	0.0140374	6.47732e-13	0.0139951	1	0.505475
HP_0011274	10	ENSG00000027697	5.57991e-27	1.49802e-13	0.000453124	0.000117762	0.0169457	0.178704	0.0881057	0.650294	0.0133295	1	0.526127	1	0.503364	1	0.5	1	0.500846	1	0.725897	0.663931	0.27751	193	0.0408265	1.25	0.00602655	1.41667	0.00317187	INFINITY	0.56858	1.12	0.000951561	1	0.000453124	1.55556	0.00222031	INFINITY	0.524718	1.35294	0.00706874	0.000223936	0.0260533	0.00371943	0.0499443	1.74395e-06	0.0572868	0.0573236	0.0672361
HP_0000565	13841	ENSG00000029993	0.00239405	0.126695	0.627767	1	0.564986	1	0.566747	0.878604	0.744715	1	0.507221	1	0.541267	1	0.747056	NULL	0	NULL	0	0.64398	0.326568	159	0.0125635	9	0.459634	INFINITY	0.689677	INFINITY	0.562364	3	0.132348	INFINITY	0.510885	INFINITY	0.546898	INFINITY	0.531114	9	0.460858	NULL	0	NULL	0	NULL	0	NULL	0
HP_0012043	11290	ENSG00000029993	0.000588439	0.0626016	0.511647	0.581436	0.253456	0.652357	0.381829	0.942671	0.822571	1	0.538094	1	0.51157	0.265223	0.134729	NULL	0	NULL	0	1	0.5	INFINITY	0.534623	18	0.399529	INFINITY	0.574096	INFINITY	0.52198	3	0.070561	INFINITY	0.505076	INFINITY	0.521436	INFINITY	0.500363	18	0.397807	NULL	0	NULL	0	NULL	0	NULL	0
HP_0000437	5	ENSG00000030304	1.50129e-23	8.0691e-12	0.000226603	0.203005	0.0026115	1.25409e-06	0.000695701	0.815807	0.297708	0.716684	0.0429231	1	0.515635	0.971465	0.362287	NULL	0	0.329315	0.0380808	1	0.611255	193	0.0441876	3	0.15835	2.6	0.0196692	2	0.00552912	1.6	0.00462271	INFINITY	0.511172	1.66667	0.00067981	INFINITY	0.506413	1.8	0.020213	NULL	0	NULL	0	NULL	0	0.0239146	0.00197066
HP_0000467	56	ENSG00000030304	4.75541e-19	1.50901e-09	0.00253991	2.15843e-15	0.0634994	4.8163e-26	0.00208875	0.86007	0.53632	0.730246	0.0113247	0.448542	0.0159076	0.447625	0.609438	NULL	0	1	0.566115	0.906889	0.781593	200	0.0937046	1.2	0.00766509	4.33333	0.301116	2	0.034561	2	0.0714804	INFINITY	0.535332	2.5	0.018369	INFINITY	0.52109	1.8	0.0677612	NULL	0	NULL	0	NULL	0	0.418315	0.0685652
HP_0000476	135	ENSG00000030304	1.79365e-15	9.6395e-08	0.00612162	1.73605e-28	0.043808	8.8075e-23	0.000139218	0.815383	0.317585	0.375999	0.0229031	0.174524	0.0149702	1	0.65458	NULL	0	0.0463258	0.140658	0.993575	0.893309	165	0.0351426	3	0.27189	2.16667	0.0815762	2	0.0271165	1.6	0.0343264	INFINITY	0.547681	1.66667	0.0131955	INFINITY	0.523693	1.8	0.0614429	NULL	0	NULL	0	NULL	0	0.0761874	0.116963
HP_0000883	11	ENSG00000030304	5.25837e-24	4.75162e-12	0.000498708	4.73548e-19	0.00112699	6.66136e-17	0.000139192	0.811297	0.314321	1	0.54198	1	0.5159	0.127286	0.577976	NULL	0	6.50696e-05	0.0242481	0.243931	0.66077	187	0.0552659	2	0.085279	2.16667	0.0326427	2	0.0151426	1.6	0.00956612	INFINITY	0.516707	1.66667	0.00267489	INFINITY	0.526409	1.5	0.0173641	NULL	0	NULL	0	NULL	0	0.00553929	0.002631
HP_0001059	10	ENSG00000030304	8.42959e-25	1.88591e-12	0.00045335	3.94035e-06	0.0069665	1.99142e-22	0.000139185	0.826287	0.298342	0.974029	0.0679128	1	0.530633	0.216443	0.380694	NULL	0	1.3934e-05	0.0243561	1	0.502198	185	0.0353613	3	0.130157	3.25	0.0361774	2	0.008931	1.6	0.00389881	INFINITY	0.504715	1.66667	0.00027201	INFINITY	0.522532	1.8	0.010019	NULL	0	NULL	0	NULL	0	0.00127379	0.0118291
HP_0001193	67	ENSG00000030304	1.03223e-14	2.33188e-07	0.00303979	8.84283e-24	0.0904896	4.53747e-28	0.000882203	0.838367	0.508265	1	0.514525	0.618293	0.0335372	1	0.654593	NULL	0	0.339807	0.1298	0.703657	0.785476	424	0.264779	2	0.0957307	2.6	0.129441	2	0.0367043	1.6	0.0302164	INFINITY	0.536818	1.66667	0.00703235	INFINITY	0.528923	1.5	0.0194637	NULL	0	NULL	0	NULL	0	1	0.560403
HP_0001331	6	ENSG00000030304	2.1873e-22	3.11965e-11	0.000271998	4.70708e-16	0.14926	8.98565e-11	0.00700534	0.846334	0.361762	0.553386	0.029282	0.0481379	0.01797	0.561986	0.36225	NULL	0	0.67904	0.0356519	1	0.506593	975	0.143887	3	0.167596	2.6	0.0283331	2	0.00915726	1.6	0.00534929	INFINITY	0.521782	1.66667	0.000997325	INFINITY	0.52491	1.8	0.0212158	NULL	0	NULL	0	NULL	0	0.0430676	0.00438212
HP_0001838	11	ENSG00000030304	5.9123e-22	5.1534e-11	0.000499342	1.81761e-35	0.0221618	4.07343e-25	0.00385598	0.83225	0.563791	0.0372093	0.00561593	0.144732	0.00871324	1	0.654586	NULL	0	1.50592e-05	0.0390187	0.102853	0.472869	157	0.0180671	2	0.140678	2.16667	0.0764447	2	0.0316855	1.33333	0.00649144	INFINITY	0.540696	1.25	0.00127105	INFINITY	0.539425	1.5	0.0327296	NULL	0	NULL	0	NULL	0	0.137049	0.0252525
HP_0001989	30	ENSG00000030304	1.01417e-15	7.22868e-08	0.00135956	0.010496	0.276088	4.70307e-06	0.0281978	0.858444	0.324085	0.598044	0.10629	0.114451	0.01025	0.604924	0.435068	NULL	0	0.00397329	0.023291	1	0.702753	187	0.0101514	6	0.197544	13	0.111167	INFINITY	0.52207	8	0.21694	INFINITY	0.503716	INFINITY	0.524245	INFINITY	0.500045	9	0.255597	NULL	0	NULL	0	NULL	0	0.0205957	0.0105079
HP_0002089	7	ENSG00000030304	5.28181e-19	1.59113e-09	0.000317749	5.18095e-35	0.0654047	1.87306e-27	0.00204404	0.83347	0.518203	1	0.504108	1	0.51364	0.00052184	0.113405	NULL	0	0.027925	0.0545561	3.45814e-11	0.304975	162	0.0585111	2	0.126918	1.625	0.0339991	2	0.0360872	1.33333	0.00685429	INFINITY	0.539673	1.25	0.00086246	INFINITY	0.532501	1.5	0.027281	NULL	0	NULL	0	NULL	0	0.0629058	0.0118551
HP_0002389	5	ENSG00000030304	3.99442e-22	4.22794e-11	0.000226583	0.417555	0.0139266	0.00353121	0.0049622	0.865269	0.206442	1	0.549507	1	0.51012	1	0.65461	NULL	0	0.650287	0.0813926	1	0.596633	514	0.0991979	3	0.156161	3.25	0.020755	2	0.0101962	1.6	0.0043957	INFINITY	0.504781	1.66667	0.000181266	INFINITY	0.524675	1.8	0.014456	NULL	0	NULL	0	NULL	0	0.00554669	0.000875848
HP_0003070	5	ENSG00000030304	1.84708e-29	8.38683e-15	0.000226562	2.57198e-05	0.0102903	4.12872e-06	0.000463714	0.791971	0.064049	3.07122e-08	0.000311349	1.55173e-05	0.000310559	0.598149	0.724276	NULL	0	0.389524	0.0666046	1	0.542158	975	0.0642983	3	0.113009	2.6	0.0106937	2	0.00421406	1.6	0.00203906	INFINITY	0.513707	1.66667	0.000634374	INFINITY	0.500793	1.8	0.00530155	NULL	0	NULL	0	NULL	0	0.00404162	0.0124808
HP_0003100	64	ENSG00000030304	2.61757e-15	1.16659e-07	0.00290263	0.387355	0.358376	6.84372e-12	0.0514272	0.860254	0.563844	1	0.52283	0.504568	0.0423316	0.619422	0.647256	NULL	0	1	0.584188	0.652984	0.535103	975	0.212481	3	0.199601	2.6	0.0472584	2	0.0191845	1.6	0.0122455	INFINITY	0.508821	1.66667	0.00176879	INFINITY	0.529366	1.8	0.0311125	NULL	0	NULL	0	NULL	0	0.488653	0.142606
HP_0003700	45	ENSG00000030304	2.62856e-15	1.16906e-07	0.00204063	0.128999	0.39834	2.05238e-18	0.00691479	0.852019	0.462243	1	0.52358	1	0.519816	0.0533802	0.221724	NULL	0	1	0.509971	0.178216	0.533164	975	0.186604	2	0.113686	2.16667	0.037729	2	0.0144205	1.33333	0.00235806	INFINITY	0.516189	1.25	0.000544168	INFINITY	0.532423	1.5	0.0202703	NULL	0	NULL	0	NULL	0	0.0802232	0.0284963
HP_0003826	54	ENSG00000030304	1.1462e-14	2.45847e-07	0.00244854	4.53695e-22	0.0116303	1.15834e-11	0.00361949	0.850262	0.559354	0.95203	0.0875571	1	0.515021	1	0.5	NULL	0	1	0.524604	0.56653	0.764647	229	0.169946	2	0.104108	2.16667	0.0533237	2	0.0296091	1.33333	0.00507844	INFINITY	0.535277	1.25	0.000498776	INFINITY	0.528113	1.5	0.0196336	NULL	0	NULL	0	NULL	0	0.341045	0.114643
HP_0000044	3197	ENSG00000032444	1.43145e-05	0.00960227	0.145028	0.0152053	0.750666	1.15883e-12	0.032637	0.837928	0.521974	1	0.51447	1	0.53835	0.805596	0.362292	NULL	0	1	0.72407	0.974375	0.499046	235	0.14589	1.5	0.0214117	6.75	0.259345	INFINITY	0.568998	16	0.520278	INFINITY	0.51438	INFINITY	0.551488	INFINITY	0.528761	1.5	0.0176012	NULL	0	NULL	0	1	0.738091	NULL	0
HP_0000046	5055	ENSG00000032444	1.98643e-05	0.0113292	0.229262	1	0.841593	4.49438e-11	0.0475284	0.849995	0.54167	1	0.505324	1	0.535154	0.99281	0.51777	NULL	0	1	0.521045	0.00285275	0.124093	160	0.0214522	3	0.244954	3.85714	0.115878	INFINITY	0.570139	8	0.385233	INFINITY	0.514309	INFINITY	0.547871	INFINITY	0.531679	3	0.195791	NULL	0	NULL	0	1	0.536121	NULL	0
HP_0000269	2662	ENSG00000032444	3.29298e-06	0.00457341	0.120764	5.23756e-11	0.530681	2.79144e-16	0.0424811	0.823482	0.455976	1	0.535904	1	0.530967	1	0.654572	NULL	0	1	0.522049	0.761888	0.729846	160	0.0288981	1.5	0.0294425	4.5	0.250102	INFINITY	0.615161	16	0.541124	INFINITY	0.543891	INFINITY	0.587125	INFINITY	0.524974	1.5	0.0253595	NULL	0	NULL	0	0.0534116	0.407782	NULL	0
HP_0000527	5538	ENSG00000032444	7.4933e-05	0.0221416	0.251145	0.033407	0.627774	4.65961e-12	0.0825637	0.830198	0.518433	1	0.588636	1	0.535489	0.0233318	0.262499	NULL	0	1	0.582304	0.0349362	0.287947	INFINITY	0.627455	3	0.362977	3.375	0.261122	INFINITY	0.622557	8	0.537164	INFINITY	0.531541	INFINITY	0.59512	INFINITY	0.535622	3	0.342932	NULL	0	NULL	0	0.0632212	0.444486	NULL	0
HP_0000529	1473	ENSG00000032444	3.32823e-07	0.00143813	0.06683	7.08624e-16	0.0833632	3.93904e-34	0.00970423	0.851422	0.375496	1	0.5053	1	0.528585	3.31278e-11	0.113254	NULL	0	1	0.523915	0.000473813	0.710909	156	0.00866567	3	0.213012	2.25	0.0751327	INFINITY	0.598339	16	0.489225	INFINITY	0.523706	INFINITY	0.56159	INFINITY	0.513588	3	0.178894	NULL	0	NULL	0	5.17835e-05	0.0450636	NULL	0
HP_0000574	6832	ENSG00000032444	0.000207635	0.037028	0.310151	3.0058e-18	0.502206	9.21167e-25	0.0287121	0.826327	0.513693	1	0.511492	1	0.525519	0.684614	0.733132	NULL	0	1	0.537482	0.0434777	0.617229	160	0.0558834	3	0.41815	2.45455	0.207282	INFINITY	0.628564	5.33333	0.506219	INFINITY	0.542174	INFINITY	0.607363	INFINITY	0.540403	3	0.414019	NULL	0	NULL	0	1	0.640613	NULL	0
HP_0000664	7983	ENSG00000032444	0.000654626	0.066054	0.362419	1.20517e-06	0.552688	2.14159e-20	0.040933	0.824257	0.502168	1	0.508008	1	0.522251	0.0511086	0.199062	NULL	0	1	0.521612	0.670087	0.674129	165	0.078767	3	0.359559	3	0.211195	INFINITY	0.611431	16	0.574976	INFINITY	0.532755	INFINITY	0.578926	INFINITY	0.530803	3	0.335361	NULL	0	NULL	0	0.311948	0.300824	NULL	0
HP_0000823	6779	ENSG00000032444	0.000165992	0.0330745	0.307424	0.0856481	0.299154	7.30092e-11	0.064603	0.838501	0.481711	1	0.521425	1	0.525593	0.986396	0.526298	NULL	0	1	0.535843	0.564395	0.85245	160	0.0302934	1.5	0.0416308	3.375	0.199583	INFINITY	0.603011	2.28571	0.130244	INFINITY	0.530316	INFINITY	0.573715	INFINITY	0.531087	1.5	0.0375493	NULL	0	NULL	0	1	0.81278	NULL	0
HP_0000824	12236	ENSG00000032444	0.00249904	0.129445	0.554921	0.699532	0.82264	2.59073e-09	0.0883227	0.83749	0.551948	1	0.529268	1	0.545671	1	0.500033	NULL	0	1	0.553224	2.18367e-05	0.490092	235	0.142268	3	0.196463	5.4	0.152971	INFINITY	0.592608	8	0.426893	INFINITY	0.514104	INFINITY	0.56839	INFINITY	0.517551	3	0.186531	NULL	0	NULL	0	1	0.804746	NULL	0
HP_0001100	9595	ENSG00000032444	0.000993935	0.0815032	0.43497	0.477611	0.80756	1.4721e-10	0.0481095	0.832353	0.543586	1	0.546026	1	0.557276	1	0.5	NULL	0	1	0.640051	0.000921441	0.374146	159	0.0237998	3	0.330704	2.45455	0.20971	INFINITY	0.619883	8	0.513577	INFINITY	0.550569	INFINITY	0.599755	INFINITY	0.538601	3	0.327032	NULL	0	NULL	0	0.113235	0.29348	NULL	0
HP_0001146	8528	ENSG00000032444	6.98594e-05	0.0213719	0.386424	1	0.57902	0.0692534	0.105402	0.938	0.505728	1	0.503295	1	0.501139	0.203863	0.263404	NULL	0	0.375033	0.172663	1	0.500238	INFINITY	0.535729	3	0.113145	INFINITY	0.569894	INFINITY	0.53088	INFINITY	0.590874	INFINITY	0.501563	INFINITY	0.505188	INFINITY	0.507363	INFINITY	0.593049	NULL	0	NULL	0	1	0.749487	NULL	0
HP_0001956	3542	ENSG00000032444	9.81943e-06	0.00793873	0.160613	0.736085	0.779628	1.89276e-13	0.0210219	0.835726	0.498161	0.941495	0.0423245	0.196646	0.0139867	1	0.654533	NULL	0	1	0.543716	0.282959	0.474705	INFINITY	0.617512	1.5	0.0609894	3.85714	0.241736	INFINITY	0.615018	8	0.514125	INFINITY	0.520927	INFINITY	0.584501	INFINITY	0.518886	1.5	0.0524192	NULL	0	NULL	0	0.0676449	0.640748	NULL	0
HP_0002080	735	ENSG00000032444	2.62127e-08	0.000398727	0.0333303	0.000408809	0.0930006	3.67513e-13	0.00482643	0.836868	0.375027	0.680014	0.0137114	0.259014	0.00227932	0.0452963	0.166667	NULL	0	1	0.575044	0.730878	0.0546697	241	0.17164	3	0.21676	3	0.0898331	INFINITY	0.569427	5.33333	0.290132	INFINITY	0.516642	INFINITY	0.561899	INFINITY	0.530927	3	0.185743	NULL	0	NULL	0	1	0.567906	NULL	0
HP_0002127	1610	ENSG00000032444	3.891e-07	0.00155614	0.0729828	3.56547e-09	0.0227412	3.93224e-17	0.00324736	0.823045	0.42372	1	0.539767	1	0.510512	1	0.654649	NULL	0	1	0.512818	1	0.6577	159	0.0181324	3	0.212103	2.25	0.0970082	INFINITY	0.599184	5.33333	0.329873	INFINITY	0.539075	INFINITY	0.536854	INFINITY	0.507978	3	0.189574	NULL	0	NULL	0	0.43272	0.326424	NULL	0
HP_0002168	3305	ENSG00000032444	6.91804e-06	0.00665235	0.149771	0.000577652	0.0587272	1.6278e-07	0.00528683	0.858706	0.296966	1	0.512896	1	0.501864	0.936255	0.744366	NULL	0	0.860558	0.460696	0.990312	0.540046	INFINITY	0.544977	3	0.129107	6.75	0.127158	INFINITY	0.579236	16	0.401187	INFINITY	0.526669	INFINITY	0.554765	INFINITY	0.500295	3	0.113745	NULL	0	NULL	0	0.982088	0.239739	NULL	0
HP_0002558	2420	ENSG00000032444	9.39339e-07	0.00242804	0.109711	0.561161	0.718113	3.91152e-05	0.0870372	0.835727	0.565537	1	0.56215	1	0.54327	1	0.500033	NULL	0	1	0.533675	1	0.810666	235	0.134373	3	0.27532	9	0.365491	INFINITY	0.604044	16	0.564648	INFINITY	0.549143	INFINITY	0.579064	INFINITY	0.528652	3	0.255327	NULL	0	NULL	0	1	0.613445	NULL	0
HP_0002612	8269	ENSG00000032444	0.000179118	0.034369	0.375233	2.28622e-09	0.485924	1.13412e-17	0.0936702	0.864109	0.448423	1	0.547269	1	0.531619	0.702846	0.733271	NULL	0	1	0.502215	0.19602	0.479031	165	0.0230521	3	0.167899	13.5	0.239552	INFINITY	0.582702	16	0.405954	INFINITY	0.521804	INFINITY	0.528702	INFINITY	0.52852	3	0.153424	NULL	0	NULL	0	1	0.545098	NULL	0
HP_0003477	2501	ENSG00000032444	1.59008e-06	0.00316699	0.113475	8.13606e-10	0.123	9.20747e-41	0.00236813	0.797638	0.309797	1	0.50608	1	0.526463	1	0.654572	NULL	0	1	0.508813	5.29014e-05	0.61127	228	0.160254	3	0.294328	1.58824	0.0411071	INFINITY	0.621779	5.33333	0.403448	INFINITY	0.543784	INFINITY	0.575318	INFINITY	0.530717	3	0.280853	NULL	0	NULL	0	1	0.529434	NULL	0
HP_0003510	2248	ENSG00000032444	2.82446e-06	0.00423249	0.101945	0.856387	0.571509	1.271e-13	0.048545	0.822718	0.508006	1	0.513894	1	0.534528	0.350949	0.493608	NULL	0	0.250141	0.173315	0.000423112	0.318305	160	0.0219038	3	0.235636	2.45455	0.06943	INFINITY	0.590812	2.66667	0.118226	INFINITY	0.523559	INFINITY	0.56197	INFINITY	0.510589	3	0.22516	NULL	0	NULL	0	0.03749	0.267153	NULL	0
HP_0009896	1628	ENSG00000032444	3.10885e-07	0.00138948	0.0737753	1	0.567559	0.00872052	0.0492974	0.908579	0.432051	1	0.536458	1	0.503831	0.974634	0.609547	NULL	0	0.76449	0.158654	1	0.500265	160	0.00593647	3	0.122355	INFINITY	0.604341	INFINITY	0.536502	16	0.32501	INFINITY	0.504373	INFINITY	0.521004	INFINITY	0.505461	3	0.109168	NULL	0	NULL	0	0.834173	0.168594	NULL	0
HP_0000121	22	ENSG00000036828	3.17828e-16	4.02431e-08	0.000997823	0.00131655	0.0337741	6.09908e-12	0.0832714	0.682319	0.00591673	1	0.540803	1	0.527592	0.0877687	0.200201	1	0.536699	0.0797533	0.0999883	1.56955e-06	0.00249046	307	0.189405	12	0.449474	11	0.197705	INFINITY	0.528483	13	0.3877	INFINITY	0.5127	INFINITY	0.540185	INFINITY	0.529118	12	0.437273	0.429115	0.210566	1	0.55097	0.00218617	0.793078	1	0.524874
HP_0000848	40	ENSG00000036828	9.47386e-17	2.18447e-08	0.00181266	1.52179e-08	0.0443398	0.000145522	0.12002	0.736983	0.0247172	1	0.50615	1	0.502381	0.0554018	0.18648	1	0.520763	0.994075	0.465758	0.000462297	0.0241385	182	0.0182626	12	0.326823	11	0.0457244	INFINITY	0.511986	13	0.250782	INFINITY	0.500023	INFINITY	0.518421	INFINITY	0.521095	12	0.327684	1	0.673269	1	0.509581	0.552055	0.476306	1	0.500766
HP_0001281	12	ENSG00000036828	2.14669e-19	1.01002e-09	0.000543872	3.68026e-14	0.0341049	1.46337e-06	0.0907699	0.647079	0.000576577	1	0.507786	1	0.502615	0.275471	0.256319	1	0.50953	0.410046	0.203751	0.282476	0.263924	159	0.00784083	12	0.32093	11	0.0518038	INFINITY	0.509608	13	0.243655	INFINITY	0.502357	INFINITY	0.50988	INFINITY	0.52103	12	0.315763	0.92238	0.204617	1	0.508244	0.963453	0.2103	1	0.500109
HP_0002135	987	ENSG00000036828	4.11944e-08	0.000500929	0.044766	5.45414e-40	0.159543	7.40538e-15	0.076541	0.745703	0.0977492	1	0.520285	1	0.5258	0.399908	0.581219	1	0.530309	1	0.520513	1.64076e-93	0.143652	171	0.0453556	3	0.21934	2.75	0.0664006	INFINITY	0.566446	3.25	0.155025	INFINITY	0.51846	2.66667	0.0139242	INFINITY	0.520773	2.4	0.147587	0.000264372	0.688106	1	0.666741	2.46121e-11	0.457031	1	0.583571
HP_0002900	95	ENSG00000036828	3.10674e-14	4.06683e-07	0.00430819	2.80747e-85	0.0432488	3.63937e-22	0.0353181	0.684863	0.0156554	1	0.532876	1	0.515439	0.000466024	0.22957	1	0.545957	1	0.5986	1.07375e-14	0.0326358	182	0.0668904	12	0.486599	11	0.2628	INFINITY	0.545191	13	0.439889	INFINITY	0.520657	INFINITY	0.57816	INFINITY	0.5256	12	0.518979	0.830915	0.445389	1	0.659973	0.00132094	0.236262	1	0.560473
HP_0002917	34	ENSG00000036828	7.46769e-17	1.93724e-08	0.00154097	5.84176e-23	0.0443466	2.84981e-12	0.0387291	0.726109	0.00403575	1	0.514274	1	0.506083	0.000705461	0.229787	1	0.510593	0.114806	0.15925	0.170877	0.05072	159	0.00788615	12	0.31395	11	0.0734681	INFINITY	0.517132	13	0.255892	INFINITY	0.502719	INFINITY	0.5189	INFINITY	0.52103	12	0.319706	1	0.698495	1	0.571301	0.173611	0.0854797	1	0.54444
HP_0003394	383	ENSG00000036828	7.24671e-10	6.51694e-05	0.0173838	5.52134e-05	0.5635	1.70526e-28	0.0760405	0.684372	0.022463	1	0.503171	1	0.526993	0.15774	0.456622	1	0.614991	0.000407749	0.0119256	4.5512e-54	0.098165	173	0.104938	2.4	0.279276	1.83333	0.0781137	INFINITY	0.626135	1.85714	0.0769336	INFINITY	0.547885	2.66667	0.0361293	INFINITY	0.523602	2	0.163898	1	0.640915	1	0.574049	3.50173e-07	0.170444	1	0.58852
HP_0012126	43	ENSG00000039068	1.13545e-19	7.32336e-10	0.00194879	1.39297e-08	0.0472118	0.000721071	0.0516674	0.629598	0.0151351	1	0.563658	1	0.523711	0.970494	0.362263	NULL	0	1	0.618243	6.63067e-14	0.026894	160	0.0150465	4.27907	0.299026	3.44444	0.122094	7.5	0.0675278	3.35294	0.18935	3	0.0196238	4.4	0.038024	21	0.025153	3.90323	0.256334	0.13515	0.173816	0.524453	0.346274	2.0583e-12	0.0128852	0.00236849	0.00109577
HP_0000657	1245	ENSG00000039650	1.00858e-07	0.000787172	0.0565061	1.67242e-15	0.310304	1.43507e-14	0.100562	0.817315	0.175923	1	0.505614	1	0.523847	NULL	0	NULL	0	1	0.500583	2.62979e-05	0.246434	221	0.144647	4.91667	0.391231	4.16667	0.230019	3.8	0.0850996	5.5	0.296056	3	0.0237371	3	0.0224663	3	0.00453865	4.75	0.352381	NULL	0	NULL	0	NULL	0	0.357957	0.0467208
HP_0002445	2100	ENSG00000039650	1.36274e-06	0.0029297	0.0951906	0.299696	0.169117	0.000341358	0.0694902	0.835281	0.340157	0.0514942	0.00327052	1	0.513049	NULL	0	NULL	0	0.0117493	0.117469	0.0600793	0.217792	609	0.146367	11.8	0.521101	12.5	0.28879	INFINITY	0.587643	8.25	0.329631	INFINITY	0.529305	INFINITY	0.538869	INFINITY	0.500023	11.4	0.481528	NULL	0	NULL	0	NULL	0	1	0.545016
HP_0200134	6794	ENSG00000039650	0.000149322	0.0313549	0.307922	1	0.749385	0.778067	0.47616	0.883434	0.473441	0.199821	0.0549154	1	0.512037	NULL	0	NULL	0	0.86839	0.0871944	1	0.527001	INFINITY	0.547408	59	0.49302	12.5	0.217096	19	0.0420595	16.5	0.352384	INFINITY	0.504351	INFINITY	0.534173	INFINITY	0.5	57	0.495377	NULL	0	NULL	0	NULL	0	1	0.529335
HP_0007663	6522	ENSG00000040531	3.27619e-05	0.0145839	0.295621	1.03255e-19	0.0523917	1.31898e-06	0.108684	0.850346	0.203503	1	0.534676	1	0.509087	0.395887	0.51214	1	0.5146	1	0.657699	1	0.547125	INFINITY	0.54297	INFINITY	0.605747	INFINITY	0.554845	INFINITY	0.51038	INFINITY	0.550222	INFINITY	0.502176	INFINITY	0.508023	INFINITY	0.5	INFINITY	0.613045	NULL	0	NULL	0	NULL	0	NULL	0
HP_0005484	5014	ENSG00000042429	1.7889e-05	0.0107458	0.227392	0.000430393	0.533771	4.30889e-13	0.0468765	0.844386	0.494445	1	0.507428	1	0.529945	NULL	0	NULL	0	NULL	0	2.46604e-07	0.46572	INFINITY	0.64059	3.55	0.347392	3.71429	0.294649	3	0.0733787	6.25	0.431882	INFINITY	0.537415	8	0.0672109	26.5	0.0580952	5	0.436825	0.269865	0.158538	NULL	0	NULL	0	1	0.575505
HP_0002475	2426	ENSG00000046651	1.21606e-06	0.00276604	0.109948	0.275733	0.283066	0.00120842	0.000649321	0.816343	0.0324301	1	0.525043	NULL	0	1	0.918885	NULL	0	0.802074	0.110956	1	0.763301	163	0.00974394	7.5	0.364333	INFINITY	0.694403	INFINITY	0.592658	15	0.458101	INFINITY	0.533107	INFINITY	0.554634	INFINITY	0.526898	7	0.340947	1	0.661655	NULL	0	NULL	0	1	0.532954
HP_0007787	1998	ENSG00000046651	6.22959e-07	0.00197343	0.0905465	1	0.593497	0.0262176	0.0715611	0.861699	0.0620406	1	0.513986	NULL	0	0.265223	0.0877299	NULL	0	0.731871	0.10014	1	0.500106	INFINITY	0.53988	2.5	0.103236	4	0.136817	INFINITY	0.563446	7.5	0.268739	INFINITY	0.504894	INFINITY	0.522342	INFINITY	0.500227	4.66667	0.156848	1	0.660813	NULL	0	NULL	0	1	0.500985
HP_0000421	5303	ENSG00000047579	4.9039e-05	0.0178766	0.240761	0	0.0106208	0.0210284	0.627683	0.768381	0.183507	1	0.511774	1	0.52907	1	0.918778	NULL	0	1	0.625949	7.67446e-38	0.0836074	229	0.188641	8.8	0.57423	5.5	0.358168	11	0.212476	10.6667	0.561927	2	0.0246981	11	0.189231	1.58333	0.0195224	8.8	0.592073	1	0.694411	NULL	0	NULL	0	1	0.585774
HP_0007663	3629	ENSG00000047579	4.13678e-06	0.00513157	0.164491	1.4832e-17	0.0567961	7.73181e-10	0.0224974	0.874305	0.368945	1	0.534676	1	0.509087	0.0987507	0.0997927	NULL	0	1	0.657699	1	0.547125	INFINITY	0.54297	INFINITY	0.605747	44	0.0659052	INFINITY	0.51038	64	0.0804551	INFINITY	0.502176	INFINITY	0.508023	INFINITY	0.5	44	0.189647	1	0.59488	NULL	0	NULL	0	1	0.50197
HP_0001408	4	ENSG00000048342	3.84342e-19	1.35523e-09	0.000181283	4.48091e-46	5.12059e-05	2.62187e-36	0.00013914	0.585341	0.000216216	0.684217	0.0859501	1	0.508905	0.0968454	0.134747	NULL	0	NULL	0	1	0.539573	542	0.0572853	2	0.0458192	INFINITY	0.621935	INFINITY	0.548516	2	0.0246091	INFINITY	0.503966	INFINITY	0.505144	INFINITY	0.500023	2	0.0395649	NULL	0	NULL	0	NULL	0	NULL	0
HP_0002089	3738	ENSG00000048342	1.87014e-05	0.0109894	0.169678	7.99213e-19	0.200472	3.7926e-28	0.00116139	0.740162	0.128503	1	0.504108	1	0.51364	1	0.918834	NULL	0	NULL	0	8.05402e-10	0.650896	163	0.0666818	2	0.126918	INFINITY	0.729959	INFINITY	0.613663	2	0.0775306	INFINITY	0.539673	INFINITY	0.577349	INFINITY	0.532501	2	0.111757	NULL	0	NULL	0	NULL	0	NULL	0
HP_0000548	1	ENSG00000048545	5.99044e-27	1.55268e-13	4.53248e-05	6.91083e-25	0.00522354	3.65918e-17	0.00255114	0.728831	0.0282563	1	0.551905	1	0.512323	NULL	0	1	0.5	0.712648	0.0199138	1	0.821888	369	0.0607352	INFINITY	0.753615	1	9.06495e-05	INFINITY	0.518334	1	4.53248e-05	INFINITY	0.504918	1	9.06495e-05	INFINITY	0.501745	1	9.06495e-05	NULL	0	NULL	0	0.139007	0.00615672	1	0.513354
HP_0001045	423	ENSG00000049130	2.93979e-09	0.000132141	0.019168	0.283851	0.0701413	0.0609785	0.0490633	0.768388	0.0643464	1	0.556098	1	0.51659	1	0.500033	NULL	0	1	0.684443	1	0.5	INFINITY	0.537158	2.5	0.107078	8	0.128965	INFINITY	0.559453	7.5	0.264863	INFINITY	0.511782	10	0.0309045	INFINITY	0.516948	4.66667	0.213023	0.157616	0.0333433	1	0.528979	NULL	0	1	0.529231
HP_0001880	904	ENSG00000049768	2.09791e-08	0.000356329	0.0409847	2.25086e-34	0.00507146	5.88119e-06	0.0327101	0.745035	0.127497	0.974897	0.0485981	1	0.533171	0.617547	0.219145	NULL	0	1	0.55426	0.907369	0.666331	184	0.0819241	4	0.391395	4.25	0.219023	INFINITY	0.605749	4.2	0.366188	INFINITY	0.543138	INFINITY	0.590697	INFINITY	0.531532	4.25	0.398241	NULL	0	1	0.648962	NULL	0	0.562532	0.202107
HP_0000311	17704	ENSG00000050030	0.0995928	0.703514	0.80385	2.42496e-21	0.476652	0.189993	0.730437	NULL	0	NULL	0	NULL	0	NULL	0	NULL	0	NULL	0	1.31496e-08	0.912935	INFINITY	0.663685	INFINITY	0.816201	INFINITY	0.738603	INFINITY	0.622639	INFINITY	0.801171	INFINITY	0.552579	INFINITY	0.605748	INFINITY	0.532283	INFINITY	0.823329	NULL	0	NULL	0	NULL	0	NULL	0
HP_0000565	3982	ENSG00000050030	5.34716e-06	0.00584133	0.180606	1	0.564986	1	0.566747	NULL	0	NULL	0	NULL	0	NULL	0	NULL	0	NULL	0	0.809825	0.762505	INFINITY	0.583772	1.5	0.0195936	1.5	0.00526125	INFINITY	0.562364	1.5	0.00771045	INFINITY	0.510885	INFINITY	0.546898	INFINITY	0.531114	1.5	0.0170537	NULL	0	NULL	0	NULL	0	NULL	0
HP_0000817	10746	ENSG00000050030	0.000609039	0.063696	0.487082	0.939342	0.272406	0.778902	0.254337	NULL	0	NULL	0	NULL	0	NULL	0	NULL	0	NULL	0	1	0.510775	INFINITY	0.579956	3	0.162995	3	0.0523071	INFINITY	0.572115	3	0.0984498	INFINITY	0.51115	INFINITY	0.536805	INFINITY	0.505439	3	0.140966	NULL	0	NULL	0	NULL	0	NULL	0
HP_0002020	4299	ENSG00000050030	1.38124e-05	0.00943078	0.195125	1.79455e-72	0.0306217	0.413235	0.491546	NULL	0	NULL	0	NULL	0	NULL	0	NULL	0	NULL	0	0.0287715	0.836771	200	0.169708	1.5	0.063317	1.5	0.0295479	INFINITY	0.637981	1.5	0.0284132	INFINITY	0.539987	INFINITY	0.588417	INFINITY	0.536356	1.5	0.0528322	NULL	0	NULL	0	NULL	0	NULL	0
HP_0002521	12400	ENSG00000050030	0.00206327	0.117606	0.562333	0.586548	0.321343	1	0.582308	NULL	0	NULL	0	NULL	0	NULL	0	NULL	0	NULL	0	1	0.650066	INFINITY	0.609043	3	0.252959	3	0.133509	INFINITY	0.594803	3	0.150107	INFINITY	0.535486	INFINITY	0.560428	INFINITY	0.528956	3	0.229151	NULL	0	NULL	0	NULL	0	NULL	0
HP_0008936	9224	ENSG00000050030	0.000875779	0.076476	0.418721	2.38331e-09	0.514492	1	0.785412	NULL	0	NULL	0	NULL	0	NULL	0	NULL	0	NULL	0	6.93774e-11	0.847027	INFINITY	0.671479	1.5	0.0457125	3	0.242453	INFINITY	0.609969	1.5	0.0211085	INFINITY	0.549412	INFINITY	0.587544	INFINITY	0.509692	1.5	0.039448	NULL	0	NULL	0	NULL	0	NULL	0
HP_0001335	312	ENSG00000051180	3.59732e-10	4.57625e-05	0.0141381	0.880078	0.209502	0.00373847	0.0538861	0.790859	0.04777	1	0.526982	1	0.509653	NULL	0	1	0.5	0.583444	0.128566	0.958146	0.0894029	223	0.0450879	4.375	0.257613	8.81818	0.204595	11.5	0.0419612	6	0.295722	INFINITY	0.508293	10.3333	0.0954323	INFINITY	0.514274	4.27778	0.25077	1	0.781036	1	0.57808	0.776294	0.055597	1	0.557259
HP_0000535	460	ENSG00000052850	4.39775e-09	0.000161931	0.0208702	5.85266e-24	0.00210203	1.45684e-19	0.0435065	0.776217	0.163214	1	0.509016	1	0.541803	0.0338101	0.476901	NULL	0	1	0.514416	0.943737	0.0330241	193	0.106393	4	0.368949	13.3333	0.422712	INFINITY	0.602332	4	0.252166	INFINITY	0.546663	INFINITY	0.577787	INFINITY	0.532326	5.33333	0.427295	NULL	0	NULL	0	NULL	0	NULL	0
HP_0000633	1188	ENSG00000052850	9.23121e-08	0.000752768	0.0538434	0.016341	0.0371262	1.09076e-05	0.0882653	0.778712	0.204339	1	0.561871	1	0.525937	1	0.500033	NULL	0	1	0.722623	1	0.615788	201	0.0712926	INFINITY	0.784808	3.63636	0.086793	INFINITY	0.572018	3.2	0.142087	INFINITY	0.517721	1.66667	0.00185823	INFINITY	0.508067	3.2	0.204859	NULL	0	NULL	0	NULL	0	NULL	0
HP_0000653	94	ENSG00000052850	2.2402e-12	3.52473e-06	0.00426362	0.0302956	0.0273179	3.18046e-14	0.0258088	0.788952	0.147424	0.794877	0.00670165	0.596547	0.0590186	0.846697	0.503413	NULL	0	1	0.517965	0.928109	0.69991	193	0.111534	6	0.480836	6.66667	0.29682	INFINITY	0.60684	2.66667	0.143103	INFINITY	0.543249	2.5	0.0191409	INFINITY	0.535492	3.2	0.276772	NULL	0	NULL	0	NULL	0	NULL	0
HP_0000966	151	ENSG00000052850	4.76676e-12	5.16012e-06	0.00685211	5.34935e-72	0.00092303	5.74621e-22	0.0546138	0.760358	0.174042	1	0.512033	0.804732	0.0612816	0.252093	0.386006	NULL	0	1	0.533224	4.19804e-05	0.0106039	193	0.124745	12	0.597132	4.44444	0.344557	INFINITY	0.624631	2.28571	0.150383	INFINITY	0.535418	1.66667	0.00558152	INFINITY	0.538866	2.66667	0.233017	NULL	0	NULL	0	NULL	0	NULL	0
HP_0000104	12945	ENSG00000054282	0.00514897	0.185537	0.587448	2.81305e-79	0.147795	1	0.753437	0.796352	0.348375	NULL	0	NULL	0	1	0.918792	NULL	0	1	0.554076	0.0206121	0.561771	368	0.228172	INFINITY	0.807315	3	0.127564	6	0.116718	10	0.484979	INFINITY	0.534897	INFINITY	0.578099	INFINITY	0.530178	INFINITY	0.810401	1	0.646374	NULL	0	NULL	0	1	0.567443
HP_0000110	12422	ENSG00000054282	0.00142465	0.0976674	0.563228	2.725e-56	0.151442	0.0334314	0.247181	0.821926	0.278287	NULL	0	NULL	0	1	0.5	NULL	0	1	0.524193	1	0.53006	675	0.162503	INFINITY	0.769984	INFINITY	0.650374	6	0.0283836	10	0.347631	INFINITY	0.51231	INFINITY	0.553072	INFINITY	0.519383	INFINITY	0.774881	1	0.505285	NULL	0	NULL	0	1	0.551369
HP_0000403	6455	ENSG00000054282	0.00011122	0.0270243	0.292877	0.00749161	0.177586	4.23164e-09	0.00417905	0.646634	0.0282971	NULL	0	NULL	0	0.336044	0.108209	NULL	0	1	0.510206	1	0.579517	INFINITY	0.614474	INFINITY	0.800635	3	0.0872505	6	0.139564	10	0.464156	INFINITY	0.53353	INFINITY	0.57618	INFINITY	0.524955	INFINITY	0.805762	1	0.601371	NULL	0	NULL	0	1	0.543559
HP_0002098	13304	ENSG00000054282	0.00567806	0.194738	0.603548	0.737231	0.857743	0.293761	0.530712	0.799534	0.32542	NULL	0	NULL	0	1	0.878406	NULL	0	1	0.561442	0.00329292	0.62066	INFINITY	0.629905	INFINITY	0.793041	3	0.0957674	6	0.0923649	10	0.440412	INFINITY	0.529511	INFINITY	0.571928	INFINITY	0.524293	INFINITY	0.793631	1	0.620767	NULL	0	NULL	0	1	0.579271
HP_0011950	17651	ENSG00000054282	0.0506268	0.542354	0.800426	1.23997e-34	0.766397	0.000198988	0.630731	0.847926	0.23467	NULL	0	NULL	0	1	0.918814	NULL	0	1	0.506696	2.95509e-193	0.226213	INFINITY	0.530791	INFINITY	0.769046	INFINITY	0.585707	INFINITY	0.522946	INFINITY	0.735081	INFINITY	0.512788	INFINITY	0.52281	INFINITY	0.510067	INFINITY	0.769409	1	0.603194	NULL	0	NULL	0	1	0.521739
HP_0000158	12171	ENSG00000056972	0.00585848	0.197771	0.552474	6.25466e-07	0.816354	0.0118228	0.625616	0.771968	0.254624	1	0.511283	1	0.516959	NULL	0	NULL	0	1	0.509749	5.26686e-32	0.369152	159	0.0360418	4.4	0.4803	4.25	0.245983	INFINITY	0.601226	4.8	0.335724	INFINITY	0.537222	INFINITY	0.582025	INFINITY	0.530912	4.8	0.490104	NULL	0	NULL	0	NULL	0	NULL	0
HP_0000498	14481	ENSG00000056972	0.00567884	0.194751	0.656586	0.834002	0.528716	1	0.694492	0.801895	0.256617	1	0.524692	1	0.52191	NULL	0	NULL	0	1	0.531585	0.999712	0.767466	INFINITY	0.626117	3.66667	0.371616	17	0.38871	INFINITY	0.601179	8	0.463976	INFINITY	0.524099	INFINITY	0.568216	INFINITY	0.526683	4	0.384675	NULL	0	NULL	0	NULL	0	NULL	0
HP_0000012	2130	ENSG00000059573	1.41201e-06	0.0029827	0.096568	8.6577e-06	0.114646	3.40131e-06	0.083747	0.804364	0.0210557	1	0.547508	1	0.512741	0.308774	0.812446	1	0.500211	1	0.519455	0.166102	0.148456	214	0.0867298	2.625	0.187242	1.69231	0.0258421	2	0.020719	3.5	0.146756	INFINITY	0.52455	INFINITY	0.541642	INFINITY	0.520832	2.375	0.148796	1	0.566667	1	0.50156	1	0.520896	NULL	0
HP_0000020	3069	ENSG00000059573	7.81951e-06	0.00707663	0.13931	4.90008e-05	0.261824	2.16611e-20	0.030289	0.716518	0.0258633	1	0.505589	1	0.514961	1	0.92534	1	0.512071	0.512464	0.0914186	0.670891	0.857166	185	0.136269	1.90909	0.0761235	1.69231	0.0523831	2	0.0309124	2.8	0.164094	INFINITY	0.546527	INFINITY	0.585837	INFINITY	0.531548	1.9	0.0665456	0.258183	0.147291	1	0.561454	0.90567	0.177483	NULL	0
HP_0000122	3256	ENSG00000059573	2.50818e-06	0.00398622	0.147571	1	0.634781	0.000697355	0.0471707	0.827396	0.178005	1	0.548998	1	0.52058	0.725536	0.163903	1	0.5	0.770337	0.08212	1	0.531819	INFINITY	0.559463	2.33333	0.130348	22	0.257931	4	0.0221175	28	0.447244	INFINITY	0.519761	INFINITY	0.546682	INFINITY	0.526695	2.71429	0.133521	1	0.615843	1	0.599375	0.254663	0.690441	NULL	0
HP_0000270	1143	ENSG00000059573	3.32627e-08	0.000449668	0.0518532	2.14822e-07	0.677295	5.7333e-18	0.00232137	0.727007	0.112234	1	0.509612	1	0.530967	0.867945	0.362249	1	0.543487	0.155722	0.0535652	2.08516e-07	0.0289394	800	0.262124	1.61538	0.090142	1.83333	0.0810688	2	0.049721	4.66667	0.401987	INFINITY	0.53441	INFINITY	0.600599	INFINITY	0.537132	1.58333	0.0744908	1	0.592957	1	0.668082	0.507631	0.278235	NULL	0
HP_0000411	2216	ENSG00000059573	5.69919e-07	0.00188675	0.100431	1	0.52783	0.461678	0.0407681	0.849018	0.071269	1	0.555665	1	0.509085	0.252801	0.831349	1	0.500211	0.249467	0.0817134	1	0.500026	INFINITY	0.534376	7	0.291638	66	0.0971675	INFINITY	0.523408	28	0.363789	INFINITY	0.516383	INFINITY	0.520417	INFINITY	0.500023	9.5	0.315658	1	0.5	1	0.5	1	0.515666	NULL	0
HP_0000519	1851	ENSG00000059573	7.31657e-07	0.00214033	0.0840142	3.6018e-05	0.502872	1.74214e-13	0.0915552	0.768787	0.0584369	1	0.509513	1	0.532175	0.886134	0.625527	1	0.525445	0.989739	0.132765	6.70134e-16	0.460013	719	0.262119	1.90909	0.0957698	1.83333	0.0454793	2	0.0377179	4	0.331563	INFINITY	0.539261	INFINITY	0.572077	INFINITY	0.531363	1.9	0.0879176	1	0.555108	1	0.560687	0.0849587	0.251731	NULL	0
HP_0001258	1523	ENSG00000059573	3.4342e-07	0.00146107	0.0690828	0.151397	0.53224	1.80405e-09	0.0686566	0.777619	0.0463992	1	0.516962	1	0.534021	1	0.925425	1	0.508675	1	0.502857	0.980436	0.716269	189	0.113581	2.33333	0.184977	1.60976	0.0304817	2	0.029892	1.75	0.023587	INFINITY	0.530073	INFINITY	0.563322	INFINITY	0.52649	1.9	0.0552028	0.54115	0.0931307	1	0.572959	1	0.579862	NULL	0
HP_0001328	3434	ENSG00000059573	7.29607e-06	0.00683342	0.155871	2.80616e-27	0.586048	2.93255e-45	0.00687509	0.705474	0.0356782	1	0.511022	1	0.522039	1	0.654297	1	0.51528	1	0.537294	8.09175e-14	0.551047	INFINITY	0.649993	2.625	0.277336	1.94118	0.0590078	2	0.0318188	7	0.506014	INFINITY	0.55086	INFINITY	0.591485	INFINITY	0.532659	2.71429	0.255277	1	0.528262	1	0.610602	1	0.627315	NULL	0
HP_0001498	2489	ENSG00000059573	2.18348e-06	0.0037168	0.112803	1	0.589943	0.00149686	0.077501	0.809002	0.0879279	1	0.552522	1	0.534296	1	0.686568	1	0.5	0.883023	0.144554	1	0.518768	INFINITY	0.568774	7	0.303966	22	0.186404	INFINITY	0.545071	14	0.314027	INFINITY	0.503966	INFINITY	0.523544	INFINITY	0.524315	9.5	0.347836	1	0.682244	1	0.515597	0.837328	0.220004	NULL	0
HP_0001659	3684	ENSG00000059573	9.17236e-06	0.00767021	0.167014	0.0013602	0.219752	3.51248e-05	0.0576691	0.753344	0.0951763	1	0.554777	1	0.512713	0.290396	0.831282	1	0.503177	1	0.568714	0.998912	0.22164	INFINITY	0.591803	2.1	0.160894	4.71429	0.207816	2	0.0243449	5.6	0.354928	INFINITY	0.537764	INFINITY	0.588539	INFINITY	0.529785	2.11111	0.148382	0.72207	0.163934	1	0.644004	1	0.540414	NULL	0
HP_0002020	958	ENSG00000059573	1.67319e-08	0.000317878	0.0434822	7.62225e-31	0.319963	2.24961e-19	0.00524898	0.681445	0.0350307	1	0.532703	1	0.512497	1	0.654565	1	0.553814	1	0.538821	1.92108e-06	0.27332	184	0.131581	1.3125	0.0227397	1.83333	0.0721678	2	0.0494281	3.11111	0.291485	INFINITY	0.539987	INFINITY	0.588417	INFINITY	0.536356	1.35714	0.028504	1	0.554096	0.89964	0.128463	0.0211486	0.0497661	NULL	0
HP_0002036	3921	ENSG00000059573	8.55167e-06	0.00740368	0.177734	2.43711e-27	0.127222	0.0255152	0.619706	0.825898	0.178777	1	0.542463	1	0.507378	1	0.5	1	0.5	1	0.512982	2.10106e-24	0.192216	INFINITY	0.538915	10.5	0.274194	INFINITY	0.519106	INFINITY	0.505417	14	0.240742	INFINITY	0.500159	INFINITY	0.501881	INFINITY	0.500023	9.5	0.23852	1	0.626823	1	0.521759	0.00117416	0.705586	NULL	0
HP_0002127	1837	ENSG00000059573	6.0702e-07	0.00194778	0.0832729	1	0.58236	7.76019e-05	0.0841529	0.744	0.104614	1	0.539767	1	0.510512	1	0.654649	1	0.50508	1	0.512818	0.970189	0.1577	178	0.05068	3.5	0.25748	1.40426	0.013146	4	0.080689	2.15385	0.0987307	INFINITY	0.539075	INFINITY	0.536854	INFINITY	0.507978	2.375	0.13835	0.937983	0.267541	1	0.547603	0.43272	0.326424	NULL	0
HP_0002445	1494	ENSG00000059573	4.29961e-07	0.00163658	0.0677213	0.464869	0.292343	0.000267091	0.0598414	0.782146	0.0881569	1	0.539532	1	0.513049	1	0.821283	1	0.509738	0.990947	0.402168	1	0.807572	156	0.00688999	2.33333	0.160238	2.44444	0.0619192	4	0.0687186	9.33333	0.355968	INFINITY	0.529305	INFINITY	0.538869	INFINITY	0.500023	2.375	0.118671	0.35726	0.137007	1	0.508471	0.00665356	0.33159	NULL	0
HP_0002495	1117	ENSG00000059573	9.18349e-08	0.000750801	0.0506668	0.0641932	0.839621	1.02304e-12	0.0732523	0.751389	0.0332684	1	0.540548	1	0.52801	0.802334	0.432617	1	0.502751	0.0354851	0.0059496	0.744254	0.202915	214	0.128504	1.90909	0.0809671	1.69231	0.037195	2	0.0429103	2.33333	0.120339	INFINITY	0.546085	INFINITY	0.579833	INFINITY	0.511295	1.9	0.0700354	1	0.524143	1	0.589246	1	0.5	NULL	0
HP_0003700	455	ENSG00000059573	2.11721e-09	0.000111965	0.020633	0.0216711	0.0505226	1.5225e-18	0.0046408	0.749643	0.0335377	1	0.52358	1	0.519816	0.180329	0.595369	1	0.515049	1	0.509971	0.00177967	0.114166	191	0.0740069	1.75	0.0533738	2.64	0.0507437	2	0.0144205	5.6	0.260747	INFINITY	0.516189	INFINITY	0.545665	INFINITY	0.532423	1.72727	0.0361418	0.860378	0.262664	1	0.542819	0.756033	0.542313	NULL	0
HP_0003743	4560	ENSG00000059573	1.33935e-05	0.00928532	0.206653	1	0.841628	0.433452	0.434561	0.850492	0.121865	1	0.539236	1	0.5022	1	0.654541	1	0.503384	4.12265e-18	0.00861868	1	0.5	INFINITY	0.557962	4.2	0.34637	22	0.348228	INFINITY	0.59322	9.33333	0.434333	INFINITY	0.544593	INFINITY	0.565848	INFINITY	0.507749	4.75	0.346461	1	0.525815	1	0.518939	1	0.517627	NULL	0
HP_0007178	6117	ENSG00000059573	2.57112e-05	0.0129049	0.277176	1	0.571546	1	0.7738	0.843748	0.0438792	1	0.513284	1	0.503778	1	0.686522	1	0.5	0.4956	0.0537835	1	0.508019	INFINITY	0.516607	21	0.375278	66	0.179165	INFINITY	0.510988	28	0.393584	INFINITY	0.502243	INFINITY	0.521002	INFINITY	0.505007	19	0.372967	1	0.611401	1	0.500111	1	0.500093	NULL	0
HP_0007340	2011	ENSG00000059573	7.62152e-07	0.0021849	0.0912266	1.51177e-11	0.138097	7.11888e-10	0.0912256	0.79067	0.0393303	1	0.557386	1	0.515729	1	0.925358	1	0.521169	1	0.505769	0.0705068	0.592061	214	0.120622	1.75	0.0625567	1.94118	0.0391036	2	0.0316639	2.8	0.142669	INFINITY	0.536745	INFINITY	0.563283	INFINITY	0.530394	1.72727	0.0506714	1	0.514371	1	0.577163	1	0.500093	NULL	0
HP_0009027	2309	ENSG00000059573	6.89231e-07	0.00207675	0.104731	0.016846	0.726411	3.21207e-18	0.090331	0.730494	0.0322581	1	0.505117	1	0.533216	1	0.654487	1	0.508683	1	0.515162	2.81034e-24	0.0872768	310	0.185921	1.5	0.0473534	1.60976	0.0257178	2	0.0565156	2.15385	0.139112	INFINITY	0.535175	INFINITY	0.577267	INFINITY	0.524334	1.58333	0.0521159	1	0.509462	1	0.542959	1	0.575752	NULL	0
HP_0100678	1389	ENSG00000059573	1.77118e-07	0.00104596	0.0629561	0.66964	0.450607	0.00145647	0.0974535	0.680322	0.00569451	1	0.55292	1	0.528632	1	0.925361	1	0.523507	0.695982	0.0494	1	0.524805	INFINITY	0.577075	2.625	0.171962	3	0.106151	4	0.0576078	7	0.328967	INFINITY	0.5332	INFINITY	0.561574	INFINITY	0.51711	2.71429	0.16335	0.506338	0.129114	0.330656	0.102764	1	0.60489	NULL	0
HP_0002860	1466	ENSG00000061337	1.8403e-07	0.00106637	0.0664581	2.45248e-08	0.124161	0.0159003	0.312503	0.775234	0.178816	NULL	0	1	0.530658	1	0.500033	NULL	0	1	0.530707	0.554263	0.75756	160	0.0179065	3	0.263022	4	0.154087	INFINITY	0.604379	4	0.266603	INFINITY	0.531574	4	0.0310078	INFINITY	0.537513	4	0.329435	1	0.510432	NULL	0	NULL	0	1	0.582803
HP_0000548	1331	ENSG00000062038	5.62682e-07	0.00187462	0.0603272	6.6982e-24	0.00829621	3.92182e-15	0.00389628	0.845264	0.320623	1	0.551905	1	0.512323	0.0268525	0.106333	NULL	0	1	0.57622	0.908897	0.321809	INFINITY	0.538367	5.5	0.18633	10	0.0373023	INFINITY	0.518334	5.5	0.132348	INFINITY	0.504918	INFINITY	0.520373	INFINITY	0.501745	4.5	0.153062	1	0.582105	NULL	0	NULL	0	NULL	0
HP_0000968	801	ENSG00000062038	3.31699e-08	0.000449035	0.0362969	1	0.509779	1.08607e-11	0.000324615	0.845849	0.178255	1	0.508355	1	0.501993	0.951533	0.186589	NULL	0	1	0.605658	1	0.5	INFINITY	0.542233	11	0.438463	10	0.274923	INFINITY	0.580071	5.5	0.277279	INFINITY	0.528412	INFINITY	0.535209	INFINITY	0.524787	9	0.390611	1	0.687602	NULL	0	NULL	0	NULL	0
HP_0007663	4327	ENSG00000062038	7.4566e-06	0.0069089	0.196129	2.11902e-55	0.00650415	2.04712e-33	0.00320067	0.863289	0.286188	1	0.534676	1	0.509087	0.395887	0.51214	NULL	0	1	0.657699	0.64084	0.0549613	INFINITY	0.54297	INFINITY	0.605747	INFINITY	0.554845	INFINITY	0.51038	INFINITY	0.550222	INFINITY	0.502176	INFINITY	0.508023	INFINITY	0.5	INFINITY	0.613045	1	0.59488	NULL	0	NULL	0	NULL	0
HP_0000444	276	ENSG00000062822	1.0413e-12	2.3943e-06	0.0125244	3.6691e-19	0.245475	0.0561312	0.385316	0.600547	0.00483789	0.560315	0.0174627	1	0.53831	0.28744	0.154516	NULL	0	NULL	0	4.75263e-11	0.016224	INFINITY	0.65272	2.04167	0.253755	1.52113	0.034079	3	0.0785951	1.77273	0.0686573	6	0.0643009	1.83333	0.0161546	5.6	0.0435177	1.84615	0.104325	0.00407199	0.0604658	0.68827	0.202996	0.023244	0.0462114	1	0.613846
HP_0000678	4663	ENSG00000062822	2.64278e-05	0.0130852	0.211656	1.12766e-11	0.401282	1	0.866772	0.6497	0.0114851	1	0.530051	1	0.544257	0.211765	0.154531	NULL	0	NULL	0	0.00313353	0.263007	INFINITY	0.66007	2.45	0.304435	2.03774	0.154283	3.6	0.10921	2.4375	0.21034	6	0.063683	11	0.162044	14	0.0575099	2.52632	0.295084	1	0.51194	1	0.543342	0.818223	0.558196	1	0.555116
HP_0000855	2193	ENSG00000062822	8.42633e-07	0.00229847	0.0994829	1.93144e-92	0.205505	3.76918e-08	0.204643	0.69577	0.0346245	1	0.534757	1	0.551306	1	0.5	NULL	0	NULL	0	5.32635e-27	0.0285669	INFINITY	0.62906	4.45455	0.400789	6.75	0.39403	4.5	0.101252	4.33333	0.368762	3	0.0215024	INFINITY	0.605244	14	0.0362911	4.8	0.434359	0.539915	0.174847	1	0.688576	1.39609e-07	0.408419	1	0.598287
HP_0001397	2922	ENSG00000062822	4.83678e-06	0.00555291	0.132667	4.13612e-67	0.168249	5.32724e-06	0.22643	0.671098	0.0293395	1	0.508217	1	0.515796	1	0.862235	NULL	0	NULL	0	6.28643e-235	0.104727	INFINITY	0.671737	4.9	0.485312	2.16	0.172486	2.57143	0.0833598	3.25	0.340749	6	0.0328263	INFINITY	0.589603	14	0.0415891	6	0.53076	8.14654e-15	0.122382	1	0.58324	1.41986e-16	0.223139	1	0.543713
HP_0001620	392	ENSG00000062822	3.70901e-10	4.64743e-05	0.0177713	0.203911	0.0551685	0.207753	0.1036	0.664331	0.00266782	1	0.553323	1	0.534362	0.0384628	0.0926	NULL	0	NULL	0	0.0261829	0.07245	INFINITY	0.583552	3.5	0.277813	2.45455	0.0431589	3	0.0500952	3	0.134418	INFINITY	0.516275	11	0.0811497	4.66667	0.00775229	3.42857	0.24091	1	0.512664	0.125681	0.0303165	0.92665	0.455649	1	0.573214
HP_0002155	1896	ENSG00000062822	5.18241e-07	0.00179836	0.0860332	8.60332e-58	0.0964004	0.125257	0.455791	0.669435	0.0219495	1	0.507614	1	0.518351	1	0.862251	NULL	0	NULL	0	1.90325e-126	0.0839784	INFINITY	0.628551	3.76923	0.359969	3.72414	0.198702	9	0.155186	5.57143	0.387195	6	0.0353027	INFINITY	0.583492	14	0.0110718	4.36364	0.400354	9.51512e-44	0.0407767	1	0.65232	2.27612e-07	0.0968165	1	0.577651
HP_0004334	970	ENSG00000062822	8.0509e-09	0.000219731	0.0440389	1.82662e-76	0.114469	0.0756449	0.713688	0.545586	0.000722752	1	0.54241	1	0.542899	0.232759	0.64235	NULL	0	NULL	0	7.25937e-217	0.116658	INFINITY	0.651911	2.13043	0.300645	1.92857	0.0685553	6	0.167529	2.6	0.252474	INFINITY	0.546945	5.5	0.154136	7	0.0464905	2.18182	0.295378	1.26736e-15	0.01644	1	0.689632	1.60019e-28	0.123005	1	0.626872
HP_0100679	1275	ENSG00000062822	6.65452e-08	0.000638133	0.0578599	1.3391e-27	0.183077	0.128842	0.644158	0.643058	0.0114818	1	0.533552	1	0.531211	0.533013	0.844794	NULL	0	NULL	0	3.49923e-11	0.447402	INFINITY	0.648666	2.57895	0.330868	2.7	0.198584	6	0.145671	2.29412	0.182156	3	0.0297241	2.2	0.0425213	14	0.0245054	2.4	0.300372	1	0.663882	1	0.684505	2.67062e-05	0.664668	1	0.580369
HP_0001647	5593	ENSG00000064313	5.21708e-05	0.0184439	0.253593	0.0469553	0.32599	0.880224	0.459236	NULL	0	1	0.537103	1	0.538175	NULL	0	NULL	0	NULL	0	0.350039	0.323216	INFINITY	0.609159	5.25	0.542961	2.3871	0.215915	5	0.172478	2.75	0.239674	INFINITY	0.564679	INFINITY	0.608161	3.22222	0.042258	5	0.542145	NULL	0	NULL	0	NULL	0	NULL	0
HP_0002465	4860	ENSG00000064313	1.89293e-05	0.0110568	0.220308	0.558103	0.0953698	1	0.695166	NULL	0	0.714313	0.0473471	1	0.51134	NULL	0	NULL	0	NULL	0	1	0.779231	INFINITY	0.566818	3	0.188985	2.3871	0.103717	INFINITY	0.567951	2.44444	0.0881686	INFINITY	0.525657	INFINITY	0.534905	3.22222	0.00643699	3.57143	0.204125	NULL	0	NULL	0	NULL	0	NULL	0
HP_0002747	2117	ENSG00000064419	5.17151e-07	0.00179645	0.0960831	0.000311315	0.618095	0.531997	0.460495	0.860871	0.639364	1	0.511853	1	0.537803	NULL	0	NULL	0	NULL	0	0.000213002	0.673225	INFINITY	0.647801	3.3	0.369673	1.94444	0.0675804	2.2	0.0662189	2.1	0.130985	2	0.00944038	6	0.0705306	INFINITY	0.531112	3.77778	0.360051	NULL	0	NULL	0	NULL	0	NULL	0
HP_0003306	8588	ENSG00000064419	0.000582747	0.0622959	0.38932	0.257742	0.668852	1	0.777546	0.901006	0.618241	1	0.543222	1	0.533299	NULL	0	NULL	0	NULL	0	0.720998	0.876556	INFINITY	0.562854	5.5	0.347659	5.83333	0.255542	11	0.139036	5.25	0.318101	2	0.00367197	INFINITY	0.572918	INFINITY	0.533161	5.66667	0.393672	NULL	0	NULL	0	NULL	0	NULL	0
HP_0003458	4458	ENSG00000064419	2.66658e-05	0.0131445	0.202177	1.30276e-09	0.418059	0.00636952	0.154599	0.87771	0.647139	1	0.533503	1	0.534532	NULL	0	NULL	0	NULL	0	0.567825	0.614867	INFINITY	0.584943	5.5	0.50966	7	0.348662	11	0.199274	5.25	0.356871	2	0.00820862	INFINITY	0.573696	INFINITY	0.531293	6.8	0.524671	NULL	0	NULL	0	NULL	0	NULL	0
HP_0003547	5945	ENSG00000064419	4.66857e-05	0.0174383	0.269419	0.680368	0.375115	1	0.660143	0.895737	0.589897	1	0.589579	1	0.508775	NULL	0	NULL	0	NULL	0	0.609111	0.192642	INFINITY	0.557328	4.125	0.408728	3.5	0.160473	5.5	0.130699	7	0.342337	INFINITY	0.533626	INFINITY	0.542735	INFINITY	0.527418	4.25	0.386114	NULL	0	NULL	0	NULL	0	NULL	0
HP_0003560	6012	ENSG00000064419	8.14305e-05	0.0230905	0.272777	1.48939e-09	0.430373	0.270001	0.369753	0.87352	0.599654	1	0.506756	1	0.525375	NULL	0	NULL	0	NULL	0	0.628446	0.858991	INFINITY	0.59696	5.5	0.454083	2.69231	0.122187	5.5	0.144918	4.2	0.264973	2	0.00816697	INFINITY	0.564701	INFINITY	0.529537	5.66667	0.447595	NULL	0	NULL	0	NULL	0	NULL	0
HP_0003687	4093	ENSG00000064419	1.10779e-05	0.00843696	0.185497	0.39252	0.509447	0.0287347	0.141227	0.893471	0.62155	1	0.554264	1	0.529637	NULL	0	NULL	0	NULL	0	1	0.733866	INFINITY	0.53918	8.25	0.479628	8.75	0.27496	11	0.180829	5.25	0.295853	2	0.00784047	INFINITY	0.563064	INFINITY	0.500023	8.5	0.503648	NULL	0	NULL	0	NULL	0	NULL	0
HP_0003691	5593	ENSG00000064419	5.81194e-05	0.0194769	0.253605	2.69988e-08	0.294395	0.000518023	0.159258	0.867126	0.615335	1	0.509607	1	0.526935	NULL	0	NULL	0	NULL	0	0.890742	0.326412	369	0.156706	3.66667	0.408271	3.18182	0.216151	11	0.193344	5.25	0.377165	2	0.0142378	INFINITY	0.588011	INFINITY	0.532103	3.4	0.378208	NULL	0	NULL	0	NULL	0	NULL	0
HP_0003749	7196	ENSG00000064419	9.78218e-05	0.0253294	0.326127	0.154966	0.0693328	1	0.660405	0.837379	0.281133	1	0.562049	1	0.50849	NULL	0	NULL	0	NULL	0	1	0.559744	INFINITY	0.553909	4.125	0.398051	3.5	0.137548	5.5	0.10528	5.25	0.309223	INFINITY	0.529209	INFINITY	0.541446	INFINITY	0.524133	4.25	0.374349	NULL	0	NULL	0	NULL	0	NULL	0
HP_0003805	2293	ENSG00000064419	1.50298e-06	0.0030782	0.103925	0.746693	0.610559	0.210386	0.407792	0.882448	0.609946	1	0.587771	1	0.520632	NULL	0	NULL	0	NULL	0	0.835534	0.141518	INFINITY	0.56173	4.125	0.402556	3.18182	0.138325	5.5	0.15659	4.2	0.215419	2	0.00589195	INFINITY	0.533358	INFINITY	0.524973	4.25	0.370422	NULL	0	NULL	0	NULL	0	NULL	0
HP_0009025	1533	ENSG00000064419	2.63609e-07	0.00127846	0.0694734	0.154964	0.429852	0.871405	0.592663	0.8998	0.604137	1	0.522732	1	0.515453	NULL	0	NULL	0	NULL	0	0.227027	0.113129	INFINITY	0.555606	6.6	0.317638	5	0.156712	2.75	0.0393819	3	0.119822	2	0.00820266	INFINITY	0.549805	INFINITY	0.527871	6.8	0.322351	NULL	0	NULL	0	NULL	0	NULL	0
HP_0001541	527	ENSG00000064933	4.07025e-09	0.000155727	0.0239241	2.10233e-16	0.446132	2.56825e-23	0.0367961	0.709038	0.0666811	1	0.505356	1	0.502905	0.005614	0.3766	NULL	0	NULL	0	5.54316e-69	0.220613	175	0.105774	5.7	0.51085	4.45455	0.347104	INFINITY	0.624206	6.875	0.476439	INFINITY	0.539177	INFINITY	0.59043	1.10417	0.0202924	6.875	0.529145	NULL	0	NULL	0	0.000397269	0.636687	NULL	0
HP_0002894	18	ENSG00000064933	3.89024e-25	1.27644e-12	0.000816697	6.13585e-148	0.0941345	9.14837e-51	4.64339e-05	0.546317	0.00108303	2.852e-08	5.19642e-05	0.000102371	0.000155513	1	0.5	NULL	0	NULL	0	1.56062e-18	0.155693	188	0.180127	1.5	0.113475	1.53125	0.0902904	2	0.0721869	1.57143	0.114927	INFINITY	0.571824	1	0.001951	1	0.00884755	1.48649	0.0817151	NULL	0	NULL	0	1.17542e-101	0.00486891	NULL	0
HP_0005214	965	ENSG00000064933	2.724e-08	0.000406539	0.043788	0.000718899	0.539893	1.49943e-23	0.0387759	0.655129	0.0238267	1	0.537006	0.95321	0.05879	0.00105525	0.117332	NULL	0	NULL	0	1.07714e-42	0.309882	195	0.179962	4.07143	0.485797	4.45455	0.404438	INFINITY	0.633315	7.85714	0.549415	INFINITY	0.549142	INFINITY	0.602959	INFINITY	0.522325	5	0.520283	NULL	0	NULL	0	3.26319e-09	0.0119873	NULL	0
HP_0010784	10	ENSG00000064933	9.60316e-27	1.97033e-13	0.000453659	5.02794e-103	0.0674117	2.41992e-39	4.64274e-05	0.489967	0.000288704	7.69135e-21	5.19588e-05	7.25247e-07	0.000103654	0.363598	0.69291	NULL	0	NULL	0	9.92036e-77	0.148036	170	0.121082	1.67647	0.177789	1.48485	0.0758517	2	0.0629225	1.61765	0.122715	INFINITY	0.562945	1	0.00140634	1	0.00104342	1.71875	0.175884	NULL	0	NULL	0	5.66783e-162	0.00655922	NULL	0
HP_0100273	5	ENSG00000064933	3.77241e-30	3.76156e-15	0.000226747	1.23846e-67	0.00512426	5.56935e-27	4.64102e-05	0.509764	0.000288579	1.01138e-10	5.194e-05	1.3488e-05	0.000155424	0.0872555	0.45255	NULL	0	NULL	0	1.50415e-13	0.134464	175	0.0991792	1.67647	0.115868	1.58065	0.0688404	2	0.0413133	1.66667	0.0684776	INFINITY	0.561199	1	0.000906988	5.88889	0.0242619	1.71875	0.110789	NULL	0	NULL	0	5.99217e-109	0.000187126	NULL	0
HP_0100615	11	ENSG00000064933	2.91115e-26	3.44878e-13	0.000498957	7.93746e-124	0.145156	1.45063e-41	9.28419e-05	0.524646	0.00151559	2.51037e-09	5.19534e-05	4.51311e-05	0.000155465	1	0.5	NULL	0	NULL	0	1.11793e-41	0.254425	175	0.139935	1.58333	0.124376	1.75	0.125465	2	0.0603738	1.77419	0.113853	INFINITY	0.564683	1	0.00172367	4.41667	0.0226345	1.61765	0.121882	NULL	0	NULL	0	3.37861e-86	0.000561377	NULL	0
HP_0100743	2	ENSG00000064933	3.6282e-35	1.10391e-17	9.06372e-05	9.38379e-67	0.000614439	2.43126e-17	4.63779e-05	0.51579	0.000288268	8.70565e-19	5.18995e-05	2.5448e-08	0.000828286	0.43865	0.347265	NULL	0	NULL	0	0.34601	0.42361	681	0.155035	1.96552	0.0314511	2.04167	0.0365721	2	0.0116016	2.03704	0.0730082	INFINITY	0.517629	1	0.000135956	7.57143	0.00883712	2.03704	0.0942173	NULL	0	NULL	0	7.17582e-97	0.000186741	NULL	0
HP_0100833	8	ENSG00000064933	1.94162e-27	8.79217e-14	0.000362582	2.59081e-06	0.00972962	1.45062e-10	4.63822e-05	0.605097	0.00129739	0.0117845	0.020191	0.0145651	0.00574683	0.397424	0.654896	NULL	0	NULL	0	0.0474139	0.0433079	234	0.136421	2.28	0.158312	2.45	0.112763	2	0.0204405	2.5	0.140047	INFINITY	0.541062	1	0.000543872	6.625	0.0147752	2.29167	0.145622	NULL	0	NULL	0	1.08549e-40	0.000373552	NULL	0
HP_0003002	3921	ENSG00000065057	1.09174e-05	0.00837503	0.177807	1.26247e-33	0.331984	3.41988e-08	0.13941	0.78863	0.322464	1	0.558014	1	0.540071	1	0.500033	NULL	0	0.00526128	0.169875	1.4247e-50	0.144257	157	0.0341466	5	0.58811	1.72727	0.112597	INFINITY	0.637448	1.61905	0.0822601	INFINITY	0.559904	INFINITY	0.620261	INFINITY	0.539996	2.75	0.413885	1	0.860382	NULL	0	4.57393e-20	0.295659	1	0.682927
HP_0003376	993	ENSG00000065427	6.12179e-08	0.000611813	0.0450258	0.461341	0.77303	5.42415e-50	0.000788863	0.806201	0.134305	1	0.505609	1	0.549858	0.431743	0.154592	1	0.501058	1	0.515388	0.999368	0.699544	INFINITY	0.586288	2.85714	0.235195	3.94595	0.18101	2.42857	0.0786252	6.10526	0.349823	9	0.0411717	INFINITY	0.557178	INFINITY	0.524259	3.75	0.283985	1	0.537167	NULL	0	NULL	0	1	0.536035
HP_0000837	12949	ENSG00000066923	0.00196901	0.114882	0.586804	0.0695907	0.12109	1	0.697352	0.836875	0.298191	1	0.532358	1	0.515064	0.868639	0.362238	NULL	0	NULL	0	1	0.549097	INFINITY	0.558436	INFINITY	0.794535	3	0.130421	INFINITY	0.569538	INFINITY	0.766212	INFINITY	0.510717	INFINITY	0.573753	INFINITY	0.522092	INFINITY	0.784837	1	0.730872	NULL	0	NULL	0	NULL	0
HP_0008209	14239	ENSG00000066923	0.00247228	0.128749	0.645496	0.0217232	0.593966	1	0.605567	0.861435	0.354408	0.308028	0.0164581	1	0.512558	0.576092	0.154597	NULL	0	NULL	0	1	0.5	INFINITY	0.577678	INFINITY	0.775783	INFINITY	0.67664	INFINITY	0.564033	INFINITY	0.746997	INFINITY	0.506188	INFINITY	0.532345	INFINITY	0.521012	INFINITY	0.776418	1	0.624814	NULL	0	NULL	0	NULL	0
HP_0001677	341	ENSG00000067182	5.56476e-12	5.57947e-06	0.0154775	2.56215e-125	0.0347764	8.90625e-34	0.00733928	0.605603	0.0169051	1	0.549756	1	0.522896	0.674757	0.670932	1	0.570392	1	0.750117	0	0.045927	151	0.00299564	2	0.259486	1.91818	0.15945	6.61111	0.243101	2.375	0.310367	8.61538	0.1127	3.88889	0.152551	INFINITY	0.53504	2.04545	0.320125	1	0.862997	0.160012	0.277254	1.57186e-41	0.0739767	0.55711	0.182559
HP_0000824	3489	ENSG00000067704	6.4415e-06	0.00641696	0.158231	5.5336e-14	0.366199	1	0.749513	0.840118	0.568182	1	0.529268	1	0.545671	1	0.500033	1	0.503177	1	0.553224	8.69876e-06	0.363092	INFINITY	0.599683	5.4	0.351383	4	0.102993	3	0.0374603	4.66667	0.270794	INFINITY	0.514104	INFINITY	0.56839	INFINITY	0.517551	5.2	0.346395	1	0.532847	NULL	0	1	0.804746	1	0.57444
HP_0001374	244	ENSG00000067704	2.3768e-11	1.16112e-05	0.0110663	0.00420949	0.378927	1	0.59508	0.835336	0.579696	1	0.504961	1	0.550824	0.573013	0.300134	1	0.588785	1	0.615465	0.00860093	0.107296	188	0.0939272	2.25	0.168488	1.45455	0.0103406	1.5	0.00634949	1.4	0.00879858	2	0.0104313	INFINITY	0.58819	INFINITY	0.529185	2.36364	0.174203	1	0.623061	NULL	0	0.017492	0.243269	1	0.578601
HP_0003416	1221	ENSG00000067704	2.63993e-07	0.0012794	0.055349	0.764797	0.611094	1	0.708016	0.886443	0.653785	1	0.555054	1	0.524751	0.632308	0.247108	1	0.519271	1	0.632953	0.604517	0.434548	522	0.212647	5.4	0.392339	2.28571	0.0408885	1.5	0.00217588	1.55556	0.0157298	INFINITY	0.527063	INFINITY	0.570127	INFINITY	0.505349	5.2	0.387307	1	0.827052	NULL	0	1	0.775807	1	0.647097
HP_0007141	975	ENSG00000067704	1.50435e-07	0.000963208	0.0441956	0.000957173	0.0395391	0.175305	0.129378	0.800771	0.278134	1	0.522971	1	0.502563	0.001127	0.230754	1	0.534746	1	0.537162	0.997178	0.359015	231	0.0685826	9	0.328589	2.28571	0.0430171	INFINITY	0.572549	14	0.345678	INFINITY	0.510222	INFINITY	0.518562	INFINITY	0.501292	8.66667	0.315081	1	0.676992	NULL	0	0.0835388	0.1854	1	0.507665
HP_0000514	177	ENSG00000067842	1.95286e-10	3.36192e-05	0.00802284	0.198135	0.234713	0.550218	0.140273	0.937734	0.88776	0.0500826	0.00436047	0.0613899	0.00735218	0.956334	0.612293	NULL	0	0.920701	0.129077	1	0.501218	INFINITY	0.568262	3	0.204651	4.66667	0.168389	INFINITY	0.601305	2.5	0.108512	2	0.00874807	INFINITY	0.551446	INFINITY	0.51659	3	0.182622	0.687968	0.112104	0.246265	0.0390016	1	0.508864	NULL	0
HP_0000260	17	ENSG00000068078	4.19104e-23	1.35483e-11	0.00077108	4.86889e-51	0.00220388	7.73075e-16	0.00422411	0.594814	0.00194805	0.757544	0.0367792	0.450235	0.0216073	0.00482587	0.199157	0.0724794	0.0144251	0.928506	0.14224	0.000961823	0.104605	167	0.056561	3.1875	0.347848	2.10606	0.120152	14	0.203928	2.15625	0.146777	9	0.0615957	3	0.0608246	INFINITY	0.533088	2.21875	0.207012	0.151353	0.286226	0.491008	0.240447	1.53282e-06	0.241766	NULL	0
HP_0000577	175	ENSG00000068078	1.25176e-11	8.40065e-06	0.00793471	1.0674e-19	0.0387827	3.32576e-14	0.0930815	0.620725	0.00100974	0.403316	0.0210313	1	0.537191	0.799024	0.723873	1	0.509114	1	0.505013	0.00133182	0.134117	267	0.155566	12.75	0.557697	8.17647	0.36409	28	0.111766	8.625	0.438177	INFINITY	0.531671	27	0.148447	INFINITY	0.528044	14.2	0.587985	0.974908	0.104871	1	0.63192	0.7825	0.260366	NULL	0
HP_0001166	60	ENSG00000068078	1.01506e-17	7.07447e-09	0.0027243	7.31236e-156	0.00626026	2.56986e-37	0.00446097	0.626978	0.0231281	1	0.510688	1	0.521374	4.77155e-06	0.23081	0.346442	0.0738854	1	0.509582	1.90402e-243	0.0404817	167	0.0746458	7.28571	0.599528	3.23256	0.315383	14	0.244052	2.76	0.254722	9	0.0970305	3.375	0.0928078	INFINITY	0.534735	2.95833	0.352388	1.12035e-22	0.0675049	0.157495	0.178211	6.8609e-09	0.162603	NULL	0
HP_0002020	73	ENSG00000068078	1.69023e-14	2.99098e-07	0.00331336	5.0569e-50	0.135207	1.27501e-12	0.095968	0.611709	0.00325027	1	0.532703	1	0.512497	1	0.654565	1	0.553814	1	0.538821	1.24206e-08	0.105743	219	0.197395	2.83333	0.35925	4.63333	0.375272	14	0.259305	13.8	0.575163	INFINITY	0.539987	54	0.176471	INFINITY	0.536356	3.73684	0.445125	1	0.554096	0.506931	0.0397676	0.921171	0.541441	NULL	0
HP_0002871	617	ENSG00000068078	2.22424e-08	0.000367003	0.027959	0.794693	0.254301	0.0141044	0.133139	0.780775	0.00165718	1	0.509912	1	0.504917	1	0.65461	1	0.5	0.825128	0.190803	1	0.506617	INFINITY	0.520754	INFINITY	0.757069	46.3333	0.144825	INFINITY	0.531358	INFINITY	0.723854	INFINITY	0.506117	INFINITY	0.516948	INFINITY	0.5	INFINITY	0.753353	1	0.660068	1	0.5	1	0.559679	NULL	0
HP_0003025	148	ENSG00000068078	3.40685e-12	4.3554e-06	0.0067105	4.01721e-14	0.00409857	9.77181e-19	0.00204167	0.660958	0.0010817	1	0.540946	1	0.519683	0.43476	0.456808	1	0.512516	0.855381	0.31895	0.648343	0.644949	260	0.137384	INFINITY	0.782408	34.75	0.29236	INFINITY	0.553752	17.25	0.427794	INFINITY	0.505554	13.5	0.0704602	INFINITY	0.524734	17.75	0.510179	1	0.650022	0.0221758	0.0562374	0.265833	0.169748	NULL	0
HP_0003027	16	ENSG00000068078	4.68797e-18	4.79003e-09	0.00072513	5.85526e-28	0.00296994	7.05196e-13	0.002319	0.688145	0.000864865	0.698549	0.0812789	0.0379728	0.00631601	0.398397	0.263373	1	0.500635	1	0.612366	1	0.500026	260	0.0462271	17	0.470972	27.8	0.28262	28	0.147247	34.5	0.483889	INFINITY	0.524224	INFINITY	0.547065	INFINITY	0.521006	23.6667	0.499298	1	0.618693	0.314363	0.0775574	0.581165	0.384099	NULL	0
HP_0003510	16	ENSG00000068078	3.25803e-17	1.27452e-08	0.000725591	2.55292e-08	0.000307456	2.66528e-34	0.000324871	0.605367	0.0029573	1	0.513894	1	0.534528	0.350949	0.493608	1	0.504237	0.489621	0.206321	0.00016732	0.255629	210	0.12072	3.64286	0.290191	9.92857	0.362569	INFINITY	0.590812	13.8	0.500249	INFINITY	0.523559	13.5	0.096685	INFINITY	0.510589	3.94444	0.294635	0.625006	0.459967	1.15895e-06	0.000892459	0.0660268	0.749112	NULL	0
HP_0010535	4	ENSG00000068078	2.27908e-26	3.04793e-13	0.000181315	0.000211121	0.00609475	0.0207596	0.0969523	0.63926	0.0299906	0.983882	0.116233	0.245368	0.0240783	1	0.5	0.00779983	0.000847099	0.917013	0.15286	0.03393	0.162033	878	0.254476	12.75	0.532523	2.52727	0.105299	28	0.131227	2.875	0.161144	9	0.0281946	2.84211	0.0296451	INFINITY	0.524092	3.22727	0.248719	0.16655	0.00655347	0.295257	0.0702811	0.0459906	0.0431292	NULL	0
HP_0011003	58	ENSG00000068078	9.30008e-17	2.16416e-08	0.00262979	0.845182	0.205287	3.76548e-11	0.0158229	0.711666	0.00165861	0.69444	0.0516149	0.623005	0.0534521	0.105768	0.374415	1	0.519271	1	0.53157	1	0.500026	157	0.00766266	25.5	0.525912	17.375	0.177329	28	0.0833371	23	0.43591	INFINITY	0.522058	27	0.0679664	INFINITY	0.501156	23.6667	0.509907	0.707682	0.211828	1	0.519947	0.714899	0.229276	NULL	0
HP_0000722	6071	ENSG00000068120	4.22946e-05	0.0165903	0.275291	0.984827	0.750935	0.245139	0.441645	0.884366	0.738027	1	0.502804	1	0.535847	1	0.654423	NULL	0	NULL	0	1	0.500397	INFINITY	0.616197	4.33333	0.436766	6	0.291661	INFINITY	0.605949	4	0.274248	INFINITY	0.531991	INFINITY	0.556342	INFINITY	0.521562	4.66667	0.430236	0.433124	0.0934566	NULL	0	0.834544	0.121054	0.0901734	0.0186444
HP_0002067	6546	ENSG00000068120	0.000133114	0.029589	0.297019	1.42722e-07	0.434754	0.00110768	0.348177	0.879061	0.770719	1	0.509901	1	0.540747	0.49571	0.710373	NULL	0	NULL	0	6.0139e-07	0.0849282	INFINITY	0.666455	2.6	0.338309	6	0.449158	3	0.117247	4	0.41481	5	0.0643859	5	0.118018	INFINITY	0.537275	2.8	0.344843	1	0.504624	NULL	0	1.22483e-05	0.761709	0.481743	0.0379719
HP_0002180	561	ENSG00000068120	1.43003e-08	0.000293653	0.0254283	3.09667e-05	0.0910069	0.211697	0.12631	0.882694	0.58949	1	0.536752	1	0.517993	0.0843164	0.263376	NULL	0	NULL	0	1	0.5	INFINITY	0.561463	6.5	0.285196	INFINITY	0.637703	3	0.00824948	8	0.280346	INFINITY	0.514323	INFINITY	0.531094	INFINITY	0.507026	7	0.285967	0.00215301	0.195264	NULL	0	0.0125022	0.0296863	0.0271475	0.00437828
HP_0002313	5675	ENSG00000068120	3.39834e-05	0.0148559	0.25723	0.196632	0.0848612	1	0.561184	0.917008	0.806819	1	0.540801	1	0.512789	0.746558	0.247174	NULL	0	NULL	0	1	0.523457	INFINITY	0.567356	6.5	0.267519	INFINITY	0.672151	INFINITY	0.5354	8	0.234566	INFINITY	0.506663	INFINITY	0.520896	INFINITY	0.501541	7	0.290001	1	0.599821	NULL	0	1	0.546828	1	0.506238
HP_0002510	9985	ENSG00000068120	0.00131381	0.0937743	0.45306	7.03904e-06	0.222991	0.988265	0.555003	0.879956	0.786168	1	0.518632	1	0.534837	1	0.65457	NULL	0	NULL	0	0.30414	0.375232	INFINITY	0.635555	4.33333	0.435138	6	0.372022	3	0.103271	4	0.300059	INFINITY	0.54154	INFINITY	0.570625	INFINITY	0.536776	4.66667	0.444213	0.00816671	0.0829603	NULL	0	0.0296206	0.190948	1	0.547687
HP_0000327	8031	ENSG00000068654	0.000661107	0.0663825	0.364532	6.0946e-17	0.455604	1.19523e-10	0.176987	0.734548	0.138791	1	0.517469	1	0.508479	0.211765	0.154521	NULL	0	1	0.548873	4.92912e-10	0.382021	INFINITY	0.668513	2.69231	0.362171	2.94118	0.241932	5.5	0.1871	5.84211	0.529799	INFINITY	0.554718	INFINITY	0.616858	7	0.0432572	3.3	0.451319	1	0.704583	1	0.627631	0.000553229	0.760022	1	0.607882
HP_0002980	7939	ENSG00000068654	0.00041368	0.0524175	0.360045	5.92033e-05	0.24526	0.000571178	0.150654	0.783501	0.226053	1	0.520102	1	0.536553	0.384799	0.143632	NULL	0	1	0.704222	0.963127	0.921585	INFINITY	0.583129	5.83333	0.426485	11.5385	0.322902	5.5	0.10576	18.5	0.51619	INFINITY	0.529615	INFINITY	0.570794	INFINITY	0.528889	6.6	0.453605	1	0.528929	1	0.664507	0.143292	0.163551	1	0.572275
HP_0008551	3047	ENSG00000068654	2.25591e-06	0.00377853	0.138286	3.36832e-28	0.166889	0.00197855	0.228472	0.725934	0.069623	1	0.530384	1	0.518378	0.524012	0.24712	NULL	0	1	0.578333	0.000529611	0.65166	INFINITY	0.641236	3.5	0.357085	2.63158	0.138559	5.5	0.139557	6.9375	0.464101	INFINITY	0.5472	INFINITY	0.593537	INFINITY	0.538032	4.125	0.41445	1	0.549523	1	0.582924	0.102041	0.469124	1	0.555922
HP_0000778	781	ENSG00000068724	5.238e-08	0.000565508	0.0353954	0.00975475	0.0705617	1	0.564816	0.837323	0.398342	0.744322	0.106088	0.12384	0.0180679	1	0.686572	NULL	0	1	0.670122	1	0.698131	INFINITY	0.556945	2	0.0834353	INFINITY	0.670791	INFINITY	0.566871	2	0.0435078	INFINITY	0.511308	INFINITY	0.529844	INFINITY	0.505869	2	0.0746431	NULL	0	NULL	0	NULL	0	NULL	0
HP_0001890	5224	ENSG00000068724	5.40699e-05	0.0187798	0.236766	0.00221399	0.127407	1	0.743738	0.868247	0.72243	1	0.560054	1	0.507378	1	0.686547	NULL	0	1	0.614399	0.418811	0.6259	INFINITY	0.572471	2	0.081173	INFINITY	0.669416	INFINITY	0.562908	2	0.0520305	INFINITY	0.515455	INFINITY	0.55901	INFINITY	0.515999	2	0.0587382	NULL	0	NULL	0	NULL	0	NULL	0
HP_0002573	8810	ENSG00000068724	0.000579962	0.0621457	0.399257	0.000120231	0.282847	0.652357	0.465727	0.899121	0.781637	1	0.529168	1	0.511699	1	0.918895	NULL	0	1	0.644771	1	0.73748	INFINITY	0.5789	2	0.0640805	INFINITY	0.668132	INFINITY	0.547131	2	0.0454999	INFINITY	0.522251	INFINITY	0.57106	INFINITY	0.516994	2	0.0592767	NULL	0	NULL	0	NULL	0	NULL	0
HP_0003765	4007	ENSG00000068724	2.25297e-05	0.0120725	0.181649	3.21173e-10	0.602674	0.00699325	0.719276	0.905943	0.403346	1	0.524739	1	0.504661	1	0.817069	NULL	0	1	0.571495	3.25158e-170	0.176667	INFINITY	0.530985	2	0.0338184	INFINITY	0.593454	INFINITY	0.504465	2	0.0255678	INFINITY	0.50306	INFINITY	0.507729	INFINITY	0.500023	2	0.0306451	NULL	0	NULL	0	NULL	0	NULL	0
HP_0004430	3431	ENSG00000068724	9.96102e-06	0.00799631	0.155488	5.4918e-18	0.0229391	0.637186	0.432567	0.823108	0.238109	1	0.585219	1	0.51157	1	0.500033	NULL	0	1	0.717563	1	0.540498	INFINITY	0.557373	2	0.063582	INFINITY	0.662331	INFINITY	0.562449	2	0.0388833	INFINITY	0.506209	INFINITY	0.530998	INFINITY	0.512372	2	0.0557419	NULL	0	NULL	0	NULL	0	NULL	0
HP_0011100	5981	ENSG00000068724	4.22057e-05	0.0165727	0.271038	0.901257	0.209462	1	0.666837	0.916335	0.690107	1	0.583372	1	0.513252	1	0.862272	NULL	0	1	0.637253	1	0.522789	INFINITY	0.536231	2	0.0663434	INFINITY	0.610323	INFINITY	0.533058	2	0.0290479	INFINITY	0.505189	INFINITY	0.520506	INFINITY	0.500023	2	0.0564191	NULL	0	NULL	0	NULL	0	NULL	0
HP_0002539	2644	ENSG00000068796	1.39175e-06	0.00296102	0.119811	1	0.507321	0.546991	0.158783	0.879762	0.307925	1	0.521277	1	0.504736	0.448197	0.154643	NULL	0	1	0.626383	1	0.500159	295	0.0328077	5	0.203734	5.33333	0.0888617	INFINITY	0.557368	9	0.257885	INFINITY	0.519077	INFINITY	0.514908	INFINITY	0.512416	9	0.299801	1	0.691128	NULL	0	NULL	0	1	0.501094
HP_0000421	543	ENSG00000068831	2.78832e-10	4.02405e-05	0.0246527	0	0.0106208	0.00447499	0.576201	0.8292	0.449986	1	0.511774	1	0.52907	1	0.918778	NULL	0	0.000802532	0.0530188	3.28824e-29	0.42557	168	0.0705984	2.5	0.251067	6	0.377009	INFINITY	0.6234	2.66667	0.231272	INFINITY	0.558476	3.5	0.0867611	INFINITY	0.530691	2.5	0.2458	3.79722e-51	0.00403467	NULL	0	2.70759e-20	0.394855	0.580569	0.110108
HP_0003010	272	ENSG00000068831	7.67783e-12	6.56382e-06	0.0123378	2.46267e-282	0.00999487	0.000141702	0.625801	0.837586	0.283487	1	0.509659	0.572075	0.062079	1	0.918798	NULL	0	0.0142181	0.0517784	0.0171563	0.618548	156	0.00739363	2.5	0.177946	INFINITY	0.722081	INFINITY	0.594666	8	0.429103	INFINITY	0.541822	INFINITY	0.572439	INFINITY	0.527034	5	0.371995	7.34727e-43	0.00342976	NULL	0	1.77205e-18	0.239745	0.793341	0.144896
HP_0000221	836	ENSG00000069431	6.15373e-08	0.000613422	0.0379207	7.87655e-07	0.423885	2.53867e-11	0.107511	0.807544	0.169938	1	0.5193	1	0.518497	0.212646	0.0876171	1	0.512288	0.725001	0.0936845	0.908004	0.317594	INFINITY	0.639844	1.5	0.0331126	6	0.255919	INFINITY	0.582373	7	0.3915	2	0.0037195	INFINITY	0.57312	INFINITY	0.526218	3.5	0.290121	0.965987	0.322802	NULL	0	NULL	0	NULL	0
HP_0100540	1615	ENSG00000069431	2.35502e-07	0.00120774	0.0732327	0.316142	0.387098	0.00968361	0.0439928	0.818082	0.30838	1	0.518982	0.318155	0.0178719	1	0.862256	1	0.500846	1	0.518933	1	0.5	INFINITY	0.581826	3	0.266313	6	0.371605	2	0.035324	7	0.391285	INFINITY	0.541876	7	0.0613069	INFINITY	0.538113	7	0.491498	0.673912	0.0147409	NULL	0	NULL	0	NULL	0
HP_0001923	25	ENSG00000070182	5.86143e-19	1.677e-09	0.00113348	0.00301325	0.219006	2.91733e-27	0.000463994	0.765104	0.114236	1	0.549278	1	0.514528	1	0.686463	NULL	0	0.0403587	0.0198135	0.00277911	0.0701801	177	0.0481955	2.4	0.131846	3	0.0634295	INFINITY	0.579343	2.57143	0.0861897	INFINITY	0.524982	5.5	0.0222162	INFINITY	0.5	2.42857	0.107998	0.390127	0.297765	NULL	0	NULL	0	NULL	0
HP_0001258	6967	ENSG00000070610	0.000186519	0.0350781	0.316021	0.181561	0.626602	0.0799307	0.302804	0.883415	0.671742	1	0.516962	1	0.534021	NULL	0	NULL	0	1	0.502857	0.980436	0.716269	INFINITY	0.630863	2	0.117663	3	0.175542	INFINITY	0.609272	2	0.0625964	INFINITY	0.530073	INFINITY	0.563322	INFINITY	0.52649	2	0.106913	0.54115	0.0931307	NULL	0	NULL	0	NULL	0
HP_0000713	10264	ENSG00000070614	0.00114231	0.0874093	0.465213	0.404606	0.137963	1	0.7075	0.838173	0.376919	0.553953	0.0752141	1	0.514756	0.0662087	0.221776	1	0.548346	0.127921	0.081333	0.863859	0.45391	INFINITY	0.583284	INFINITY	0.801206	INFINITY	0.703349	INFINITY	0.592938	INFINITY	0.768481	INFINITY	0.530979	INFINITY	0.559126	INFINITY	0.50102	INFINITY	0.803427	0.0868517	0.207626	1	0.619228	0.602813	0.669716	NULL	0
HP_0002465	7664	ENSG00000070614	0.000162784	0.0327505	0.347416	0.817279	0.242266	0.707279	0.143951	0.851417	0.380046	1	0.54283	1	0.51134	0.598332	0.300314	1	0.551271	1	0.56539	0.0844806	0.239568	INFINITY	0.566818	INFINITY	0.785902	INFINITY	0.711378	INFINITY	0.567951	INFINITY	0.760562	INFINITY	0.525657	INFINITY	0.534905	INFINITY	0.530009	INFINITY	0.785811	0.842728	0.144112	1	0.507912	0.364889	0.11387	NULL	0
HP_0001176	3038	ENSG00000070669	7.74353e-06	0.00704184	0.137747	1.97166e-22	0.0267432	0.366375	0.428101	0.830691	0.265777	1	0.579633	1	0.53025	0.611262	0.735916	1	0.531834	0.252906	0.213619	0.488535	0.535463	183	0.0926321	7.14286	0.524734	3	0.16019	2.66667	0.0438449	2.85714	0.195965	INFINITY	0.532215	2	0.0188619	INFINITY	0.525323	5.75	0.482612	0.1194	0.207482	NULL	0	1.3506e-05	0.756312	1	0.635666
HP_0001833	5503	ENSG00000070669	2.28669e-05	0.0121634	0.249377	1	0.518458	1	0.588369	0.921208	0.36737	1	0.561576	1	0.509369	1	0.925381	1	0.504653	0.868159	0.284383	1	0.549839	INFINITY	0.559433	7.14286	0.343635	15	0.311551	8	0.117551	10	0.369194	INFINITY	0.526578	INFINITY	0.565414	INFINITY	0.522454	6.57143	0.336928	0.856353	0.24639	NULL	0	0.17273	0.536494	1	0.527042
HP_0002267	4355	ENSG00000070669	2.29734e-05	0.012192	0.197345	0.15287	0.212677	1	0.755472	0.898911	0.492866	1	0.515413	1	0.507324	0.208066	0.62566	1	0.513971	0.441139	0.0721938	1	0.500159	INFINITY	0.526917	50	0.441862	30	0.087457	INFINITY	0.522295	20	0.276826	INFINITY	0.500136	INFINITY	0.502583	INFINITY	0.5	46	0.429219	0.435741	0.204258	NULL	0	0.341811	0.31847	1	0.5
HP_0002510	4539	ENSG00000070669	2.64258e-05	0.0130847	0.205953	3.52739e-05	0.303184	1	0.786255	0.829444	0.506208	1	0.518632	1	0.534837	1	0.65457	0.210421	0.0599235	1	0.554881	0.361445	0.723692	325	0.228459	3.125	0.335723	1.36364	0.014429	2.66667	0.0868007	5	0.366986	INFINITY	0.54154	INFINITY	0.570625	INFINITY	0.536776	3.06667	0.318254	0.00816671	0.0829603	NULL	0	0.00748745	0.0331027	1	0.547687
HP_0002521	9683	ENSG00000070669	0.000469324	0.0558596	0.439118	0.920707	0.747476	1	0.582308	0.85604	0.479766	1	0.518569	1	0.523052	1	0.654556	0.107518	0.0368644	1	0.606647	0.773659	0.169483	718	0.20049	7.14286	0.496077	1.66667	0.0249875	2.66667	0.0453948	5	0.289057	INFINITY	0.535486	INFINITY	0.560428	INFINITY	0.528956	6.57143	0.46075	0.00223136	0.211272	NULL	0	0.0075632	0.246401	1	0.56538
HP_0002539	3257	ENSG00000070669	2.92863e-06	0.00431057	0.147589	1	0.507321	1	0.6624	0.914697	0.620461	1	0.521277	1	0.504736	1	0.65461	1	0.509522	0.807752	0.15287	1	0.500159	INFINITY	0.528548	12.5	0.367229	2.72727	0.0301341	8	0.0640747	10	0.278367	INFINITY	0.519077	INFINITY	0.514908	INFINITY	0.512416	9.2	0.30687	0.423632	0.225514	NULL	0	0.412422	0.209515	1	0.501094
HP_0008936	645	ENSG00000070669	2.34765e-09	0.000117958	0.0292796	2.2289e-35	0.0219566	0.00225132	0.127573	0.83359	0.4987	1	0.502106	1	0.523933	0.937642	0.609339	0.477169	0.174061	5.05329e-05	0.0112202	2.97614e-46	0.0329921	151	0.00354079	1.78571	0.0824822	1.5	0.0286895	2.66667	0.0692723	2	0.0886559	INFINITY	0.549412	INFINITY	0.587544	INFINITY	0.509692	1.84	0.0784421	0.000202488	0.194112	NULL	0	6.87991e-12	0.0432909	1	0.561029
HP_0100704	2589	ENSG00000070669	1.66398e-06	0.00324044	0.117351	0.0131101	0.364027	1	0.633686	0.842602	0.382181	1	0.510642	1	0.504763	0.731323	0.276485	1	0.525826	0.765301	0.0484679	0.823282	0.248915	INFINITY	0.553123	50	0.518357	3	0.0386184	INFINITY	0.546823	10	0.245173	INFINITY	0.509927	INFINITY	0.508159	INFINITY	0.500272	46	0.508839	0.352356	0.283651	NULL	0	0.378935	0.1243	1	0.500547
HP_0000608	4	ENSG00000070729	1.49675e-22	2.57596e-11	0.000181414	3.00942e-80	0.00204992	2.44124e-53	0.000510559	0.84246	0.403247	0.952099	0.0413442	0.311154	0.0160104	0.410568	0.689404	NULL	0	NULL	0	1	0.570838	229	0.102499	1.5	0.0219058	2.5	0.0526101	INFINITY	0.574357	2.5	0.0664883	INFINITY	0.507551	2	0.00308404	INFINITY	0.507461	2.5	0.131435	NULL	0	NULL	0	0.0297185	0.023143	1	0.505584
HP_0000046	979	ENSG00000070814	3.12012e-08	0.000435378	0.0444011	0.00118005	0.296008	1.92194e-11	0.0115108	0.708398	0.0281406	1	0.505324	1	0.535154	1	0.817214	NULL	0	NULL	0	0.918612	0.518995	INFINITY	0.60556	3.09091	0.269627	3.42857	0.0961948	4.25	0.0437662	3.8	0.183954	INFINITY	0.514309	INFINITY	0.547871	121	0.059141	5	0.327452	NULL	0	NULL	0	1	0.536121	NULL	0
HP_0000162	1366	ENSG00000070814	1.84518e-07	0.00106779	0.0619276	3.86847e-19	0.191937	9.72341e-11	0.094878	0.76236	0.149553	1	0.523832	1	0.520431	1	0.5	NULL	0	NULL	0	0.661915	0.668785	170	0.0294678	2.83333	0.186644	2.4	0.0391241	3.4	0.063333	2.71429	0.110708	INFINITY	0.53722	5	0.0578022	INFINITY	0.521353	3.5	0.246532	NULL	0	NULL	0	0.000383809	0.797944	NULL	0
HP_0000211	726	ENSG00000070814	1.46866e-08	0.000297631	0.0329073	0.0125672	0.0803544	3.25523e-07	0.0123852	0.756982	0.0612024	1	0.581499	1	0.530807	1	0.5	NULL	0	NULL	0	0.98726	0.270041	INFINITY	0.545599	2.61538	0.116898	2.4	0.0343577	3.4	0.0648173	2.71429	0.078914	INFINITY	0.519536	INFINITY	0.529326	12.1	0.0482277	3.18182	0.180083	NULL	0	NULL	0	0.0121293	0.678124	NULL	0
HP_0000274	347	ENSG00000070814	8.98317e-10	7.2633e-05	0.0157263	0.780798	0.493318	6.4883e-06	0.0219841	0.785742	0.0913874	1	0.548555	1	0.514858	0.868708	0.689468	NULL	0	NULL	0	0.583076	0.614802	165	0.0210288	2.83333	0.153093	2.66667	0.0558804	4.25	0.077453	2.71429	0.105144	INFINITY	0.534602	INFINITY	0.578473	INFINITY	0.521323	3.18182	0.199819	NULL	0	NULL	0	0.213757	0.498506	NULL	0
HP_0000294	1112	ENSG00000070814	2.81932e-08	0.000413659	0.0504377	0.00105083	0.337246	3.00876e-11	0.0546349	0.734111	0.0818182	1	0.55047	1	0.542077	0.063928	0.154541	NULL	0	NULL	0	7.61959e-07	0.295692	165	0.0623214	2.42857	0.28979	1.84615	0.0457205	4.25	0.138658	2.375	0.182565	INFINITY	0.524062	2.5	0.0326575	INFINITY	0.535855	2.33333	0.255091	NULL	0	NULL	0	0.00931909	0.0835046	NULL	0
HP_0002006	922	ENSG00000070814	7.24318e-08	0.000666029	0.0417894	0.588953	0.280893	0.00155186	0.0379424	0.798458	0.00497333	1	0.553906	1	0.526741	0.244522	0.154607	NULL	0	NULL	0	1	0.500026	INFINITY	0.529846	6.8	0.229661	24	0.182206	17	0.0404297	19	0.339664	INFINITY	0.507637	INFINITY	0.516702	INFINITY	0.519875	11.6667	0.282509	NULL	0	NULL	0	1	0.551287	NULL	0
HP_0010515	2404	ENSG00000070814	1.92579e-06	0.0034885	0.10903	2.19999e-16	0.202173	1.24866e-08	0.0882339	0.725458	0.131025	1	0.504078	1	0.526632	1	0.5	NULL	0	NULL	0	0.289737	0.604514	INFINITY	0.620164	3.09091	0.297565	4	0.214568	17	0.173205	3.16667	0.213434	INFINITY	0.520477	5	0.0422695	121	0.0428137	3.5	0.306227	NULL	0	NULL	0	0.069272	0.705871	NULL	0
HP_0001287	1535	ENSG00000071564	1.47662e-07	0.000954203	0.0696335	1.35146e-24	0.0898093	0.000540627	0.195868	0.689607	0.0473373	1	0.518911	1	0.53011	NULL	0	NULL	0	1	0.570195	0.477365	0.368455	267	0.172791	16.1111	0.565868	5.65	0.186672	INFINITY	0.593903	7.77273	0.405915	INFINITY	0.525358	54	0.156913	INFINITY	0.514199	13.1538	0.559427	1	0.632662	NULL	0	NULL	0	1	0.566974
HP_0002754	991	ENSG00000071564	2.16574e-08	0.000362099	0.0449576	1.68792e-19	0.1136	0.0133577	0.192859	0.727872	0.147301	1	0.543178	1	0.533713	NULL	0	NULL	0	1	0.669196	3.2697e-87	0.0882493	196	0.136188	4.67742	0.486277	3.13889	0.272331	INFINITY	0.618428	4.75	0.426893	INFINITY	0.545071	7.71429	0.137685	18	0.0378351	4.88571	0.49408	1	0.749925	NULL	0	NULL	0	0.452469	0.11438
HP_0100658	810	ENSG00000071564	6.61869e-09	0.000199044	0.0367164	2.47936e-09	0.12338	0.00950016	0.200863	0.749293	0.103655	1	0.546304	1	0.51908	NULL	0	NULL	0	1	0.649732	2.05335e-48	0.161398	196	0.090839	6.04167	0.429264	3.22857	0.132451	1.75	0.0043969	5.34375	0.393908	INFINITY	0.532705	9	0.125969	18	0.0162277	6.57692	0.452291	1	0.779136	NULL	0	NULL	0	0.47124	0.142982
HP_0100806	1147	ENSG00000071564	9.27479e-08	0.000754559	0.0520394	2.00172e-27	0.00353755	3.11846e-05	0.14496	0.754075	0.140743	1	0.512783	1	0.528378	NULL	0	NULL	0	1	0.680794	9.4515e-14	0.32722	160	0.0314414	18.125	0.563495	4.91304	0.309469	INFINITY	0.598839	9.5	0.506284	INFINITY	0.526882	18	0.128397	INFINITY	0.514768	12.2143	0.551926	0.966704	0.308955	NULL	0	NULL	0	0.212472	0.0558364
HP_0200043	1819	ENSG00000071564	5.06173e-07	0.0017771	0.0824794	0.00670685	0.165078	0.155446	0.121346	0.778802	0.09224	1	0.539544	1	0.525433	NULL	0	NULL	0	1	0.648245	0.694728	0.227819	193	0.161966	6.30435	0.51918	3.32353	0.269158	INFINITY	0.61499	6.57692	0.48218	INFINITY	0.546704	10.8	0.152081	INFINITY	0.526662	6.57692	0.540355	1	0.83234	NULL	0	NULL	0	0.290191	0.205218
HP_0000687	12664	ENSG00000072042	0.00385004	0.160599	0.574383	0.00193505	0.394629	1	0.686827	0.952527	0.958658	1	0.524517	1	0.551163	0.897546	0.669723	1	0.500423	1	0.575376	0.78637	0.729123	184	0.0828193	7	0.495782	8	0.27871	INFINITY	0.574791	7	0.408745	INFINITY	0.535196	INFINITY	0.569439	INFINITY	0.537827	7	0.495102	1	0.518623	NULL	0	1	0.566013	NULL	0
HP_0000712	474	ENSG00000072062	2.01728e-09	0.000109265	0.0215132	6.66822e-125	0.00759091	3.05873e-11	0.12936	0.715166	0.0894121	1	0.503613	1	0.519081	NULL	0	1	0.57879	1	0.577687	1.70098e-11	0.410723	926	0.285435	5.44444	0.480507	6.35484	0.380792	9.75	0.190351	8.95455	0.480733	11	0.0527391	19.25	0.115009	INFINITY	0.530704	8.10714	0.558117	0.00013075	0.130714	0.392594	0.0864695	4.66311e-08	0.0726048	0.435677	0.072839
HP_0001030	1276	ENSG00000072062	1.91179e-07	0.00108708	0.0578449	1.76812e-07	0.0454336	0.611396	0.601763	0.760139	0.0237185	1	0.559369	1	0.515043	NULL	0	1	0.500423	1	0.575507	0.946426	0.793412	INFINITY	0.56231	32.6667	0.54871	32.8333	0.275216	INFINITY	0.556961	24.625	0.436149	INFINITY	0.513441	51.3333	0.089442	INFINITY	0.522462	25.2222	0.547804	0.187049	0.0681073	1	0.581437	3.5519e-27	0.00616477	1	0.535409
HP_0001061	1110	ENSG00000072062	1.63777e-07	0.00100542	0.0503379	0.339047	0.18847	0.0249755	0.17014	0.67922	0.0370825	1	0.511505	1	0.53124	NULL	0	1	0.57658	1	0.60112	0.0970027	0.247046	621	0.168382	13.0667	0.533627	9.38095	0.266292	39	0.14734	14.0714	0.444061	11	0.0280713	38.5	0.0672532	INFINITY	0.506689	22.7	0.570496	1	0.506931	1	0.625809	0.36485	0.487199	1	0.521244
HP_0008221	132	ENSG00000072062	3.30642e-12	4.29011e-06	0.00598151	0.531869	0.197215	0.825606	0.120247	0.760957	0.068814	1	0.511624	1	0.502148	NULL	0	1	0.540059	0.548087	0.0924546	0.000167315	0.0917849	INFINITY	0.530587	24.5	0.506208	98.5	0.218688	INFINITY	0.510513	49.25	0.4178	INFINITY	0.501495	154	0.0103317	INFINITY	0.521343	75.6667	0.481285	0.0824812	0.0211404	4.52633e-05	0.00044603	0.999992	0.99832	1	0.5162
HP_0007663	2794	ENSG00000072121	1.75408e-06	0.00332786	0.126643	0.659737	0.567551	0.812919	0.30578	0.875932	0.383002	1	0.534676	1	0.509087	0.0987507	0.0997927	NULL	0	NULL	0	1	0.547125	INFINITY	0.54297	INFINITY	0.605747	INFINITY	0.554845	INFINITY	0.51038	INFINITY	0.550222	INFINITY	0.502176	INFINITY	0.508023	INFINITY	0.5	INFINITY	0.613045	NULL	0	NULL	0	NULL	0	NULL	0
HP_0003273	2085	ENSG00000072195	1.58375e-06	0.00316062	0.0945107	0.243902	0.338387	1	0.583616	0.774843	0.0720929	0.993589	0.110782	0.182633	0.00957954	1	0.865151	NULL	0	NULL	0	0.751557	0.536352	INFINITY	0.563347	INFINITY	0.764245	INFINITY	0.663025	INFINITY	0.556185	INFINITY	0.754771	INFINITY	0.521554	INFINITY	0.553828	INFINITY	0.521917	4	0.196093	NULL	0	NULL	0	NULL	0	NULL	0
HP_0006829	2660	ENSG00000072195	2.48404e-06	0.00396681	0.120624	3.04596e-12	0.100943	8.36776e-07	0.100845	0.911408	0.808033	1	0.528358	1	0.509092	0.0291547	0.101646	NULL	0	NULL	0	1	0.500026	INFINITY	0.606838	2	0.0695175	2	0.0388627	2	0.0116996	INFINITY	0.762471	INFINITY	0.518366	INFINITY	0.532514	INFINITY	0.521359	2	0.0565935	NULL	0	NULL	0	NULL	0	NULL	0
HP_0000085	6529	ENSG00000072364	0.000101955	0.0258639	0.296086	1.50911e-18	0.0325391	0.00993885	0.237806	0.831452	0.447987	1	0.516022	1	0.545511	1	0.5	NULL	0	NULL	0	0.609042	0.808	INFINITY	0.64369	20	0.594259	12	0.417215	INFINITY	0.607138	12	0.476985	INFINITY	0.525056	INFINITY	0.547367	INFINITY	0.527822	20	0.597479	NULL	0	NULL	0	NULL	0	NULL	0
HP_0000311	12137	ENSG00000072364	0.00617343	0.202951	0.551081	4.69503e-57	0.163896	0.16128	0.636059	0.808966	0.439009	1	0.517552	1	0.512399	0.711689	0.844803	NULL	0	NULL	0	2.54671e-27	0.432247	192	0.154604	10	0.613376	3	0.195469	5	0.14298	12	0.580185	INFINITY	0.552579	INFINITY	0.605748	INFINITY	0.532283	10	0.624364	NULL	0	NULL	0	NULL	0	NULL	0
HP_0000527	6046	ENSG00000072364	0.000118888	0.0279489	0.274183	1.54707e-15	0.115962	0.000560677	0.145774	0.797895	0.332227	1	0.588636	1	0.535489	0.182828	0.84479	NULL	0	NULL	0	0.0203724	0.208636	INFINITY	0.627455	2.85714	0.334633	3	0.219854	INFINITY	0.622557	2	0.12521	INFINITY	0.531541	6	0.117364	INFINITY	0.535622	3.33333	0.385969	NULL	0	NULL	0	NULL	0	NULL	0
HP_0000574	2742	ENSG00000072364	1.88999e-06	0.00345561	0.124478	1.81711e-65	0.0897291	4.65874e-12	0.140076	0.785829	0.294385	1	0.511492	1	0.525519	0.0157786	0.0875712	NULL	0	NULL	0	0.0431698	0.612137	192	0.174778	2.85714	0.389186	3	0.280507	INFINITY	0.628564	2	0.15503	INFINITY	0.542174	6	0.147993	INFINITY	0.540403	3.33333	0.458553	NULL	0	NULL	0	NULL	0	NULL	0
HP_0001601	7910	ENSG00000072364	0.000367041	0.0493504	0.358828	2.50924e-09	0.115645	0.309512	0.216202	0.802147	0.377382	1	0.515744	1	0.535966	0.144582	0.117938	NULL	0	NULL	0	0.221975	0.718412	INFINITY	0.610506	6.66667	0.548902	6	0.356741	INFINITY	0.604745	4	0.305525	INFINITY	0.541871	6	0.110642	INFINITY	0.531392	6.66667	0.544683	NULL	0	NULL	0	NULL	0	NULL	0
HP_0002020	7554	ENSG00000072364	0.000265983	0.041954	0.342865	2.29722e-59	0.0764772	0.0129417	0.279589	0.798502	0.411195	1	0.532703	1	0.512497	0.175778	0.154531	NULL	0	NULL	0	1.04785e-05	0.398685	INFINITY	0.649828	6.66667	0.583333	12	0.467593	INFINITY	0.637981	4	0.371505	INFINITY	0.539987	INFINITY	0.588417	INFINITY	0.536356	6.66667	0.581654	NULL	0	NULL	0	NULL	0	NULL	0
HP_0002714	5778	ENSG00000072364	7.92278e-05	0.0227732	0.262255	1.49307e-48	0.109458	0.0013529	0.157284	0.783416	0.314915	1	0.503795	1	0.516412	0.0813711	0.0876758	NULL	0	NULL	0	1.24496e-05	0.315125	INFINITY	0.642338	2.85714	0.355029	4	0.290668	INFINITY	0.604303	2.4	0.171614	INFINITY	0.535131	INFINITY	0.580565	INFINITY	0.53504	4	0.45325	NULL	0	NULL	0	NULL	0	NULL	0
HP_0002777	10563	ENSG00000072364	0.00181705	0.110349	0.478961	0.000262131	0.205554	0.998474	0.417355	0.864976	0.533968	1	0.55619	1	0.515825	1	0.90566	NULL	0	NULL	0	0.0814086	0.0876682	INFINITY	0.599392	6.66667	0.452526	12	0.354357	INFINITY	0.600662	6	0.355763	INFINITY	0.540174	6	0.0853813	INFINITY	0.528929	10	0.53174	NULL	0	NULL	0	NULL	0	NULL	0
HP_0006528	3574	ENSG00000072364	7.66548e-06	0.00700593	0.161947	1	0.503814	0.642441	0.247299	0.870746	0.474746	1	0.553111	1	0.506781	0.852337	0.693254	NULL	0	NULL	0	0.00129039	0.0554174	INFINITY	0.548734	10	0.482577	12	0.252979	INFINITY	0.582582	4	0.137704	INFINITY	0.507545	6	0.0226109	INFINITY	0.506276	6.66667	0.372876	NULL	0	NULL	0	NULL	0	NULL	0
HP_0000219	27	ENSG00000072501	5.60556e-15	1.7134e-07	0.00122555	7.0516e-06	0.128546	2.40863e-38	0.00199749	0.672979	0.0151668	1	0.502678	1	0.522427	0.000675399	0.154382	NULL	0	1	0.529199	0.00118658	0.24821	216	0.225591	2.18182	0.287413	1.53465	0.0692206	3.16667	0.112932	1.85714	0.086696	3	0.0332259	6	0.148745	1.45	0.0265989	2.04348	0.249557	0.0106784	0.0285288	0.342707	0.0827185	0.00189377	0.305301	0.779806	0.0678972
HP_0000527	18	ENSG00000072501	1.71932e-23	8.64076e-12	0.00081629	1.17159e-36	0.0164489	4.77955e-19	0.0050123	0.608511	0.00490585	0.2963	0.0552122	0.192994	0.015646	0.182828	0.84479	NULL	0	1	0.582304	0.113614	0.547656	504	0.22906	1.47692	0.0467552	1.37168	0.0133327	2.375	0.0550542	1.39286	0.0221305	INFINITY	0.531541	1.71429	0.0105211	1.45	0.00562333	1.46875	0.0379575	0.00392744	0.0169946	1.72695e-07	0.0113839	0.0016153	0.140374	0.752541	0.191135
HP_0002020	1	ENSG00000072501	8.15831e-33	1.69873e-16	4.53885e-05	1.14821e-89	0.00641157	4.79793e-19	0.00529543	0.645815	0.0101842	0.981878	0.0448165	0.73292	0.00855632	0.175778	0.154531	NULL	0	1	0.538821	2.26561e-09	0.0340987	177	0.107344	1.26316	0.0199256	1.46226	0.0229212	2	0.0494281	1.37647	0.0167484	3	0.0252814	4	0.0627723	1.45	0.0198802	1.25333	0.0160221	3.01369e-11	0.0028354	0.267206	0.0290438	0.0110159	0.014406	0.000263975	0.00373626
HP_0002465	308	ENSG00000072501	5.96e-10	5.90461e-05	0.0139619	0.86313	0.322065	0.0315421	0.00830395	0.86497	0.484285	1	0.54283	1	0.51134	0.612629	0.693332	NULL	0	1	0.56539	0.0844806	0.239568	152	0.00267452	8	0.427289	2.38462	0.103536	38	0.129828	13	0.451949	INFINITY	0.525657	24	0.0573889	3.625	0.00766092	8.54545	0.4165	1	0.698526	1	0.507912	0.527629	0.448199	1	0.538984
HP_0200055	1	ENSG00000072501	5.37418e-26	4.6996e-13	4.53391e-05	0.556962	0.200666	3.9223e-20	0.00487194	0.673392	0.00144196	0.365018	0.00493301	0.12656	0.00512741	0.970378	0.817342	NULL	0	1	0.522661	0.0294358	0.268538	504	0.174012	1.71429	0.0516866	1.59794	0.0121055	2.375	0.0351378	1.48101	0.00661951	INFINITY	0.519859	6	0.0241658	1.45	0.0199039	1.70909	0.0337777	0.392375	0.0732906	0.113679	0.0149387	0.496953	0.0433321	0.101824	0.0280579
HP_0000121	13449	ENSG00000072756	0.00423232	0.16834	0.609987	0.0162819	0.374897	0.380142	0.184413	0.882162	0.736705	1	0.540803	1	0.527592	0.298417	0.735877	NULL	0	NULL	0	0.664787	0.355606	223	0.134116	9.5	0.402123	INFINITY	0.663053	INFINITY	0.528483	9.5	0.327286	INFINITY	0.5127	INFINITY	0.540185	INFINITY	0.529118	9	0.37373	NULL	0	NULL	0	NULL	0	NULL	0
HP_0001924	2104	ENSG00000072756	1.20976e-06	0.0027588	0.0953417	0.301451	0.0695781	3.66901e-05	0.0230013	0.812283	0.0463323	1	0.502958	1	0.500259	0.0437064	0.131385	NULL	0	NULL	0	1	0.503335	274	0.0606308	19	0.406516	INFINITY	0.629101	INFINITY	0.52379	9.5	0.223038	INFINITY	0.506978	INFINITY	0.501088	INFINITY	0.5	18	0.379282	NULL	0	NULL	0	NULL	0	NULL	0
HP_0002299	9471	ENSG00000072756	0.000550751	0.0605488	0.429524	9.28677e-05	0.321923	4.02271e-05	0.107445	0.910029	0.771894	1	0.544827	1	0.518522	1	0.654582	NULL	0	NULL	0	0.0259594	0.0200276	INFINITY	0.602313	19	0.488934	INFINITY	0.684943	INFINITY	0.562177	3.8	0.133515	INFINITY	0.508571	INFINITY	0.52585	INFINITY	0.531973	18	0.481905	NULL	0	NULL	0	NULL	0	NULL	0
HP_0004840	7016	ENSG00000072756	9.8059e-05	0.0253604	0.317941	0.112761	0.15908	0.0195904	0.170292	0.926877	0.569967	1	0.544553	1	0.508282	1	0.5	NULL	0	NULL	0	0.369963	0.30189	INFINITY	0.5433	19	0.442697	INFINITY	0.644764	INFINITY	0.553496	9.5	0.24693	INFINITY	0.506412	INFINITY	0.516473	INFINITY	0.500295	18	0.434314	NULL	0	NULL	0	NULL	0	NULL	0
HP_0000968	2990	ENSG00000072840	2.27899e-06	0.00379799	0.13549	1	0.509779	1.58551e-10	0.000881098	0.872902	0.35932	1	0.508355	NULL	0	0.951533	0.186589	NULL	0	NULL	0	1	0.5	191	0.0228838	INFINITY	0.772204	INFINITY	0.684747	INFINITY	0.580071	INFINITY	0.767627	INFINITY	0.528412	INFINITY	0.535209	INFINITY	0.524787	INFINITY	0.774606	NULL	0	NULL	0	NULL	0	NULL	0
HP_0002866	2998	ENSG00000072840	6.17214e-06	0.00628008	0.135927	5.1332e-41	0.11501	3.54722e-15	0.000881589	0.753762	0.171414	1	0.545903	NULL	0	0.814123	0.24719	NULL	0	NULL	0	0.99582	0.848941	319	0.174102	INFINITY	0.798196	INFINITY	0.715044	INFINITY	0.588638	INFINITY	0.788493	INFINITY	0.539445	INFINITY	0.595122	INFINITY	0.532372	INFINITY	0.805314	NULL	0	NULL	0	NULL	0	NULL	0
HP_0000742	9519	ENSG00000072864	0.000304187	0.0448916	0.431485	0.283776	0.138796	1	0.552164	0.830006	0.279031	1	0.539947	1	0.51222	0.47197	0.108227	NULL	0	1	0.636914	0.841174	0.317289	180	0.0463714	INFINITY	0.787	5	0.241693	INFINITY	0.557182	INFINITY	0.7802	INFINITY	0.521463	7	0.0930148	INFINITY	0.514664	9	0.461765	1	0.832887	NULL	0	NULL	0	1	0.55575
HP_0001302	99	ENSG00000072864	1.87725e-13	1.00832e-06	0.00449244	0.000313883	0.144249	1.88382e-22	0.00594436	0.712861	0.00815708	1	0.532876	1	0.542019	0.0578155	0.15449	NULL	0	0.699838	0.103046	0.0951409	0.0529636	182	0.109543	1.33333	0.0245042	1.875	0.108136	4	0.133639	2	0.0911195	2	0.0227799	2.33333	0.0282706	INFINITY	0.540273	1.8	0.0887144	0.00249698	0.0155154	NULL	0	NULL	0	0.00133339	0.0193237
HP_0002123	5797	ENSG00000072864	6.10309e-05	0.0199633	0.262962	8.76706e-05	0.0118919	1	0.734413	0.812524	0.250866	1	0.5073	1	0.543349	0.822469	0.154706	NULL	0	1	0.507289	0.709241	0.18178	160	0.0236788	4	0.284373	15	0.361669	INFINITY	0.579542	10	0.390655	INFINITY	0.52724	INFINITY	0.542436	INFINITY	0.522613	3	0.181855	1	0.624385	NULL	0	NULL	0	1	0.519176
HP_0002305	11432	ENSG00000072864	0.0020361	0.116827	0.51827	1	0.704487	1	0.618632	0.810287	0.268546	1	0.519807	1	0.505697	1	0.862198	NULL	0	1	0.661461	0.276109	0.410422	INFINITY	0.603953	INFINITY	0.789645	INFINITY	0.693898	INFINITY	0.556533	INFINITY	0.753967	INFINITY	0.506982	INFINITY	0.534817	INFINITY	0.525342	INFINITY	0.791776	1	0.637908	NULL	0	NULL	0	1	0.542087
HP_0002365	30	ENSG00000072864	1.56305e-16	2.81261e-08	0.00136048	4.53629e-08	0.0488855	3.82066e-22	0.000278461	0.737808	0.00281324	1	0.542928	1	0.513159	0.0512767	0.0854581	NULL	0	1	0.503321	0.614311	0.724556	938	0.12784	1.33333	0.00489774	2.14286	0.0662555	4	0.0631264	2	0.0433087	2	0.0145572	2.33333	0.00485239	INFINITY	0.533037	1.8	0.0262573	2.07531e-08	0.00521299	NULL	0	NULL	0	3.17169e-09	0.0146705
HP_0002510	68	ENSG00000072864	2.59208e-14	3.71153e-07	0.00308544	5.65741e-12	0.0187663	0.00423931	0.142048	0.72876	0.0487294	1	0.518632	1	0.534837	0.194891	0.154536	NULL	0	1	0.554881	0.31956	0.517362	462	0.248423	1	0.000226871	2.14286	0.111167	INFINITY	0.624529	2	0.0871637	2	0.0171968	1.75	0.00421979	INFINITY	0.536776	1.5	0.0355279	3.12173e-05	0.00507311	NULL	0	NULL	0	9.54371e-06	0.00153475
HP_0006887	4159	ENSG00000072864	1.86246e-05	0.0109666	0.188728	0.176065	0.442849	0.922529	0.257187	0.791153	0.239044	1	0.505744	1	0.527658	0.0578155	0.087603	NULL	0	1	0.549626	0.0161247	0.621759	899	0.265599	INFINITY	0.80805	15	0.416164	INFINITY	0.586468	10	0.487771	2	0.00848573	INFINITY	0.565458	INFINITY	0.532604	9	0.534374	1	0.612023	NULL	0	NULL	0	0.631572	0.0533246
HP_0001199	142	ENSG00000073282	1.13355e-14	2.44474e-07	0.00644342	5.68352e-187	0.000102554	3.19858e-20	0.0151389	0.569433	0.000722022	1	0.507925	1	0.556293	NULL	0	NULL	0	1	0.553934	7.64401e-18	0.138267	160	0.0353934	3.85294	0.389237	5.88889	0.369861	8.33333	0.188583	4.5	0.312324	INFINITY	0.532081	5.33333	0.0467828	INFINITY	0.534214	3.74286	0.354479	NULL	0	1	0.61676	NULL	0	0.376877	0.0892308
HP_0002668	1	ENSG00000073578	4.65786e-36	3.91671e-18	4.53124e-05	1.86969e-73	5.11954e-05	4.06526e-16	4.63714e-05	0.556546	7.20513e-05	1	0.500337	1	0.500052	0.203863	0.263404	1.73657e-22	0.00042337	1.92735e-24	0.00209595	0.170013	0.0222834	196	0.0394671	4.2381	0.284517	3.95	0.0338031	1.55556	0.00163125	2.81818	0.082378	INFINITY	0.507816	INFINITY	0.513027	INFINITY	0.50256	3.90476	0.218179	6.28053e-23	0.000148854	9.26324e-12	0.000222916	4.53114e-37	0.000373204	NULL	0
HP_0000574	4	ENSG00000073584	7.23434e-27	1.70783e-13	0.000181587	1.29628e-116	0.0178535	3.06982e-52	0.000278759	0.739094	0.11258	1	0.511492	1	0.525519	0.10236	0.277253	NULL	0	NULL	0	0.016467	0.210959	152	0.0107136	1.10606	0.00730888	1.07812	0.00340476	1.08333	0.000544761	1.07463	0.00335936	2.5	0.0185219	1.33333	0.00508444	1.02222	0.016933	1.09091	0.00440349	NULL	0	0.413962	0.225525	NULL	0	3.79513e-09	0.000219732
HP_0000632	46	ENSG00000073584	2.56634e-16	3.61251e-08	0.00208825	5.75484e-126	0.0929099	1.97784e-37	0.00989593	0.758744	0.233509	1	0.543289	1	0.546548	0.615585	0.434255	NULL	0	NULL	0	1.22016e-22	0.398419	285	0.238061	1.14062	0.00794443	1.15	0.00272381	1.08333	0.000862539	1.2	0.00658253	5	0.0519339	2.28571	0.0254676	1.02222	0.0185673	1.18033	0.00885237	NULL	0	1	0.555158	NULL	0	9.62441e-07	0.0127613
HP_0000776	11	ENSG00000073584	3.2772e-23	1.19664e-11	0.000499455	1.91897e-134	0.0449507	6.96584e-42	0.000185874	0.744976	0.207906	1	0.51576	1	0.521505	0.00423997	0.430113	NULL	0	NULL	0	6.96628e-27	0.0311969	185	0.138031	1.14062	0.00989829	1.16949	0.00435888	1	0.000227025	1.14286	0.00404105	5	0.0620232	1.45455	0.00240647	1.02222	0.0164366	1.14286	0.00867236	NULL	0	1	0.654139	NULL	0	3.13383e-06	0.00110035
HP_0000965	3	ENSG00000073584	2.39939e-28	3.06003e-14	0.000136054	1.11667e-73	0.000819924	3.58576e-29	4.64123e-05	0.731364	0.0574995	0.929861	0.10482	0.264849	0.019999	0.193753	0.154556	NULL	0	NULL	0	0.000169916	0.29893	437	0.273424	1.17742	0.00848073	1.15	0.00272109	1.08333	0.00031746	1.16129	0.00331066	5	0.0293424	2.28571	0.0170975	1.02222	0.00122449	1.16129	0.0062585	NULL	0	0.76301	0.283162	NULL	0	1.86025e-07	0.00109721
HP_0002217	20	ENSG00000073584	5.16487e-21	1.53901e-10	0.000906947	3.35013e-41	0.0007686	5.89316e-17	0.00245963	0.759985	0.033391	1	0.524826	1	0.536601	0.0278066	0.216862	NULL	0	NULL	0	1	0.642191	958	0.192182	1.19672	0.00725558	1.32692	0.00476147	1.18182	0.00068021	1.28571	0.00353709	5	0.0307455	2.28571	0.0146019	1.02222	0.0159623	1.24138	0.00779975	NULL	0	1	0.710873	NULL	0	1.09735e-08	0.001754
HP_0003298	6	ENSG00000073584	1.8106e-21	9.06668e-11	0.000272269	8.84756e-65	0.0755346	6.77049e-17	0.00775554	0.772321	0.27213	1	0.540644	1	0.534059	0.218608	0.216911	NULL	0	NULL	0	2.91177e-05	0.6453	156	0.00789581	1.14062	0.00753279	1.18966	0.00648909	1.18182	0.00176975	1.18033	0.0066706	5	0.0831783	1.6	0.0145664	1.02222	0.00267732	1.14286	0.00766892	NULL	0	0.399053	0.206356	NULL	0	3.95182e-09	0.000219587
HP_0005108	3	ENSG00000073584	2.98488e-28	3.41659e-14	0.000136005	1.00933e-31	0.00240754	8.89592e-13	0.0038044	0.739521	0.0553032	1	0.568847	1	0.52618	1	0.500033	NULL	0	NULL	0	1	0.5	958	0.157675	1.14062	0.0053042	1.25455	0.00371747	1.18182	0.00045335	1.18033	0.00145072	5	0.025841	1.77778	0.00639224	1.02222	0.00131472	1.14286	0.00367214	NULL	0	0.517123	0.237394	NULL	0	4.75603e-12	0.00021925
HP_0006443	18	ENSG00000073584	1.74371e-22	2.78239e-11	0.000816252	1.63723e-67	0.119031	2.13246e-19	0.00106738	0.716404	0.0184651	1	0.566918	1	0.52691	1	0.500033	NULL	0	NULL	0	1	0.665095	220	0.105614	1.19672	0.00639398	1.30189	0.00308362	1.18182	0.000453474	1.28571	0.00367314	5	0.0233085	2.28571	0.00825322	1.02222	0.00580446	1.24138	0.00607655	NULL	0	1	0.594956	NULL	0	3.11062e-11	0.00219346
HP_0000528	26	ENSG00000074047	6.73025e-19	1.79818e-09	0.00117866	5.54642e-95	0.000563438	0.00085166	0.120807	0.63395	0.000288392	1	0.552671	1	0.51709	NULL	0	NULL	0	2.27465e-05	0.0277228	3.24029e-05	0.092623	421	0.120767	8	0.356725	6.54545	0.0956526	INFINITY	0.52695	10	0.317648	INFINITY	0.503559	INFINITY	0.531756	INFINITY	0.520966	10	0.353371	NULL	0	0.0757227	0.0347749	0.00169938	0.0401269	0.0665646	0.00635408
HP_0000609	43	ENSG00000074047	1.76176e-15	9.55262e-08	0.00194949	1.79355e-53	5.12269e-05	0.00169233	0.104533	0.6406	0.000721033	1	0.54925	1	0.522996	NULL	0	NULL	0	0.343824	0.0216682	1	0.500026	308	0.0793399	8	0.320805	8	0.110214	INFINITY	0.524686	5	0.171964	INFINITY	0.50637	INFINITY	0.531487	INFINITY	0.505055	5	0.226595	NULL	0	1	0.519055	1	0.526699	1	0.520692
HP_0000873	149	ENSG00000074047	2.37015e-11	1.15948e-05	0.00676136	5.97423e-172	0.00656377	8.04276e-25	0.0491339	0.705853	0.0204288	1	0.519595	1	0.54274	NULL	0	NULL	0	1	0.515632	0.510496	0.544245	168	0.0641194	4	0.349594	6.54545	0.251441	INFINITY	0.585107	10	0.475246	INFINITY	0.533739	8	0.0940237	INFINITY	0.529882	5	0.409357	NULL	0	1	0.578278	0.207687	0.00971599	1	0.559597
HP_0000275	178	ENSG00000074181	2.04845e-12	3.36906e-06	0.00807842	4.05843e-17	0.051595	2.30059e-21	0.0239666	0.763255	0.181234	1	0.515698	0.639954	0.0106802	1	0.654318	NULL	0	1	0.616139	9.45056e-13	0.20999	157	0.0237814	7	0.554234	3	0.232913	3	0.0972588	4	0.332532	INFINITY	0.548652	6.5	0.114006	INFINITY	0.536943	5.8	0.521467	1	0.542482	1	0.577748	1	0.532523	0.733488	0.112162
HP_0000319	81	ENSG00000074181	2.63149e-13	1.19574e-06	0.00367447	0.132481	0.00799672	8.95887e-17	0.0642526	0.776187	0.199379	0.982431	0.0263937	0.356643	0.00279836	1	0.654482	NULL	0	1	0.50344	0.854066	0.457865	177	0.0844221	2.54545	0.253221	3.375	0.248231	2	0.0387861	4	0.31673	INFINITY	0.531528	4.33333	0.0542551	INFINITY	0.530348	2.9	0.271548	1	0.538977	1	0.662277	1	0.539525	1	0.582054
HP_0000413	167	ENSG00000074181	2.31082e-13	1.11983e-06	0.00757782	4.89898e-83	0.046867	1.17227e-27	0.00534039	0.781731	0.21785	1	0.534667	1	0.52675	0.530491	0.493472	NULL	0	1	0.577664	1.91006e-13	0.161436	245	0.255876	2.8	0.378437	3	0.265859	3	0.103866	2	0.144024	INFINITY	0.548189	6.5	0.108404	INFINITY	0.539114	4.14286	0.495916	0.196062	0.160872	0.00172738	0.0348837	0.0131697	0.737788	1	0.583773
HP_0000678	46	ENSG00000074181	2.14625e-14	3.37424e-07	0.00208797	6.62311e-60	0.0794563	1.67122e-24	0.0452455	0.783806	0.288139	0.829161	0.0547988	0.470444	0.024112	1	0.654565	NULL	0	1	0.531053	0.000469818	0.00853885	245	0.235577	2.8	0.35037	2.45455	0.204666	3	0.0870138	2.90909	0.266488	INFINITY	0.55027	3.25	0.0577822	INFINITY	0.538786	3.625	0.430484	1	0.51194	0.757077	0.0703753	0.391991	0.0632485	1	0.555116
HP_0002162	356	ENSG00000074181	6.05063e-12	5.82027e-06	0.0161612	6.05863e-103	0.0630515	3.81416e-27	0.0538004	0.751875	0.171736	0.890608	0.117733	1	0.51984	1	0.654341	NULL	0	0.149467	0.028271	2.88303e-24	0.382983	622	0.313056	1.47368	0.0884329	2.45455	0.330443	6	0.240104	1.88235	0.147403	INFINITY	0.567278	3.25	0.134329	INFINITY	0.54172	1.52632	0.127701	0.00833425	0.436847	0.537143	0.433751	9.63199e-13	0.279558	0.836676	0.236304
HP_0002308	23	ENSG00000074181	9.35084e-25	1.98727e-12	0.00104285	1.17481e-167	0.0500026	1.92007e-08	0.0615285	0.707027	0.0637577	0.00065089	0.0265358	0.00817203	0.00880555	0.141364	0.693723	NULL	0	1	0.646496	0.446215	0.663383	174	0.0639764	2	0.106552	1.58824	0.0133303	6	0.0496486	1.88235	0.0235774	INFINITY	0.523872	1.08333	0.00176831	INFINITY	0.526774	1.70588	0.0394468	0.646529	0.45739	1.60986e-08	0.00625419	3.37621e-30	0.0151458	0.00327512	0.0164474
HP_0002435	10	ENSG00000074181	2.636e-19	1.12033e-09	0.000453535	7.10856e-11	0.0496592	1.11649e-13	0.00710142	0.808904	0.135478	0.495612	0.0189081	0.376975	0.0212424	0.00224352	0.409572	NULL	0	1	0.520219	1	0.545541	177	0.0390494	4.66667	0.313438	2.7	0.0873509	3	0.0523833	4.57143	0.224999	INFINITY	0.533766	6.5	0.0474398	INFINITY	0.527144	4.83333	0.302236	0.778871	0.00774501	0.00227081	0.00490743	7.78749e-14	0.0211215	0.200528	0.0214818
HP_0002645	14	ENSG00000074181	1.9385e-29	8.59387e-15	0.000635353	2.0511e-24	0.106877	1.34265e-39	0.00617714	0.780736	0.255525	7.54996e-27	0.00145538	7.25724e-13	0.000881286	0.0126226	0.221724	NULL	0	1	0.563375	2.89419e-96	0.168726	180	0.0845473	2.54545	0.224416	1.6875	0.0307238	3	0.0934876	2.13333	0.121852	INFINITY	0.539868	1.44444	0.00217835	INFINITY	0.529294	2.07143	0.171681	1	0.518281	0.116848	0.140971	7.15472e-21	0.0351994	2.96863e-05	0.00131521
HP_0002694	491	ENSG00000074181	4.34479e-09	0.000160944	0.0222484	1	0.523371	0.000358095	0.0472989	0.834503	0.32596	1	0.506824	1	0.501268	1	0.500033	NULL	0	1	0.637052	0.963135	0.171704	224	0.0803842	9.33333	0.417463	5.4	0.136119	6	0.0978295	8	0.330962	INFINITY	0.526984	6.5	0.0377906	INFINITY	0.521863	9.66667	0.428021	1	0.696681	1	0.645276	0.256392	0.0289179	1	0.537114
HP_0002948	106	ENSG00000074181	7.6224e-14	6.39753e-07	0.00480813	9.4335e-47	0.0595079	1.4058e-09	0.053152	0.759524	0.206379	1	0.531352	0.815276	0.0517152	0.0641164	0.143689	NULL	0	1	0.573711	0.967656	0.692793	157	0.0165109	3.11111	0.298694	3.85714	0.151184	3	0.0829629	4	0.27243	INFINITY	0.546267	6.5	0.104781	INFINITY	0.534564	4.83333	0.417899	1	0.523476	0.15799	0.0229808	2.02222e-09	0.0591096	0.596459	0.12865
HP_0003396	356	ENSG00000074181	1.40069e-09	9.08893e-05	0.016132	0.901553	0.285275	1	0.553144	0.929313	0.0715521	1	0.524286	1	0.505254	1	0.5	NULL	0	1	0.647572	1	0.605018	180	0.02089	9.33333	0.287249	13.5	0.107577	INFINITY	0.531584	16	0.338137	INFINITY	0.506253	INFINITY	0.538427	INFINITY	0.52157	14.5	0.368271	0.355361	0.0782738	1	0.528075	0.417799	0.276441	1	0.515536
HP_0004452	197	ENSG00000074181	1.38178e-12	2.76184e-06	0.00892655	0.0125473	0.125736	0.0104514	0.0910271	0.816052	0.244758	1	0.510093	1	0.503571	0.0949469	0.247159	NULL	0	1	0.674118	1	0.697719	157	0.00389687	14	0.371109	13.5	0.113961	INFINITY	0.522271	32	0.431692	INFINITY	0.500884	INFINITY	0.534324	INFINITY	0.502107	29	0.514523	0.00899292	0.155529	0.0484499	0.136647	0.0352047	0.133582	1	0.547405
HP_0004493	110	ENSG00000074181	5.85835e-14	5.60154e-07	0.00498911	4.88033e-29	0.125461	4.56382e-19	0.051476	0.762577	0.217837	0.786164	0.0355325	0.21058	0.0132131	0.0060686	0.231511	NULL	0	1	0.644224	2.95865e-12	0.349248	180	0.099873	2.54545	0.264287	1.58824	0.0212718	6	0.140239	2	0.0881259	INFINITY	0.546036	4.33333	0.102413	INFINITY	0.536511	3.22222	0.361892	0.988884	0.223166	1	0.669647	2.89036e-05	0.00205684	1	0.624451
HP_0004586	3	ENSG00000074181	3.21968e-35	1.03931e-17	0.000135987	6.92851e-06	0.0204353	0.000524577	0.0879529	0.775397	0.0490917	3.72356e-05	0.000830608	2.80476e-05	0.000880236	0.0759201	0.263376	NULL	0	0.97527	0.317102	0.236244	0.194599	905	0.130547	3.5	0.189837	2.25	0.0225738	6	0.0250215	2.28571	0.067812	INFINITY	0.508182	1.44444	0.000226644	INFINITY	0.501519	2.41667	0.107656	0.297616	0.0309708	0.000122157	0.0503902	1.62658e-12	0.00130646	1.27482e-11	0.00065703
HP_0005487	1514	ENSG00000074181	1.61242e-07	0.000997535	0.0686372	6.60291e-12	0.124424	9.49805e-08	0.0849494	0.804712	0.292934	1	0.536604	1	0.507017	1	0.654538	NULL	0	1	0.676416	0.0756438	0.234761	266	0.155	2.33333	0.225768	9	0.443739	6	0.170777	2.90909	0.17386	INFINITY	0.546378	INFINITY	0.575936	INFINITY	0.540167	2.9	0.250521	1	0.659613	1	0.669717	0.000272485	0.560374	1	0.572839
HP_0000970	3325	ENSG00000074582	1.04578e-05	0.00819519	0.150712	1	0.753969	6.9363e-08	0.057612	0.856827	0.563108	0.822309	0.0533119	1	0.536012	NULL	0	NULL	0	1	0.605849	1	0.648576	212	0.0941891	20	0.569214	25	0.394434	INFINITY	0.569849	5	0.294398	INFINITY	0.520216	INFINITY	0.560149	INFINITY	0.515366	13	0.547004	1	0.656641	NULL	0	NULL	0	NULL	0
HP_0007642	7	ENSG00000074621	2.95143e-23	1.13504e-11	0.000317288	7.11805e-76	0.00394346	1.88129e-57	9.2773e-05	0.669663	0.000144144	1	0.537711	1	0.525422	0.233802	0.186505	NULL	0	0.848484	0.192639	1	0.512442	153	0.00172242	INFINITY	0.749343	8	0.0357175	6	0.00648173	4.5	0.109374	INFINITY	0.501858	INFINITY	0.51106	INFINITY	0.5	INFINITY	0.740731	1	0.651436	NULL	0	2.03555e-42	0.00504108	1.84131e-12	0.0021901
HP_0200134	61	ENSG00000075043	2.17644e-14	3.39812e-07	0.00276468	2.116e-24	0.0096272	3.2579e-06	0.000510204	0.833509	0.212108	0.386372	0.105834	0.094859	0.0193632	1	0.654587	1	0.500211	1	0.591269	1	0.527001	540	0.0827139	INFINITY	0.752357	2.16667	0.01686	INFINITY	0.529958	3	0.0820794	INFINITY	0.504351	INFINITY	0.534173	INFINITY	0.5	INFINITY	0.754578	0.641015	0.0217294	NULL	0	NULL	0	NULL	0
HP_0001181	1783	ENSG00000075223	7.76751e-07	0.00220593	0.0808763	5.17011e-20	0.00307535	1	0.750812	0.872203	0.721296	0.899373	0.0335584	0.251152	0.0128504	0.218115	0.11747	NULL	0	NULL	0	7.33758e-08	0.222152	159	0.0224531	INFINITY	0.793795	INFINITY	0.707521	INFINITY	0.594484	INFINITY	0.764719	INFINITY	0.529393	INFINITY	0.549261	INFINITY	0.528803	INFINITY	0.79824	NULL	0	NULL	0	NULL	0	1	0.535088
HP_0005214	2371	ENSG00000075223	2.16953e-06	0.0037048	0.107587	2.50663e-82	0.00251256	0.162579	0.453933	0.844693	0.628448	0.34324	0.0460499	0.127164	0.0263363	0.00105525	0.117332	NULL	0	NULL	0	9.4133e-76	0.0308027	159	0.0391596	INFINITY	0.820719	INFINITY	0.749524	INFINITY	0.633315	INFINITY	0.800799	INFINITY	0.549142	INFINITY	0.602959	INFINITY	0.522325	INFINITY	0.82394	NULL	0	NULL	0	NULL	0	1	0.586048
HP_0100031	5862	ENSG00000075223	0.000101725	0.0258345	0.266019	6.18988e-138	0.0357949	0.227538	0.508778	0.841305	0.614313	1	0.533084	1	0.540101	0.095333	0.530775	NULL	0	NULL	0	1.66167e-49	0.173648	159	0.053458	INFINITY	0.819069	INFINITY	0.75	INFINITY	0.628971	INFINITY	0.80373	INFINITY	0.550054	INFINITY	0.60501	INFINITY	0.536803	INFINITY	0.826103	NULL	0	NULL	0	NULL	0	1	0.638663
HP_0100806	1718	ENSG00000075223	5.45742e-07	0.00184592	0.0779456	1.1676e-31	0.00092284	0.0074645	0.481543	0.861752	0.662432	1	0.512783	0.64737	0.0345721	0.0611207	0.344156	NULL	0	NULL	0	4.14637e-24	0.111476	159	0.0244091	INFINITY	0.788984	INFINITY	0.729731	INFINITY	0.598839	INFINITY	0.785763	INFINITY	0.526882	INFINITY	0.570981	INFINITY	0.514768	INFINITY	0.796289	NULL	0	NULL	0	NULL	0	1	0.582326
HP_0200008	7664	ENSG00000075223	0.00051096	0.0583039	0.3477	3.17353e-143	0.0487542	0.512242	0.598709	0.842918	0.558218	1	0.51777	1	0.534387	0.00202024	0.199049	NULL	0	NULL	0	3.90106e-57	0.118997	159	0.04809	INFINITY	0.815035	INFINITY	0.750295	INFINITY	0.620724	INFINITY	0.802513	INFINITY	0.551719	INFINITY	0.606025	INFINITY	0.534253	INFINITY	0.824109	NULL	0	NULL	0	NULL	0	1	0.657206
HP_0010066	1390	ENSG00000075624	2.29039e-07	0.00119089	0.06299	0.577892	0.177717	0.00151756	0.0912674	0.81978	0.0409942	1	0.529503	1	0.505849	NULL	0	NULL	0	NULL	0	1	0.500026	180	0.0183079	5.41667	0.297322	12.9583	0.228305	51.6667	0.0551955	10.4091	0.380976	INFINITY	0.510808	36	0.113427	25.0952	0.0209362	8.56667	0.390402	0.956689	0.266925	1	0.612127	0.735989	0.224855	0.11379	0.091725
HP_0000097	405	ENSG00000075891	8.54685e-10	7.08303e-05	0.0183607	1.02512e-18	0.00215142	5.42598e-09	0.0408741	0.796619	0.23392	1	0.543666	1	0.536848	NULL	0	NULL	0	1	0.53432	0.58161	0.898845	185	0.0496419	INFINITY	0.790053	6	0.133285	INFINITY	0.55617	6.5	0.286699	INFINITY	0.522758	4	0.0173633	INFINITY	0.51827	6.5	0.354293	NULL	0	1	0.597235	NULL	0	NULL	0
HP_0000974	5452	ENSG00000075891	0.000101653	0.0258252	0.247469	1.87026e-172	0.0433444	1.74289e-13	0.156269	0.777246	0.271834	1	0.547936	1	0.550301	NULL	0	NULL	0	0.073608	0.047886	2.0827e-71	0.705012	170	0.0685852	3.33333	0.334756	12	0.445055	INFINITY	0.599473	4.33333	0.346784	INFINITY	0.540466	8	0.158322	INFINITY	0.52004	4.33333	0.425491	NULL	0	1	0.718064	NULL	0	NULL	0
HP_0000977	8084	ENSG00000075891	0.000361994	0.0490072	0.366638	1.19691e-29	0.192743	7.34615e-07	0.47663	0.823759	0.355988	1	0.562851	1	0.527537	NULL	0	NULL	0	0.992303	0.153299	3.95206e-15	0.640015	INFINITY	0.590412	10	0.444192	INFINITY	0.686108	INFINITY	0.553857	INFINITY	0.768924	INFINITY	0.523969	INFINITY	0.568824	INFINITY	0.502925	13	0.533403	NULL	0	1	0.614972	NULL	0	NULL	0
HP_0001541	236	ENSG00000076242	2.09854e-10	3.48626e-05	0.0107136	2.13082e-20	0.221014	5.59142e-23	0.0412098	0.712014	0.0704378	1	0.505356	1	0.502905	0.132178	0.735777	NULL	0	1	0.512557	1.56614e-81	0.0939953	160	0.0488015	8.3125	0.574587	3.89796	0.307745	20	0.236245	12.8462	0.554749	INFINITY	0.539177	17	0.1642	35	0.0650082	11.0833	0.59783	1	0.618856	0.789273	0.208454	0.000397269	0.636687	1	0.582693
HP_0005214	164	ENSG00000076242	6.00812e-13	1.81393e-06	0.00744169	1.44432e-11	0.247513	4.72754e-24	0.0111452	0.626807	0.0119134	1	0.537006	1	0.532583	0.0361714	0.595767	NULL	0	9.15249e-05	0.140537	4.18363e-54	0.173258	195	0.179962	4.92593	0.524503	3.67308	0.35761	8.33333	0.226972	6.18519	0.520011	INFINITY	0.549142	INFINITY	0.602959	8.75	0.0122062	6.04545	0.5687	1	0.711576	1	0.600358	6.44261e-11	0.000374602	1	0.586048
HP_0001258	2904	ENSG00000076685	4.27722e-06	0.00521878	0.131725	0.130034	0.485392	0.0264405	0.19961	0.87257	0.594747	1	0.516962	1	0.534021	NULL	0	1	0.508675	1	0.502857	0.980436	0.716269	183	0.101197	4.8	0.383925	2.75	0.144697	INFINITY	0.609272	2.75	0.13558	INFINITY	0.530073	INFINITY	0.563322	INFINITY	0.52649	4.4	0.354214	0.54115	0.0931307	NULL	0	1	0.579862	1	0.537821
HP_0002064	1626	ENSG00000076685	4.63284e-07	0.00169943	0.0737515	0.0286606	0.318897	0.740997	0.554148	0.889085	0.533944	1	0.559896	1	0.514457	NULL	0	1	0.517562	1	0.50542	0.103156	0.258333	INFINITY	0.61632	24	0.587336	5.5	0.289699	INFINITY	0.599628	5.5	0.309158	INFINITY	0.532998	INFINITY	0.554543	INFINITY	0.514855	22	0.586792	1	0.509681	NULL	0	1	0.542926	1	0.50876
HP_0000455	205	ENSG00000077092	2.13602e-10	3.51756e-05	0.00929494	0.180145	0.216968	0.998514	0.442624	0.688793	0.0155777	1	0.517942	1	0.538123	0.77644	0.154603	1	0.513353	0.225155	0.0177136	1	0.500026	179	0.0501474	3.375	0.331852	2.88889	0.108093	INFINITY	0.594559	4.66667	0.286239	1.5	0.00208569	7.5	0.0856042	INFINITY	0.517978	2	0.122784	1	0.622858	1	0.618782	0.686851	0.842518	NULL	0
HP_0000528	127	ENSG00000077092	1.69236e-13	9.56902e-07	0.00575729	5.83307e-67	0.00389284	1	0.688703	0.756008	0.0193223	1	0.552671	1	0.51709	1	0.878462	1	0.500211	1.90613e-06	0.0133955	4.2483e-05	0.183022	200	0.0638742	2.07692	0.108572	6.5	0.0943832	INFINITY	0.52695	5.6	0.208305	3	0.00172265	INFINITY	0.531756	INFINITY	0.520966	4.18182	0.192892	1	0.614469	1	0.538342	0.795971	0.255319	NULL	0
HP_0000813	779	ENSG00000077092	1.04335e-08	0.000250451	0.0353272	5.78361e-05	0.259185	0.0339149	0.584629	0.772878	0.146959	1	0.572349	1	0.526237	1	0.87852	1	0.517782	0.259057	0.0319273	1.20577e-27	0.0470464	241	0.114281	2.25	0.122625	5.2	0.102762	INFINITY	0.55875	5.6	0.227337	3	0.00825359	INFINITY	0.5451	INFINITY	0.530044	4.6	0.246202	1	0.517349	1	0.547587	9.78764e-05	0.398541	NULL	0
HP_0002089	1175	ENSG00000077092	1.60065e-07	0.000993851	0.0533364	1.37609e-59	0.00589925	0.181497	0.56239	0.739052	0.124169	1	0.504108	1	0.51364	1	0.918834	1	0.557537	1	0.550117	1.96283e-11	0.235282	241	0.227372	2.25	0.193282	4.33333	0.2936	INFINITY	0.613663	5.6	0.374444	3	0.0261462	INFINITY	0.577349	INFINITY	0.532501	1.76923	0.0523831	1	0.664925	1	0.573152	1	0.544519	NULL	0
HP_0000824	340	ENSG00000077150	8.38116e-11	2.19356e-05	0.0154195	1.0382e-68	0.10946	1.10659e-15	0.00816857	0.621538	0.00995671	0.0979845	0.0186984	1	0.545671	1	0.500033	1	0.503177	1	0.553224	1.21783e-06	0.126205	179	0.0601361	4.2	0.290839	4.96296	0.129478	6.58824	0.0953741	4.89189	0.277959	149	0.0282086	11.3333	0.10576	INFINITY	0.517551	3.8125	0.246712	1	0.532847	0.728218	0.19437	0.0364733	0.365658	1	0.57444
HP_0002099	180	ENSG00000077150	4.88008e-11	1.66951e-05	0.0081729	3.68159e-95	0.111402	1.51545e-17	0.079461	0.688213	0.0677893	0.548087	0.0197639	1	0.516673	0.0181881	0.0853773	1	0.555744	1	0.509575	6.95132e-20	0.335102	179	0.11047	2.03226	0.211315	4.1875	0.311932	10.1818	0.186297	5.02778	0.398838	74.5	0.081956	6.8	0.101662	9.16667	0.0438612	2.44	0.224709	1	0.508277	0.15567	0.0156215	1	0.510571	0.297555	0.0258942
HP_0008404	250	ENSG00000077150	2.56675e-12	3.77533e-06	0.0113497	4.5083e-49	0.0267816	7.97004e-23	0.0515263	0.637293	0.00476948	1	0.508684	1	0.523913	0.0367771	0.844577	1	0.537123	1	0.551168	3.85806e-32	0.09591	154	0.0128479	2.73913	0.330957	1.76316	0.0852136	1.96491	0.0420393	1.84694	0.0889817	2.29231	0.0429473	3.09091	0.0865302	1.14583	0.0186135	2.44	0.283198	1	0.654467	0.408844	0.0959732	0.00206247	0.332959	0.281022	0.0585903
HP_0000025	162	ENSG00000077152	2.58507e-13	1.18505e-06	0.00735194	5.10608e-105	0.0166675	4.96691e-35	0.00938182	0.64713	0.00548736	1	0.506133	1	0.517213	NULL	0	NULL	0	NULL	0	1.87073e-25	0.0297455	200	0.166145	2.6	0.297209	3.16667	0.273701	INFINITY	0.621375	3.28571	0.286816	INFINITY	0.538598	INFINITY	0.598729	INFINITY	0.519174	3.42857	0.388881	5.47655e-45	0.00134429	NULL	0	NULL	0	2.16361e-51	0.000659776
HP_0001199	93	ENSG00000077152	6.04446e-16	5.56683e-08	0.00421998	3.96838e-145	0.0100503	1.02793e-38	0.00798737	0.660168	0.00743682	1	0.507925	1	0.556293	NULL	0	NULL	0	NULL	0	2.97309e-34	0.0271975	200	0.139259	3.25	0.34926	3.8	0.278201	INFINITY	0.618976	3.83333	0.252655	INFINITY	0.532081	INFINITY	0.562392	INFINITY	0.534214	4	0.380071	3.3062e-41	0.00104493	NULL	0	NULL	0	2.81757e-48	0.000659341
HP_0001876	328	ENSG00000077152	9.96548e-10	7.65391e-05	0.014882	9.25876e-30	0.0114336	0.000191512	0.10364	0.80938	0.340215	1	0.507327	1	0.523247	NULL	0	NULL	0	NULL	0	0.96078	0.900763	177	0.109619	5.2	0.44265	6.33333	0.305172	INFINITY	0.592514	5.75	0.401089	INFINITY	0.527541	INFINITY	0.560163	INFINITY	0.524728	6	0.468875	8.23163e-15	0.0016413	NULL	0	NULL	0	1.17805e-15	0.00263562
HP_0001882	87	ENSG00000077152	3.41593e-14	4.26634e-07	0.00395024	3.29214e-74	0.00656814	5.00655e-31	0.00348513	0.69975	0.0465419	1	0.502444	1	0.509699	NULL	0	NULL	0	NULL	0	1.30194e-30	0.0567699	200	0.197239	4.33333	0.433028	3.8	0.269933	INFINITY	0.606611	3.83333	0.363558	INFINITY	0.534281	INFINITY	0.600436	INFINITY	0.53587	4.8	0.470487	9.09473e-37	0.000299133	NULL	0	NULL	0	3.11768e-43	0.000661376
HP_0002245	86	ENSG00000077152	4.03729e-16	4.54085e-08	0.00389952	2.78262e-202	0.0105544	1.77895e-50	0.0075174	0.599503	0.00093768	1	0.520405	1	0.521338	NULL	0	NULL	0	NULL	0	1.66096e-25	0.0139845	200	0.0891448	4.33333	0.314909	4.75	0.15063	INFINITY	0.597624	4.6	0.22853	INFINITY	0.516777	INFINITY	0.547474	INFINITY	0.529337	4.8	0.314138	1.51858e-49	0.00149165	NULL	0	NULL	0	6.93992e-57	0.000658906
HP_0002863	176	ENSG00000077152	4.48283e-15	1.5306e-07	0.00798874	7.01038e-215	0.0168248	8.57455e-41	0.00887258	0.67408	0.0170496	1	0.540705	1	0.533368	NULL	0	NULL	0	NULL	0	9.13373e-93	0.0320339	180	0.152739	1.52941	0.122328	2.71429	0.325087	7.5	0.255322	1.4375	0.0525169	INFINITY	0.570106	INFINITY	0.619491	INFINITY	0.536108	1.6	0.123553	1.93054e-38	0.000299043	NULL	0	NULL	0	1.65758e-44	0.000660793
HP_0003220	237	ENSG00000077152	1.21989e-13	8.11154e-07	0.0107498	0	0.00840551	1.4696e-79	0.00970153	0.631741	0.00375235	1	0.542022	1	0.508756	NULL	0	NULL	0	NULL	0	5.23236e-46	0.0394786	200	0.14392	3.71429	0.33297	4.75	0.241076	INFINITY	0.599038	4.6	0.289835	INFINITY	0.519345	INFINITY	0.552139	INFINITY	0.534449	4.8	0.383544	1.86885e-62	0.00104493	NULL	0	NULL	0	2.74589e-62	0.00131897
HP_0005344	111	ENSG00000077152	1.04845e-15	7.351e-08	0.00503287	1.99074e-173	0.0070188	1.73672e-49	0.00909471	0.602318	0.00122611	1	0.55675	1	0.509012	NULL	0	NULL	0	NULL	0	6.07261e-24	0.0473012	200	0.0884607	4.33333	0.325323	4.75	0.155339	INFINITY	0.587032	4.6	0.243664	INFINITY	0.512491	INFINITY	0.542507	INFINITY	0.517887	4.8	0.318341	2.11955e-51	0.000596659	NULL	0	NULL	0	9.88558e-58	0.000658472
HP_0005528	162	ENSG00000077152	1.13106e-13	7.80779e-07	0.00735394	9.01934e-236	0.00579695	1.77028e-39	0.00878049	0.697727	0.0271637	1	0.528721	1	0.517656	NULL	0	NULL	0	NULL	0	2.57975e-22	0.0352199	177	0.111807	4.33333	0.46062	4.75	0.324663	INFINITY	0.617277	4.6	0.405012	INFINITY	0.5446	INFINITY	0.586136	INFINITY	0.528712	4.8	0.471606	3.26301e-40	0.000298998	NULL	0	NULL	0	8.80721e-45	0.000660502
HP_0009778	200	ENSG00000077152	5.17586e-12	5.37911e-06	0.00907318	4.97349e-11	0.319167	6.46994e-13	0.105112	0.773643	0.243612	1	0.513769	1	0.540112	NULL	0	NULL	0	NULL	0	1.10464e-25	0.0163248	159	0.0259493	4.33333	0.434424	6.33333	0.350043	INFINITY	0.609944	5.75	0.37259	INFINITY	0.528694	INFINITY	0.579186	INFINITY	0.530282	4.8	0.450256	6.1131e-15	0.00134268	NULL	0	NULL	0	1.98434e-20	0.00175863
HP_0009942	740	ENSG00000077152	1.7589e-08	0.000325996	0.0335449	0.982633	0.77141	0.0003035	0.107024	0.716182	0.0224913	1	0.583346	1	0.52162	NULL	0	NULL	0	NULL	0	1.77272e-16	0.0361682	922	0.125748	5.2	0.37117	6.33333	0.174343	INFINITY	0.578694	5.75	0.243835	INFINITY	0.518404	INFINITY	0.53563	INFINITY	0.507162	6	0.378604	2.58562e-10	0.0257709	NULL	0	NULL	0	4.95279e-14	0.00350647
HP_0010293	96	ENSG00000077152	3.20585e-16	4.04189e-08	0.00435236	2.44544e-182	0.0106552	3.09693e-53	0.00756275	0.591333	0.000865364	1	0.542363	1	0.513516	NULL	0	NULL	0	NULL	0	1.39991e-31	0.0147238	200	0.0639253	4.33333	0.311466	4.75	0.122274	INFINITY	0.582672	4.6	0.209639	INFINITY	0.5124	INFINITY	0.534524	INFINITY	0.517885	4.8	0.2878	1.05779e-53	0.00134188	NULL	0	NULL	0	6.87837e-60	0.000658472
HP_0100026	158	ENSG00000077152	2.93619e-14	3.95256e-07	0.00717106	1.1499e-150	0.0445197	4.50892e-36	0.00873241	0.660536	0.0136511	1	0.517879	1	0.519805	NULL	0	NULL	0	NULL	0	9.40081e-38	0.0301745	167	0.0947216	3.71429	0.476558	4.75	0.422003	15	0.273907	4.6	0.503018	INFINITY	0.553942	INFINITY	0.612309	INFINITY	0.537421	4	0.503018	4.7051e-39	0.000298864	NULL	0	NULL	0	6.28006e-45	0.000660793
HP_0100587	95	ENSG00000077152	4.41064e-16	4.74816e-08	0.00430761	1.71803e-173	0.0111692	1.09026e-49	0.00825986	0.605146	0.00115407	1	0.547017	1	0.508261	NULL	0	NULL	0	NULL	0	7.79894e-18	0.0246848	200	0.0846558	4.33333	0.347511	4.75	0.200871	INFINITY	0.5998	4.6	0.274689	INFINITY	0.533146	INFINITY	0.550286	INFINITY	0.517865	4.8	0.337535	1.1912e-50	0.00059657	NULL	0	NULL	0	5.81606e-57	0.000658617
HP_0100760	445	ENSG00000077152	2.19091e-10	3.5629e-05	0.0201887	1.34879e-284	0.0214293	2.97236e-43	0.0113288	0.69265	0.0293098	1	0.515405	1	0.518839	NULL	0	NULL	0	NULL	0	3.06209e-109	0.0214672	200	0.0959078	4.33333	0.341303	4.75	0.189774	INFINITY	0.582524	4.6	0.251747	INFINITY	0.513474	INFINITY	0.542918	INFINITY	0.534207	4.8	0.337356	1.56555e-42	0.0337616	NULL	0	NULL	0	2.16704e-49	0.0121012
HP_0100867	74	ENSG00000077152	1.52091e-17	8.67641e-09	0.00335707	3.22462e-112	0.012252	3.32533e-41	0.00719625	0.650986	0.00700209	1	0.509507	1	0.5341	NULL	0	NULL	0	NULL	0	1.38304e-76	0.00768538	200	0.130064	3.25	0.286939	3.8	0.201288	15	0.175294	3.83333	0.226194	INFINITY	0.528104	INFINITY	0.572744	INFINITY	0.528286	3.42857	0.286985	1.3754e-43	0.000597282	NULL	0	NULL	0	6.90488e-50	0.000659631
HP_0001022	7	ENSG00000077498	2.48042e-22	3.32411e-11	0.000317273	1.77358e-23	0.0291904	3.20042e-22	0.000139153	0.64678	0.000288309	1	0.542147	1	0.506056	1	0.654584	1	0.508675	0.00151112	0.00174683	1	0.500026	193	0.0295517	3	0.144269	INFINITY	0.625889	INFINITY	0.525812	5	0.149526	INFINITY	0.514119	INFINITY	0.527897	INFINITY	0.50034	2.5	0.101346	NULL	0	NULL	0	1	0.733769	NULL	0
HP_0007663	176	ENSG00000077498	5.38145e-11	1.75399e-05	0.00797752	2.5046e-55	0.00752842	2.33035e-06	0.120837	0.803485	0.0315023	1	0.534676	1	0.509087	0.395887	0.51214	1	0.5146	1	0.657699	1	0.547125	202	0.0378932	INFINITY	0.605747	INFINITY	0.554845	INFINITY	0.51038	INFINITY	0.550222	INFINITY	0.502176	INFINITY	0.508023	INFINITY	0.5	INFINITY	0.613045	NULL	0	NULL	0	0.35798	0.39317	NULL	0
HP_0001678	49	ENSG00000077522	7.94321e-15	2.04302e-07	0.00222091	2.22599e-37	0.00763046	4.41933e-09	0.00134515	0.785351	0.0738845	1	0.548975	1	0.515274	0.834105	0.481308	NULL	0	1	0.616406	1	0.848467	183	0.0376195	13.6667	0.531025	4.38462	0.234148	INFINITY	0.575262	6.92857	0.302815	INFINITY	0.53243	12.5	0.0850746	INFINITY	0.52894	8.5	0.470471	1	0.744675	1	0.642427	0.00126433	0.0156892	NULL	0
HP_0001712	21	ENSG00000077522	3.67294e-18	4.23493e-09	0.000953029	8.98146e-84	0.0132827	4.89459e-38	0.0100785	0.720288	0.10681	1	0.520636	1	0.532324	0.00509328	0.154433	NULL	0	1	0.515926	1.05309e-05	0.284374	202	0.12403	3.41667	0.29612	3	0.117903	6.25	0.128387	3.23333	0.210211	INFINITY	0.538325	3.57143	0.0666667	INFINITY	0.530066	3.09091	0.27116	1	0.506633	0.0757062	0.00357143	0.0124728	0.036095	NULL	0
HP_0005110	30	ENSG00000077522	1.1402e-21	7.17909e-11	0.00136091	3.63012e-223	0.0103547	2.39743e-38	0.00227484	0.701527	0.0534103	1	0.506495	1	0.537704	0.0148053	0.507566	NULL	0	0.0272208	0.0962773	3.35626e-11	0.594234	154	0.00412811	2.92857	0.237207	2.85	0.160543	12.5	0.183361	4.04167	0.307884	3.5	0.0287607	4.16667	0.0841952	INFINITY	0.535202	3.4	0.298948	3.20843e-05	0.0368547	0.0376906	0.0529846	1.78302e-13	0.0284165	NULL	0
HP_0000104	2617	ENSG00000077943	3.35036e-06	0.00461347	0.11876	4.60791e-205	0.0189744	0.0185022	0.123351	0.789501	0.316895	1	0.517723	1	0.55324	0.836191	0.664859	NULL	0	NULL	0	0.0155094	0.421898	213	0.165411	4	0.393266	1.875	0.0304956	INFINITY	0.600336	7	0.420766	INFINITY	0.534897	INFINITY	0.578099	INFINITY	0.530178	3.5	0.321156	0.23844	0.228588	1	0.598434	0.929734	0.420079	1	0.567443
HP_0000110	1631	ENSG00000077943	1.67913e-07	0.00101816	0.0739515	3.13389e-179	0.0133204	4.51502e-05	0.208621	0.811654	0.223624	1	0.531183	1	0.545059	1	0.5	NULL	0	NULL	0	1	0.53006	213	0.0984357	4	0.190297	5	0.0660168	INFINITY	0.538653	7	0.272365	INFINITY	0.51231	INFINITY	0.553072	INFINITY	0.519383	7	0.302788	1	0.505285	1	0.556448	0.341479	0.0898226	1	0.551369
HP_0000148	3404	ENSG00000077943	8.50192e-06	0.00738191	0.154376	1.27858e-86	0.0579584	0.505541	0.718416	0.858524	0.455418	1	0.534802	1	0.528595	1	0.654554	NULL	0	NULL	0	0.2381	0.219349	INFINITY	0.586349	4	0.27093	7.5	0.167029	INFINITY	0.569025	7	0.28585	INFINITY	0.530431	INFINITY	0.543537	INFINITY	0.524943	7	0.36576	1	0.501117	1	0.545475	1	0.558417	1	0.525843
HP_0000813	323	ENSG00000077943	1.52544e-10	2.96782e-05	0.0146479	1.41475e-43	0.0184986	2.9941e-12	0.0226946	0.83038	0.360436	1	0.572349	1	0.526237	0.986396	0.526189	NULL	0	NULL	0	8.81675e-24	0.0803179	159	0.00997687	4	0.244615	7.5	0.149562	INFINITY	0.55875	7	0.276087	INFINITY	0.517528	INFINITY	0.5451	INFINITY	0.530044	7	0.347558	1	0.517349	1.80423e-10	0.0216711	9.94828e-18	0.0151487	1	0.511933
HP_0002009	873	ENSG00000077943	4.85681e-08	0.000544346	0.0395595	2.32461e-25	0.00363506	0.179475	0.219811	0.861779	0.279723	1	0.553866	1	0.503805	0.405364	0.461487	NULL	0	NULL	0	4.12791e-05	0.175577	INFINITY	0.549937	4	0.130868	INFINITY	0.596429	INFINITY	0.525376	7	0.173011	INFINITY	0.503897	INFINITY	0.51944	INFINITY	0.500045	7	0.186152	0.230942	0.308723	1	0.540348	0.585955	0.388319	1	0.520026
HP_0002089	2349	ENSG00000077943	2.58072e-06	0.004044	0.106627	2.63757e-59	0.00620704	0.0559616	0.130633	0.804961	0.373303	1	0.504108	1	0.51364	0.00052184	0.113405	NULL	0	NULL	0	3.53612e-11	0.308104	INFINITY	0.650613	4	0.360191	3.75	0.248888	INFINITY	0.613663	2.33333	0.125556	INFINITY	0.539673	6	0.0751248	INFINITY	0.532501	2.33333	0.179346	1	0.664925	1	0.573152	1	0.544519	1	0.545335
HP_0010497	1083	ENSG00000077943	7.18643e-08	0.000663389	0.0490756	0.0109475	0.0134651	0.0288114	0.099796	0.821189	0.21725	1	0.53809	1	0.512164	0.70389	0.186522	NULL	0	NULL	0	1	0.535676	INFINITY	0.594707	4	0.225893	3.75	0.0727297	INFINITY	0.564029	3.5	0.160323	INFINITY	0.521026	INFINITY	0.562761	INFINITY	0.505121	7	0.367636	0.961027	0.3681	0.260992	0.134388	1	0.811754	1	0.639527
HP_0100335	4106	ENSG00000077943	1.53746e-05	0.00995487	0.186315	1.95136e-54	0.0559943	0.471129	0.591901	0.815716	0.420619	1	0.515514	1	0.534705	0.210503	0.226536	NULL	0	NULL	0	0.263815	0.272612	821	0.297895	4	0.501906	2.14286	0.107088	INFINITY	0.612125	3.5	0.368681	INFINITY	0.547917	6	0.140621	INFINITY	0.536437	3.5	0.478174	1	0.506931	0.876975	0.209926	0.0979934	0.223948	1	0.575033
HP_0000162	497	ENSG00000078401	2.09963e-09	0.000111494	0.0225315	7.60497e-72	0.0104497	0.00943608	0.306208	0.765372	0.157052	1	0.523832	1	0.520431	1	0.5	NULL	0	0.517724	0.0161891	2.36122e-06	0.0153056	903	0.159035	10	0.509475	17	0.356787	10	0.137954	2.375	0.0922568	10	0.0588449	12	0.122405	INFINITY	0.521353	18	0.588222	1	0.534873	1	0.618856	3.59988e-08	0.564299	1	0.551777
HP_0000193	363	ENSG00000078401	8.0443e-10	6.86965e-05	0.0164626	3.71679e-107	0.00389464	0.611192	0.523717	0.75356	0.0965298	1	0.520413	1	0.542845	0.0381712	0.263267	NULL	0	1	0.521227	0.271607	0.144326	160	0.0307483	1.25	0.00217687	INFINITY	0.70576	1.25	0.00104308	2.375	0.0997279	INFINITY	0.523946	INFINITY	0.566939	INFINITY	0.517098	2.25	0.156599	1	0.580477	0.491673	0.218973	1	0.677624	1	0.544737
HP_0000402	4481	ENSG00000078401	1.52988e-05	0.00993006	0.203082	0.366779	0.0220185	1	0.647419	0.802425	0.112424	1	0.562361	1	0.527877	0.586835	0.401404	NULL	0	0.854312	0.150513	1	0.500079	INFINITY	0.566372	INFINITY	0.787809	INFINITY	0.673465	INFINITY	0.552459	2.71429	0.0743259	INFINITY	0.514163	INFINITY	0.521414	INFINITY	0.514797	INFINITY	0.790211	1	0.581932	0.228439	0.126811	0.648537	0.217432	1	0.528356
HP_0008513	305	ENSG00000078401	1.79579e-09	0.000103035	0.0138215	0.623998	0.286621	1	0.577239	0.729477	0.0114578	1	0.563132	1	0.509214	1	0.5	NULL	0	0.789927	0.103388	0.0399262	0.177068	998	0.0929442	INFINITY	0.78162	8.5	0.269226	INFINITY	0.564825	9.5	0.296823	INFINITY	0.514479	6	0.0263289	INFINITY	0.502334	9	0.382517	0.939189	0.29628	0.060622	0.0220637	0.544148	0.000373134	0.0663233	0.0376532
HP_0001582	8152	ENSG00000078579	0.000268505	0.0421542	0.369538	0.31664	0.131326	1	0.560354	0.841246	0.348955	1	0.556796	1	0.514006	NULL	0	NULL	0	1	0.600862	0.284434	0.377674	INFINITY	0.618948	INFINITY	0.785041	INFINITY	0.696147	INFINITY	0.571215	INFINITY	0.745422	INFINITY	0.509655	INFINITY	0.536491	INFINITY	0.502629	INFINITY	0.785585	0.216591	0.0290438	0.657597	0.172721	1	0.592275	NULL	0
HP_0002009	5862	ENSG00000078579	9.26839e-05	0.0246491	0.265633	6.64859e-06	0.0551915	0.393763	0.363615	0.797051	0.0801989	1	0.553866	1	0.503805	NULL	0	NULL	0	1	0.644545	0.000453811	0.250371	INFINITY	0.549937	INFINITY	0.750408	INFINITY	0.596429	INFINITY	0.525376	INFINITY	0.730243	INFINITY	0.503897	INFINITY	0.51944	INFINITY	0.500045	INFINITY	0.74642	0.230942	0.308723	1	0.540348	0.396571	0.311625	NULL	0
HP_0002089	13243	ENSG00000078579	0.00842043	0.236399	0.601135	2.33999e-33	0.0883349	0.181497	0.56239	0.75912	0.179861	1	0.504108	1	0.51364	NULL	0	NULL	0	1	0.550117	2.33256e-09	0.703299	215	0.199682	INFINITY	0.805901	INFINITY	0.729959	INFINITY	0.613663	2	0.0775306	INFINITY	0.539673	INFINITY	0.577349	INFINITY	0.532501	2	0.111757	1	0.664925	1	0.573152	1	0.544519	NULL	0
HP_0010497	3780	ENSG00000078579	7.64438e-06	0.00699618	0.171289	0.181355	0.147604	1	0.586858	0.844734	0.340467	1	0.53809	1	0.512164	NULL	0	NULL	0	0.853807	0.196298	1	0.535676	INFINITY	0.594707	INFINITY	0.785934	INFINITY	0.681394	INFINITY	0.564029	2	0.0487131	INFINITY	0.521026	INFINITY	0.562761	INFINITY	0.505121	2	0.0622621	1	0.459902	1	0.649877	0.573318	0.0285448	NULL	0
HP_0100335	5588	ENSG00000078579	6.29799e-05	0.0202825	0.253562	2.30333e-21	0.425751	0.278075	0.441302	0.798316	0.322432	1	0.515514	1	0.534705	NULL	0	NULL	0	1	0.534718	0.798717	0.937016	938	0.308558	INFINITY	0.818586	INFINITY	0.738633	INFINITY	0.612125	2	0.129504	INFINITY	0.547917	INFINITY	0.605046	INFINITY	0.536437	2	0.210273	0.606531	0.011179	1	0.630002	0.000432645	0.00467727	NULL	0
HP_0000855	176	ENSG00000079435	4.96332e-14	5.15184e-07	0.00798403	1.20377e-23	0.597037	0.0330209	0.583194	0.737208	0.0952175	1	0.534757	1	0.551306	NULL	0	NULL	0	1	0.645741	6.48613e-21	0.0637587	157	0.0143803	2	0.126701	2.75	0.14462	INFINITY	0.610143	2.6	0.196607	INFINITY	0.531981	2	0.0270368	INFINITY	0.530757	1.57143	0.0430503	0.539915	0.174847	4.57369e-11	0.000447127	1.68318e-23	0.0505145	1	0.598287
HP_0001397	88	ENSG00000079435	1.37629e-15	8.43318e-08	0.00399546	5.42392e-118	0.029042	1.86436e-08	0.147159	0.688762	0.0432143	1	0.508217	1	0.515796	NULL	0	NULL	0	1	0.631579	1,58521495465528e-308	0.0331052	157	0.0391827	2	0.160454	2.2	0.177526	INFINITY	0.626107	3.25	0.340749	INFINITY	0.532123	2.66667	0.0288309	INFINITY	0.533212	1.83333	0.0758683	1.27943e-18	0.0553561	1.24782e-12	0.00224065	2.15424e-06	0.379336	4.58176e-05	0.0083682
HP_0003560	2682	ENSG00000079435	3.06512e-06	0.00441084	0.121688	9.88031e-12	0.361772	0.372751	0.445254	0.844903	0.401285	1	0.506756	1	0.525375	NULL	0	NULL	0	1	0.504901	0.677067	0.914546	182	0.0763158	2	0.135889	11	0.409483	INFINITY	0.620054	6.5	0.381216	INFINITY	0.530218	8	0.0698276	INFINITY	0.529537	1.83333	0.0627949	1	0.517894	0.186902	0.014962	0.519275	0.517203	1	0.526962
HP_0000193	2325	ENSG00000079739	2.25014e-06	0.00377365	0.105442	6.60005e-14	0.253715	3.45808e-12	0.0279402	0.808253	0.302143	1	0.520413	1	0.542845	NULL	0	1	0.510801	1	0.521227	0.192812	0.111794	193	0.109388	4.75	0.341995	3.75	0.165533	INFINITY	0.568934	13.4167	0.489705	INFINITY	0.523946	INFINITY	0.566939	INFINITY	0.517098	4.75	0.364626	1	0.580477	0.531746	0.266071	1	0.677624	1	0.544737
HP_0000823	286	ENSG00000079739	2.58054e-10	3.86978e-05	0.0129699	0.335305	0.419472	3.21823e-13	0.00348076	0.809922	0.309501	1	0.521425	1	0.525593	NULL	0	1	0.510602	1	0.535843	0.0469965	0.369325	179	0.0835336	4.75	0.475761	5.45455	0.31672	5	0.104349	6.70833	0.441023	INFINITY	0.530316	INFINITY	0.573715	INFINITY	0.531087	4.75	0.469729	0.29463	0.0202683	1	0.635775	0.618044	0.260463	0.270114	0.0309414
HP_0001397	155	ENSG00000079739	1.76367e-13	9.77047e-07	0.00703746	1.55177e-106	0.042075	2.89997e-27	0.0195158	0.778443	0.239919	1	0.508217	1	0.515796	NULL	0	1	0.629266	0.00690549	0.105731	9.15414e-170	0.29174	328	0.308785	4.75	0.480182	1.46341	0.0258797	5	0.162588	1.49074	0.0232917	INFINITY	0.532123	INFINITY	0.589603	INFINITY	0.533212	3.8	0.390102	6.57408e-15	0.0795931	1	0.58324	1.1441e-20	0.0866304	1	0.543713
HP_0012115	1955	ENSG00000079739	4.76623e-07	0.00172395	0.0887064	0.000336146	0.306978	3.82422e-19	0.0195496	0.779864	0.365947	1	0.539573	1	0.531284	NULL	0	1	0.520816	1	0.576748	0.346184	0.561947	157	0.0187849	4.75	0.559372	4	0.396524	5	0.166069	8.94444	0.590816	INFINITY	0.559463	3	0.0970552	INFINITY	0.535278	4.75	0.563773	1	0.557862	0.865749	0.252458	0.00118153	0.975847	1	0.620993
HP_0000883	1595	ENSG00000079805	2.87388e-07	0.00133543	0.0723126	0.00342291	0.0606014	1.77953e-12	0.000881548	0.797363	0.249207	0.980633	0.0765876	1	0.5159	1	0.918847	NULL	0	0.11669	0.0318256	0.00416423	0.396695	INFINITY	0.581403	13.6	0.525003	8.81818	0.263272	6.6	0.0906742	10.7778	0.43102	41	0.0301492	32	0.102462	INFINITY	0.526409	10.1111	0.498663	1	0.539642	NULL	0	0.255136	0.0168004	1	0.554484
HP_0001522	569	ENSG00000079805	4.83658e-09	0.000169895	0.0258284	2.68174e-06	0.118447	4.4762e-19	0.0373037	0.750018	0.179658	0.997758	0.0188208	0.518724	0.00751919	0.234735	0.844489	NULL	0	0.604341	0.20715	2.27593e-14	0.128514	193	0.165456	4	0.370949	7.46154	0.367998	2.75	0.0598275	8.81818	0.446527	41	0.0741716	6.4	0.0548343	INFINITY	0.535089	3.79167	0.319882	1	0.568548	NULL	0	4.45218e-06	0.0365237	0.123674	0.0818122
HP_0001558	253	ENSG00000079805	2.6283e-11	1.2216e-05	0.0114869	5.35773e-17	0.16635	2.00903e-31	0.00102226	0.72718	0.126102	1	0.524419	0.840726	0.0380765	0.0759218	0.085473	NULL	0	1	0.529096	4.58894e-17	0.168179	159	0.0330533	3.57895	0.460114	1.90196	0.113099	3.3	0.139932	2.425	0.216981	5.125	0.0761862	4	0.0677412	INFINITY	0.532804	2.75758	0.332713	0.0613921	0.0579277	NULL	0	0.126463	0.010483	1	0.560413
HP_0000548	75	ENSG00000079841	7.26341e-12	6.38253e-06	0.00339936	6.91083e-25	0.00522354	1.2641e-42	9.27687e-05	0.7912	0.112016	1	0.551905	1	0.512323	0.18757	0.607704	NULL	0	1	0.57622	0.908897	0.321809	307	0.0523501	INFINITY	0.753615	34	0.091556	7	0.0137334	29	0.355663	INFINITY	0.504918	INFINITY	0.520373	INFINITY	0.501745	INFINITY	0.754023	1	0.582105	NULL	0	NULL	0	1	0.513354
HP_0001344	41	ENSG00000080503	8.06928e-14	6.58418e-07	0.00185882	0.0819077	0.356437	7.59731e-19	0.00394377	0.753436	0.064244	1	0.545303	1	0.548115	0.892577	0.501204	NULL	0	1	0.507282	0.92591	0.631005	156	0.00902208	4.33333	0.390715	3.7037	0.158	5.66667	0.0519563	4.95238	0.238473	INFINITY	0.525593	4	0.0296051	7.22222	0.0114703	4.59091	0.385229	NULL	0	NULL	0	NULL	0	1	0.533961
HP_0001344	11847	ENSG00000080561	0.00278432	0.136632	0.537108	3.84498e-14	0.0219251	0.131407	0.34269	0.905584	0.845987	1	0.545303	1	0.548115	1	0.918919	NULL	0	NULL	0	0.824465	0.305492	364	0.142585	4.75	0.412522	INFINITY	0.703904	INFINITY	0.5649	4.8	0.236388	INFINITY	0.525593	INFINITY	0.556286	INFINITY	0.53058	3.8	0.319037	NULL	0	NULL	0	NULL	0	NULL	0
HP_0002465	16379	ENSG00000080561	0.0146058	0.308657	0.742475	0.558103	0.0953698	0.707279	0.143951	0.949246	0.947448	1	0.54283	1	0.51134	0.612629	0.693332	NULL	0	NULL	0	1	0.779231	452	0.11777	9.5	0.458976	6.33333	0.320898	INFINITY	0.567951	12	0.440934	INFINITY	0.525657	INFINITY	0.534905	INFINITY	0.530009	9.5	0.439619	NULL	0	NULL	0	NULL	0	NULL	0
HP_0001258	13596	ENSG00000081014	0.00953491	0.251192	0.616711	0.0406509	0.0844695	0.0264405	0.19961	0.86338	0.517535	1	0.516962	1	0.534021	1	0.925425	NULL	0	NULL	0	0.939448	0.308373	INFINITY	0.630863	3.5	0.299555	6	0.348045	2	0.029892	INFINITY	0.776467	INFINITY	0.530073	INFINITY	0.563322	INFINITY	0.52649	3.5	0.284088	1	0.610937	NULL	0	NULL	0	NULL	0
HP_0000541	10535	ENSG00000081148	0.00317235	0.145828	0.478298	2.23882e-41	0.158132	7.488e-22	0.0540842	0.801768	0.415884	0.502565	0.0288092	1	0.512138	6.43574e-06	0.230615	NULL	0	1	0.540484	0.0335787	0.934271	396	0.309589	INFINITY	0.820349	2	0.111414	INFINITY	0.624081	INFINITY	0.810451	INFINITY	0.559657	INFINITY	0.611096	INFINITY	0.532462	INFINITY	0.828657	NULL	0	NULL	0	NULL	0	NULL	0
HP_0000603	503	ENSG00000081148	1.46944e-08	0.000297711	0.0227963	1.26985e-16	0.00716883	0.00624873	0.0421595	0.80177	0.0237838	1	0.529842	1	0.502511	0.0959705	0.0294904	NULL	0	1	0.632118	1	0.500026	369	0.0954453	INFINITY	0.785497	INFINITY	0.576252	INFINITY	0.526127	INFINITY	0.716111	INFINITY	0.50034	INFINITY	0.502697	INFINITY	0.503059	INFINITY	0.768683	NULL	0	NULL	0	NULL	0	NULL	0
HP_0001139	6246	ENSG00000081148	1.49081e-05	0.00980125	0.283047	1	0.583431	6.4583e-05	0.00185503	0.853493	0.0647835	1	0.55807	1	0.513691	1	0.5	NULL	0	1	0.624316	1	0.542004	INFINITY	0.548602	INFINITY	0.774006	INFINITY	0.627997	INFINITY	0.534191	INFINITY	0.736983	INFINITY	0.50247	INFINITY	0.523043	INFINITY	0.501699	INFINITY	0.775094	NULL	0	NULL	0	NULL	0	NULL	0
HP_0007663	223	ENSG00000081148	1.44868e-10	2.89147e-05	0.0101079	1.90225e-56	0.00440438	1.74238e-12	0.00667965	0.770752	0.0099481	1	0.534676	1	0.509087	0.190813	0.270417	NULL	0	1	0.657699	1	0.547125	229	0.0474572	INFINITY	0.605747	2	0.00181307	INFINITY	0.51038	INFINITY	0.550222	INFINITY	0.502176	INFINITY	0.508023	INFINITY	0.5	INFINITY	0.613045	NULL	0	NULL	0	NULL	0	NULL	0
HP_0004430	4	ENSG00000081237	2.32167e-29	9.41304e-15	0.000181274	1.53734e-54	0.0014849	1.96698e-19	0.000185512	0.555642	0.000144134	0.696088	0.0944052	1	0.51157	1	0.500033	NULL	0	0.93355	0.340554	1	0.540498	201	0.0581438	6.2	0.306444	3.625	0.0646696	28	0.114429	3.3	0.126892	9	0.00652588	2.6	0.00725097	INFINITY	0.512372	2.44	0.10029	0.522134	0.310109	1	0.516488	6.32168e-16	0.00597572	0.021463	0.0260736
HP_0000968	103	ENSG00000081277	5.85031e-12	5.72219e-06	0.00466739	1	0.509779	5.13738e-09	0.00115934	0.866889	0.313639	1	0.508355	1	0.501993	NULL	0	NULL	0	NULL	0	1	0.5	333	0.0613105	7	0.331022	3.14286	0.061809	6	0.0742251	3.25	0.151668	INFINITY	0.528412	INFINITY	0.535209	INFINITY	0.524787	6.66667	0.313123	1	0.687602	NULL	0	NULL	0	1	0.538209
HP_0001030	288	ENSG00000081277	1.23628e-11	8.34804e-06	0.0130559	2.23988e-08	0.0371869	0.00267707	0.241243	0.838055	0.254416	1	0.559369	1	0.515043	NULL	0	NULL	0	NULL	0	0.978263	0.888842	507	0.107847	1.55556	0.0296931	5.5	0.0799674	6	0.045197	4.33333	0.154313	INFINITY	0.513441	7	0.0384877	INFINITY	0.522462	2	0.0750261	0.308865	0.319672	NULL	0	NULL	0	1	0.535409
HP_0000805	549	ENSG00000082458	3.84441e-09	0.000151304	0.0248765	1	0.515077	1	0.566427	0.862546	0.139563	0.396027	0.0684448	1	0.511853	0.541007	0.306011	NULL	0	1	0.581374	1	0.5	INFINITY	0.512166	74	0.109203	45.5	0.0152703	INFINITY	0.507046	35	0.0183062	INFINITY	0.501835	20	0.00498437	INFINITY	0.500023	35	0.0946124	0.242923	0.0113112	NULL	0	NULL	0	NULL	0
HP_0000219	531	ENSG00000083168	3.24913e-09	0.000138986	0.0241024	1.14696e-06	0.109669	0.145736	0.137595	0.814229	0.446122	1	0.502678	1	0.522427	0.000675399	0.154382	NULL	0	1	0.529199	0.00028965	0.124741	196	0.191684	1.34091	0.0370841	1.37143	0.0321365	INFINITY	0.625982	1.28205	0.0124824	INFINITY	0.548318	3	0.0653171	INFINITY	0.540647	1.33333	0.0254641	NULL	0	NULL	0	NULL	0	NULL	0
HP_0000308	4464	ENSG00000083168	9.1593e-06	0.0076647	0.20233	0.618307	0.0830645	1	0.630317	0.838685	0.26243	0.125615	0.00659227	1	0.50352	0.244522	0.0877357	NULL	0	1	0.631916	1	0.512998	INFINITY	0.55124	19.6667	0.436341	3	0.0256538	INFINITY	0.526356	50	0.468839	INFINITY	0.507592	INFINITY	0.533064	INFINITY	0.501292	20	0.451208	NULL	0	NULL	0	NULL	0	NULL	0
HP_0000455	123	ENSG00000083168	2.57464e-11	1.20895e-05	0.00557697	0.0724193	0.106358	0.129421	0.123892	0.807428	0.345017	0.757317	0.0165654	1	0.538123	0.77644	0.154603	NULL	0	0.791768	0.0592006	1	0.500026	306	0.136432	1.22917	0.0082521	1.54839	0.0141918	3	0.0565405	1.28205	0.00303786	INFINITY	0.538925	6	0.0680118	INFINITY	0.517978	1.25	0.00739061	NULL	0	NULL	0	NULL	0	NULL	0
HP_0001357	7003	ENSG00000083168	0.000282537	0.0432511	0.31774	7.04815e-34	0.0769586	0.0705246	0.464803	0.840627	0.585921	1	0.559089	1	0.529235	1	0.918798	NULL	0	1	0.510559	9.94403e-16	0.112012	INFINITY	0.647958	4.53846	0.37069	2.28571	0.0862976	INFINITY	0.593603	7.14286	0.406488	INFINITY	0.529946	INFINITY	0.567559	INFINITY	0.531624	4.61538	0.36225	NULL	0	NULL	0	NULL	0	NULL	0
HP_0002098	5210	ENSG00000083168	4.19898e-05	0.0165299	0.236356	0.0023227	0.213821	0.0143921	0.216955	0.841082	0.546937	0.968731	0.105425	1	0.529308	1	0.878406	NULL	0	1	0.561442	0.380323	0.926803	177	0.0813864	4.53846	0.272241	2.28571	0.0516717	3	0.0452751	10	0.440412	INFINITY	0.529511	3	0.0226376	INFINITY	0.524293	5	0.28458	NULL	0	NULL	0	NULL	0	NULL	0
HP_0002714	235	ENSG00000083168	2.97901e-11	1.30133e-05	0.0106663	3.13747e-111	0.00630899	5.47992e-05	0.110136	0.772521	0.2645	1	0.503795	1	0.516412	0.0813711	0.0876758	NULL	0	0.460282	0.0713119	1.87991e-05	0.346415	190	0.134123	1.18	0.0100309	1.45455	0.0151598	6	0.127814	1.21951	0.00544662	INFINITY	0.535131	6	0.0817447	INFINITY	0.53504	1.17647	0.00780683	NULL	0	NULL	0	NULL	0	NULL	0
HP_0100704	10884	ENSG00000083168	0.000611653	0.0638335	0.493337	0.281493	0.611953	0.00646548	0.166342	0.87301	0.572767	1	0.510642	1	0.504763	0.701128	0.0876806	NULL	0	1	0.661773	0.750434	0.165043	INFINITY	0.553123	29.5	0.483229	INFINITY	0.655652	INFINITY	0.546823	INFINITY	0.726589	INFINITY	0.509927	INFINITY	0.508159	INFINITY	0.500272	30	0.475705	NULL	0	NULL	0	NULL	0	NULL	0
HP_0002099	5488	ENSG00000083307	5.71887e-05	0.0193188	0.249183	9.53874e-124	0.0595751	0.1007	0.685688	0.787252	0.328612	1	0.510792	1	0.516673	NULL	0	NULL	0	1	0.509575	1.53236e-18	0.588657	INFINITY	0.662641	3	0.311524	INFINITY	0.733382	INFINITY	0.614557	INFINITY	0.791046	INFINITY	0.541092	INFINITY	0.584635	INFINITY	0.537368	3	0.29881	NULL	0	NULL	0	NULL	0	NULL	0
HP_0006297	3498	ENSG00000083307	9.39207e-06	0.00776241	0.158726	5.46678e-28	0.174033	0.244326	0.472044	0.798873	0.356297	1	0.535447	1	0.540384	NULL	0	NULL	0	1	0.628752	2.44526e-12	0.70194	165	0.0539523	3	0.365913	INFINITY	0.740131	INFINITY	0.616662	INFINITY	0.799936	INFINITY	0.541655	INFINITY	0.608041	INFINITY	0.534441	3	0.357927	NULL	0	NULL	0	NULL	0	NULL	0
HP_0008404	3707	ENSG00000083307	1.08008e-05	0.00832978	0.168293	2.25356e-21	0.254374	0.753724	0.476328	0.785537	0.244616	1	0.508684	1	0.523913	NULL	0	NULL	0	1	0.551168	9.80248e-20	0.603363	291	0.250965	3	0.373814	INFINITY	0.752713	INFINITY	0.642348	INFINITY	0.804467	INFINITY	0.562718	INFINITY	0.615336	INFINITY	0.532801	3	0.374813	NULL	0	NULL	0	NULL	0	NULL	0
HP_0007354	48	ENSG00000083937	3.40987e-14	4.26252e-07	0.00217519	1.47735e-09	0.0387589	3.46807e-26	0.000185503	0.754786	0.0077106	1	0.523639	1	0.503572	1	0.500033	NULL	0	1	0.637666	1	0.504261	177	0.0229755	8	0.405402	14	0.330856	INFINITY	0.571442	9	0.322291	INFINITY	0.530566	INFINITY	0.555671	INFINITY	0.513527	8.5	0.426972	1	0.607531	NULL	0	0.288068	0.468645	NULL	0
HP_0000546	687	ENSG00000084674	1.89414e-08	0.000338416	0.0311763	3.5216e-11	0.0201026	5.30558e-21	0.0795096	0.697071	0.0215194	1	0.51806	1	0.519156	0.00060563	0.429595	NULL	0	1	0.551716	6.93729e-10	0.334517	177	0.071837	4.125	0.345117	6.8	0.239381	INFINITY	0.5943	8.8	0.370076	INFINITY	0.530359	24	0.0888546	INFINITY	0.528771	5.22222	0.359366	0.789169	0.154753	1	0.595849	1	0.556718	0.360838	0.127524
HP_0001927	1155	ENSG00000084774	1.05805e-07	0.000806432	0.052343	1	0.589299	0.955319	0.238939	0.882518	0.190905	1	0.503944	1	0.501061	NULL	0	1	0.5	1	0.652766	1	0.749232	INFINITY	0.540651	7.33333	0.268467	11.0303	0.202302	34	0.0513006	6.875	0.239146	17	0.0267833	4	0.0101514	INFINITY	0.5	5.33333	0.209191	0.0254882	0.052851	NULL	0	0.800109	0.127961	1	0.533611
HP_0001947	1196	ENSG00000084774	3.40329e-07	0.00145441	0.0542231	1.51972e-07	0.137032	1	0.782211	0.805644	0.165717	0.121772	0.00908666	0.0605536	0.00813134	NULL	0	1	0.519915	1	0.705478	0.886723	0.719612	372	0.178447	1.83333	0.069139	8.27273	0.230312	8.5	0.152242	6.875	0.253072	INFINITY	0.511402	8	0.0471959	INFINITY	0.502426	2.18182	0.168473	0.042317	0.0620063	NULL	0	0.000473323	0.263551	1	0.543821
HP_0001987	42	ENSG00000084774	5.00305e-20	4.84219e-10	0.00190554	2,24229208447358e-311	0.0031274	5.54261e-16	0.137113	0.797809	0.226794	1.60925e-15	0.000207868	5.94612e-10	0.00020734	NULL	0	0.0701384	0.0620188	1.68007e-27	0.0307135	7.08109e-78	0.383992	295	0.196906	2.2	0.179574	2.28931	0.0780818	2.42857	0.0493172	2.61905	0.110657	2.83333	0.0130212	INFINITY	0.516628	INFINITY	0.513815	3.42857	0.24527	5.14997e-20	0.127389	NULL	0	3.3607e-69	0.0164856	1	0.517469
HP_0002136	2623	ENSG00000084774	7.80629e-07	0.00221148	0.118914	0.350362	0.151726	1	0.817992	0.80236	0.123882	1	0.541018	1	0.526076	NULL	0	1	0.513548	0.305761	0.00652529	1	0.530823	INFINITY	0.585366	3.88235	0.313945	4.38554	0.189138	5.66667	0.0738508	9.16667	0.40933	17	0.0410735	8	0.0659625	INFINITY	0.535543	4.36364	0.333303	1	0.516456	NULL	0	0.961929	0.103809	1	0.559378
HP_0003741	10	ENSG00000085998	3.88144e-20	4.25985e-10	0.000453124	0.000504833	0.0033789	7.58767e-29	4.63714e-05	0.331851	0.000144103	1	0.505993	1	0.501553	NULL	0	NULL	0	1	0.551042	1	0.50749	379	0.0438624	6	0.153519	INFINITY	0.515112	INFINITY	0.502515	6	0.124926	INFINITY	0.500023	INFINITY	0.500566	INFINITY	0.500023	6	0.142734	NULL	0	NULL	0	0.675957	0.0063421	NULL	0
HP_0011002	873	ENSG00000086300	6.59485e-08	0.000635238	0.0395578	1	0.534429	1	0.558358	0.818682	0.0190215	1	0.510352	1	0.501087	1	0.686522	NULL	0	NULL	0	1	0.506272	181	0.0161765	1.5	0.00811092	INFINITY	0.669672	INFINITY	0.563551	2	0.0431827	INFINITY	0.533554	INFINITY	0.531968	INFINITY	0.525262	1.5	0.00738593	NULL	0	NULL	0	NULL	0	NULL	0
HP_0002180	1354	ENSG00000087086	3.07028e-07	0.00138075	0.0613725	0.00960547	0.173871	1.10835e-09	0.00185546	0.773696	0.0706408	1	0.536752	1	0.517993	0.202658	0.625602	1	0.511854	0.931014	0.208086	1	0.5	501	0.109872	29	0.509836	26	0.224594	INFINITY	0.540477	28	0.462152	INFINITY	0.514323	INFINITY	0.531094	INFINITY	0.507026	30	0.511558	0.738827	0.399464	NULL	0	0.0205581	0.0408887	NULL	0
HP_0001344	1913	ENSG00000087258	8.38742e-07	0.00229311	0.0867298	0.215233	0.425542	0.131407	0.34269	0.78245	0.136203	1	0.545303	1	0.548115	NULL	0	NULL	0	1	0.507282	0.840181	0.397966	INFINITY	0.582491	2.875	0.2421	9.2	0.34964	INFINITY	0.5649	17	0.48955	INFINITY	0.525593	INFINITY	0.556286	INFINITY	0.53058	22.5	0.600354	1	0.689856	1	0.623829	0.0959863	0.76719	NULL	0
HP_0007663	2378	ENSG00000087266	1.04077e-06	0.00255703	0.107787	0.659737	0.567551	9.10483e-09	0.0402635	0.816745	0.0544983	1	0.534676	1	0.509087	0.743209	0.812521	NULL	0	NULL	0	1	0.547125	INFINITY	0.54297	INFINITY	0.605747	23	0.0458707	INFINITY	0.51038	26	0.0504034	INFINITY	0.502176	INFINITY	0.508023	INFINITY	0.5	INFINITY	0.613045	NULL	0	1	0.500111	NULL	0	1	0.50197
HP_0002135	223	ENSG00000088256	1.72904e-12	3.09276e-06	0.0101143	1.97337e-27	0.229859	1	0.795767	0.809594	0.281561	0.91327	0.00971378	0.272827	0.00911823	1	0.905629	NULL	0	NULL	0	1.43339e-39	0.532111	156	0.00911647	2.75	0.187591	5	0.177476	INFINITY	0.566446	4.8	0.230361	INFINITY	0.51846	8	0.0628175	13	0.0141963	2.75	0.169494	2.01089e-08	0.315923	0.410577	0.175458	3.74506e-11	0.466018	1	0.583571
HP_0003394	1425	ENSG00000088256	4.01074e-07	0.00158013	0.0646786	2.79285e-12	0.127052	0.0135392	0.240245	0.764331	0.18151	1	0.503171	1	0.526993	1	0.918805	NULL	0	NULL	0	3.89299e-36	0.364499	152	0.00966776	2.75	0.323711	5	0.400191	2	0.0403504	6	0.510485	INFINITY	0.547885	16	0.180419	INFINITY	0.523602	3.66667	0.425517	0.000108314	0.204573	1	0.574049	3.50173e-07	0.170444	1	0.58852
HP_0000162	6097	ENSG00000088451	8.08616e-05	0.023009	0.276408	0.00113989	0.799662	0.855217	0.782778	NULL	0	1	0.523832	1	0.520431	NULL	0	NULL	0	1	0.585604	0.126984	0.214119	INFINITY	0.58183	3	0.213347	4	0.111932	3	0.0527246	2	0.0510472	INFINITY	0.53722	INFINITY	0.577387	INFINITY	0.521353	3	0.20224	NULL	0	NULL	0	NULL	0	NULL	0
HP_0000476	3533	ENSG00000088451	1.29899e-05	0.009143	0.160205	1	0.941282	1	0.862082	NULL	0	1	0.549883	1	0.53468	NULL	0	NULL	0	1	0.663168	0.180466	0.203104	INFINITY	0.600054	3	0.27189	2	0.0591756	1.5	0.00639369	1.33333	0.0109736	INFINITY	0.547681	INFINITY	0.599873	INFINITY	0.523693	3	0.26654	NULL	0	NULL	0	NULL	0	NULL	0
HP_0001680	4276	ENSG00000088451	1.65872e-05	0.0103437	0.193905	0.000539573	0.478274	1	0.780258	NULL	0	1	0.537211	1	0.537039	NULL	0	NULL	0	1	0.577708	0.204827	0.673183	166	0.0516053	3	0.272764	2	0.0486124	INFINITY	0.601397	2	0.0786777	INFINITY	0.538046	INFINITY	0.591647	INFINITY	0.532106	3	0.273943	NULL	0	NULL	0	NULL	0	NULL	0
HP_0010296	1633	ENSG00000088451	2.41851e-07	0.00122406	0.0739952	1	0.522756	1	0.568607	NULL	0	1	0.556224	1	0.513095	NULL	0	NULL	0	1	0.508729	1	0.500026	INFINITY	0.512212	3	0.116498	INFINITY	0.568852	INFINITY	0.512574	4	0.090217	INFINITY	0.501155	INFINITY	0.50623	INFINITY	0.500023	3	0.0995061	NULL	0	NULL	0	NULL	0	NULL	0
HP_0004446	75	ENSG00000088836	1.48076e-14	2.79775e-07	0.00339859	9.97931e-08	0.00353266	5.23349e-05	4.63736e-05	0.916981	0.665298	0.00107041	0.00415153	0.0179173	0.0062115	0.00107668	0.18648	NULL	0	1	0.767439	0.413647	0.0593902	153	0.00167664	2	0.037747	INFINITY	0.603951	INFINITY	0.532219	2	0.0260105	INFINITY	0.516494	INFINITY	0.516948	INFINITY	0.500906	2	0.0308138	NULL	0	NULL	0	NULL	0	NULL	0
HP_0002200	163	ENSG00000089280	3.48071e-11	1.40769e-05	0.00738726	1	0.565313	0.00105673	0.00041742	0.745815	0.0110991	1	0.535735	1	0.519491	NULL	0	NULL	0	1	0.670821	0.717522	0.279687	273	0.108362	4.07407	0.257195	1.73239	0.0220712	3.88889	0.0402447	5.15385	0.236166	INFINITY	0.517924	INFINITY	0.537186	13	0.037027	5.83333	0.291548	0.7024	0.138604	1	0.544705	NULL	0	1	0.518835
HP_0007354	68	ENSG00000089280	3.23477e-13	1.32705e-06	0.00308152	1.52171e-10	0.0134658	3.46807e-26	0.000185503	0.670835	0.000720617	1	0.523639	1	0.503572	NULL	0	NULL	0	1	0.637666	1	0.504261	190	0.0363439	6.875	0.367789	2.79545	0.0595006	5.83333	0.0643042	8.375	0.307563	INFINITY	0.530566	INFINITY	0.555671	INFINITY	0.513527	7.5	0.397879	1	0.607531	1	0.54357	NULL	0	1	0.523205
HP_0001558	6872	ENSG00000089818	0.000159425	0.0324077	0.312009	0.612079	0.779773	0.129248	0.513591	0.850189	0.68666	1	0.524419	1	0.529699	NULL	0	NULL	0	NULL	0	7.55573e-13	0.668789	INFINITY	0.652077	2.33333	0.296254	3.5	0.355187	2	0.0545743	9	0.568717	INFINITY	0.557957	INFINITY	0.595641	INFINITY	0.532804	2.33333	0.273417	1	0.572559	NULL	0	NULL	0	NULL	0
HP_0008936	3681	ENSG00000089818	9.44311e-06	0.00778367	0.167098	4.69915e-08	0.658595	1	0.785412	0.865018	0.682317	1	0.502106	1	0.523933	NULL	0	NULL	0	NULL	0	5.05075e-12	0.832334	INFINITY	0.671479	1.75	0.0798493	3.5	0.288029	INFINITY	0.609969	4.5	0.355304	INFINITY	0.549412	INFINITY	0.587544	INFINITY	0.509692	1.4	0.0228335	1	0.724597	NULL	0	NULL	0	NULL	0
HP_0200134	1561	ENSG00000089818	5.18406e-07	0.00179865	0.0707487	1	0.749385	0.226799	0.214378	0.915741	0.694775	0.220797	0.0830479	1	0.512037	NULL	0	NULL	0	NULL	0	1	0.527001	INFINITY	0.547408	7	0.249275	INFINITY	0.655004	INFINITY	0.529958	9	0.252583	INFINITY	0.504351	INFINITY	0.534173	INFINITY	0.5	7	0.219498	1	0.671826	NULL	0	NULL	0	NULL	0
HP_0001310	1751	ENSG00000090020	4.90352e-07	0.00174884	0.0794933	2.2993e-23	0.0158535	0.00447076	0.368861	0.816181	0.335814	1	0.504082	1	0.515639	0.00069644	0.113233	1	0.535517	1	0.515183	2.93966e-45	0.142592	INFINITY	0.633223	3.14286	0.337041	1.86667	0.0754529	5	0.185772	1.76923	0.060335	5	0.0421755	5	0.099378	INFINITY	0.535207	3	0.310346	0.000923164	0.14499	0.456575	0.0832401	0.0167093	0.591122	1	0.554703
HP_0002066	1879	ENSG00000090020	4.08265e-07	0.00159436	0.0853005	5.1606e-22	0.0549456	0.0019513	0.154804	0.805003	0.359104	1	0.505122	1	0.514185	0.0180281	0.26739	1	0.545261	0.0401086	0.0619448	2.90829e-34	0.0666242	INFINITY	0.669875	2.2	0.28718	1.86667	0.117487	2.5	0.0768567	2.09091	0.169739	5	0.0462593	3.33333	0.0636009	INFINITY	0.539631	2	0.194798	0.0253751	0.106316	0.529776	0.0529964	0.254703	0.418944	1	0.569515
HP_0002070	2720	ENSG00000090020	2.05489e-06	0.00360465	0.123362	2.50484e-25	0.0415108	0.867514	0.118125	0.843592	0.382368	1	0.553968	1	0.515698	0.0216188	0.111059	1	0.521186	1	0.526709	0.895142	0.477561	INFINITY	0.607102	4.4	0.465645	3.11111	0.260375	5	0.165314	2.55556	0.177831	5	0.047848	INFINITY	0.589959	INFINITY	0.533584	4.8	0.47848	1	0.552757	0.671926	0.142507	0.946735	0.141603	1	0.540635
HP_0002075	788	ENSG00000090020	8.33161e-09	0.000223566	0.0357272	3.36617e-09	0.0039959	0.544916	0.355048	0.815382	0.335905	1	0.54637	1	0.532318	0.0302821	0.282168	1	0.514831	1	0.515678	0.818463	0.682203	INFINITY	0.585555	4.4	0.322316	2.33333	0.0759431	5	0.12568	2.55556	0.11498	5	0.0292891	INFINITY	0.573268	INFINITY	0.516503	4.8	0.333696	1	0.577834	0.0586788	0.0037921	0.713047	0.421102	1	0.53329
HP_0002345	578	ENSG00000090020	1.36225e-08	0.000286543	0.0261965	0.00010381	0.0197153	0.058409	0.0136364	0.846073	0.228413	1	0.533842	1	0.506445	0.218469	0.362779	1	0.501269	1	0.595224	0.847604	0.240788	INFINITY	0.558466	5.5	0.270305	4	0.108956	INFINITY	0.572063	4.6	0.174583	INFINITY	0.51337	INFINITY	0.541561	INFINITY	0.500317	6	0.275381	0.988173	0.184673	0.219774	0.13027	0.163642	0.0544878	1	0.506675
HP_0001258	528	ENSG00000090487	7.50859e-09	0.000212131	0.0239499	2.95067e-18	0.0383906	3.34161e-58	0.000464209	0.809486	0.139486	1	0.516962	1	0.534021	NULL	0	NULL	0	NULL	0	0.939448	0.308373	160	0.0386918	9.5	0.535018	4.5	0.284179	INFINITY	0.609272	5	0.316202	9	0.0430464	INFINITY	0.563322	INFINITY	0.52649	9	0.53284	NULL	0	NULL	0	NULL	0	NULL	0
HP_0002476	4733	ENSG00000090487	2.2821e-05	0.0121511	0.214483	1	0.586452	0.105619	0.0703984	0.914137	0.841476	1	0.512896	1	0.501372	NULL	0	NULL	0	NULL	0	1	0.538563	INFINITY	0.571124	9.5	0.406852	18	0.28418	11	0.0347578	10	0.379073	INFINITY	0.523542	INFINITY	0.555445	INFINITY	0.507364	9	0.406807	NULL	0	NULL	0	NULL	0	NULL	0
HP_0007340	203	ENSG00000090487	1.29122e-10	2.72831e-05	0.00920886	1.80319e-37	0.000666393	3.28315e-77	0.000324977	0.815887	0.103413	1	0.557386	1	0.515729	NULL	0	NULL	0	NULL	0	0.0551511	0.398664	160	0.0246326	9.5	0.555661	9	0.384368	INFINITY	0.617719	6.66667	0.404781	INFINITY	0.536745	INFINITY	0.563283	INFINITY	0.530394	9	0.534885	NULL	0	NULL	0	NULL	0	NULL	0
HP_0000643	198	ENSG00000090861	3.99296e-10	4.82374e-05	0.00897227	1	0.569169	0.0723234	0.059961	0.863539	0.263439	1	0.501245	1	0.50044	0.336148	0.0877181	1	0.502117	0.578882	0.120401	0.319597	0.0753758	INFINITY	0.551251	44	0.515271	32.6667	0.239487	INFINITY	0.546402	26.6667	0.40629	3	0.0059362	INFINITY	0.514002	INFINITY	0.521071	44	0.515271	1	0.554332	NULL	0	NULL	0	1	0.502737
HP_0003429	16	ENSG00000090861	4.30853e-17	1.46762e-08	0.000725229	1	0.62153	6.15752e-06	0.00371092	0.727216	0.0335928	1	0.541892	1	0.510123	0.0987507	0.154551	1	0.517562	0.468523	0.108678	1	0.539924	180	0.0462333	2.09524	0.14491	1.55556	0.00747892	2.5	0.0368054	1.40351	0.00394343	1.5	0.000589248	INFINITY	0.549633	INFINITY	0.517723	2.2	0.124966	0.60311	0.19866	NULL	0	NULL	0	1	0.515995
HP_0002465	1447	ENSG00000090889	1.98364e-07	0.00110752	0.0655938	0.558103	0.0953698	0.724938	0.22866	0.897972	0.722463	1	0.54283	1	0.51134	0.612629	0.693332	NULL	0	NULL	0	0.0844806	0.239568	265	0.0911605	2.42857	0.141704	9	0.366818	INFINITY	0.567951	3.5	0.165458	INFINITY	0.525657	INFINITY	0.534905	3	0.00589302	2.8	0.137262	0.777781	0.0363257	NULL	0	NULL	0	NULL	0
HP_0001876	9559	ENSG00000091106	0.000947403	0.0795611	0.433711	0.000717287	0.578599	1	0.761098	0.81894	0.389735	1	0.507327	1	0.523247	NULL	0	NULL	0	1	0.53689	0.901098	0.474131	305	0.266198	9.5	0.557577	8	0.344056	INFINITY	0.592514	7	0.445554	INFINITY	0.527541	INFINITY	0.560163	INFINITY	0.524728	9.5	0.557169	1	0.64712	1	0.567381	0.00201173	0.630357	1	0.577421
HP_0003281	2544	ENSG00000091106	3.05655e-06	0.00440461	0.115338	0.000831823	0.216843	1	0.743562	0.863635	0.327709	1	0.516538	1	0.511394	NULL	0	NULL	0	1	0.615268	6.08995e-09	0.000794449	507	0.158725	2.71429	0.154599	3.2	0.036315	INFINITY	0.553248	4.2	0.15868	INFINITY	0.513488	INFINITY	0.533028	INFINITY	0.501609	2.71429	0.132883	1	0.648496	0.0904339	0.0283166	1	0.653846	1	0.537889
HP_0001339	1984	ENSG00000091136	4.88215e-07	0.00174499	0.0899855	4.81929e-23	0.0247027	1	0.640225	0.812083	0.170021	1	0.523869	1	0.518056	1	0.500033	NULL	0	1	0.50373	0.00338502	0.097234	227	0.129127	10	0.565085	7.66667	0.41387	12	0.1875	17	0.535151	INFINITY	0.548667	INFINITY	0.570891	3	0.0171444	10	0.565766	1	0.55102	0.0173356	0.0332219	0.574093	0.309978	1	0.53025
HP_0002281	7527	ENSG00000091136	0.000132587	0.0295298	0.341082	1	0.726347	1	0.733306	0.869765	0.285776	1	0.52631	1	0.504762	0.740288	0.154623	NULL	0	1	0.659408	0.557889	0.182246	INFINITY	0.533714	20	0.400127	11.5	0.0715969	12	0.0332155	17	0.297943	INFINITY	0.506435	INFINITY	0.51944	INFINITY	0.501767	20	0.390384	1	0.614228	1	0.500111	1	0.650877	1	0.50974
HP_0011344	7464	ENSG00000091136	0.000217946	0.0379443	0.338549	0.00294845	0.585413	1	0.711925	0.813722	0.249351	1	0.52304	1	0.537102	0.382842	0.154587	NULL	0	1	0.516972	9.02095e-05	0.397647	INFINITY	0.638409	20	0.57958	11.5	0.391754	INFINITY	0.594412	17	0.516079	INFINITY	0.519799	INFINITY	0.559078	INFINITY	0.505965	20	0.580532	1	0.654746	1	0.541825	0.778625	0.618576	1	0.521053
HP_0002365	5625	ENSG00000091483	5.08121e-05	0.0181999	0.25509	0.00019747	0.156495	2.94213e-08	0.0836311	0.797459	0.0720623	1	0.542928	1	0.513159	0.95516	0.812421	NULL	0	1	0.503321	0.332547	0.667391	291	0.0935558	4.73333	0.308603	3.30769	0.16217	4	0.0631264	8.66667	0.347059	INFINITY	0.536302	INFINITY	0.533717	INFINITY	0.533037	3.25	0.193959	1	0.542151	1	0.594022	0.218317	0.968598	1	0.529012
HP_0005584	1098	ENSG00000091483	6.5545e-09	0.000198067	0.049814	3.89669e-06	0.718035	1.40196e-22	0.00116074	0.687929	0.0771674	1	0.557057	1	0.549134	0.808448	0.609519	NULL	0	1	0.637754	1.58249e-85	0.0605852	162	0.065103	2.53571	0.50127	2.09756	0.2811	1.6	0.0348426	1.73333	0.167725	INFINITY	0.564649	INFINITY	0.635242	INFINITY	0.541285	2.78571	0.516106	1	0.766522	1	0.780886	3.93612e-56	0.0477618	1	0.694353
HP_0000968	8185	ENSG00000091592	8.1635e-05	0.0231197	0.370899	1	0.509779	0.982974	0.212808	0.863734	0.290727	0.0574676	0.00991178	1	0.501993	NULL	0	NULL	0	1	0.605658	1	0.5	INFINITY	0.542233	INFINITY	0.772204	INFINITY	0.684747	8	0.0960667	7.5	0.361156	INFINITY	0.528412	INFINITY	0.535209	INFINITY	0.524787	13	0.473129	0.477857	0.153743	0.161984	0.104747	0.997752	0.997761	1	0.538209
HP_0000548	1292	ENSG00000091622	5.19825e-07	0.00180113	0.0585596	1	0.756235	4.78486e-32	0.00032469	0.841516	0.301665	1	0.551905	1	0.512323	1	0.925366	NULL	0	NULL	0	1	0.821888	290	0.0495853	INFINITY	0.753615	INFINITY	0.572406	INFINITY	0.518334	INFINITY	0.725468	INFINITY	0.504918	INFINITY	0.520373	INFINITY	0.501745	INFINITY	0.754023	NULL	0	NULL	0	NULL	0	NULL	0
HP_0002058	24	ENSG00000092054	4.98995e-21	1.51248e-10	0.00108779	1.63533e-24	0.00112665	1.92391e-05	0.000788534	0.71682	0.0148458	1	0.524474	1	0.516568	1	0.905705	1	0.512918	0.766843	0.095166	1	0.504686	229	0.0723383	3	0.155011	2.33333	0.0623669	2	0.00883833	2.14286	0.0790917	INFINITY	0.518379	INFINITY	0.546118	INFINITY	0.500068	9	0.416217	NULL	0	7.31895e-06	0.00468227	0.927659	0.473773	NULL	0
HP_0000548	12	ENSG00000092200	9.32984e-17	2.16765e-08	0.000543897	2.14916e-28	0.00148512	3.11879e-44	4.63843e-05	0.624833	0.00418078	1	0.551905	1	0.512323	0.36972	0.74246	NULL	0	NULL	0	1	0.821888	176	0.012283	2	0.0461859	2.33333	0.00507637	INFINITY	0.518334	2.5	0.0478629	INFINITY	0.504918	1.5	0.000407923	INFINITY	0.501745	2.5	0.0754204	NULL	0	NULL	0	NULL	0	NULL	0
HP_0007440	8578	ENSG00000092330	0.00076362	0.0713794	0.38899	4.02342e-27	0.190152	3.89162e-17	0.087804	0.71957	0.0429169	NULL	0	1	0.537585	1	0.82129	NULL	0	NULL	0	2.85479e-11	0.334022	659	0.306457	4.57143	0.416289	3.66667	0.219028	4	0.0707419	11.9	0.552467	INFINITY	0.537956	INFINITY	0.593597	INFINITY	0.527299	4.8	0.439371	0.785672	0.536753	NULL	0	NULL	0	0.271875	0.166008
HP_0003560	5	ENSG00000092529	5.33279e-30	4.47975e-15	0.00022686	4.80661e-96	0.000358901	5.01881e-51	0.000232169	0.685899	0.00122717	1	0.506756	0.925715	0.042455	0.275044	0.413218	NULL	0	1	0.504901	0.400392	0.638306	198	0.106715	1.33333	0.0161978	1.28571	0.00331216	1.36364	0.00240472	1.3125	0.0042196	1.5	0.00127042	1.4	0.00140653	INFINITY	0.529537	1.16667	0.00376588	NULL	0	1	0.62059	NULL	0	NULL	0
HP_0000104	2907	ENSG00000092621	5.35654e-06	0.0058465	0.13192	4.57168e-108	0.0895385	6.32624e-21	0.0252647	0.799475	0.361877	1	0.517723	1	0.55324	NULL	0	1	0.513136	0.220425	0.0398271	0.0184351	0.515376	INFINITY	0.633917	2.625	0.246143	5.375	0.285306	3.75	0.0717916	4.5	0.303549	4	0.0300871	3	0.0361227	INFINITY	0.530178	2.69565	0.22672	1	0.646374	NULL	0	1	0.810245	NULL	0
HP_0000269	847	ENSG00000092621	3.02223e-08	0.000428429	0.0384249	3.8145e-35	0.0739734	2.79144e-16	0.0424811	0.806181	0.353998	1	0.535904	1	0.530967	NULL	0	1	0.508259	1	0.522049	0.316391	0.061854	162	0.0372	3	0.271605	4.3	0.239441	2.14286	0.0516717	3.85714	0.251554	2	0.014381	INFINITY	0.587125	INFINITY	0.524974	3.1	0.284353	1	0.744224	NULL	0	0.0534116	0.407782	NULL	0
HP_0000561	5297	ENSG00000092621	4.99324e-05	0.0180402	0.240074	0.343755	0.130428	0.000763769	0.0267625	0.862649	0.346378	1	0.5436	1	0.524981	NULL	0	1	0.504653	0.831045	0.117969	0.142209	0.0524142	INFINITY	0.551532	12.6	0.435868	32.25	0.308648	INFINITY	0.546546	27	0.469906	INFINITY	0.516996	INFINITY	0.540564	INFINITY	0.525109	15.5	0.456309	0.988173	0.293391	NULL	0	1	0.505876	NULL	0
HP_0001059	1366	ENSG00000092621	7.80203e-08	0.000691491	0.0619276	0.883054	0.651521	4.2805e-09	0.051313	0.84927	0.431291	1	0.540914	1	0.530633	NULL	0	1	0.5	1	0.521734	1	0.502198	INFINITY	0.555989	15.75	0.425288	10.75	0.1482	7.5	0.062789	27	0.440611	INFINITY	0.504715	INFINITY	0.53654	INFINITY	0.522532	15.5	0.443513	1	0.574173	NULL	0	1	0.574281	NULL	0
HP_0001176	1175	ENSG00000092621	1.0364e-07	0.000798061	0.0532759	3.681e-05	0.365285	1.39873e-07	0.0589764	0.837247	0.303787	1	0.579633	1	0.53025	NULL	0	1	0.531834	0.108581	0.149254	0.0446067	0.0198104	201	0.139651	4.2	0.399229	3.48649	0.207481	3	0.0562231	3.375	0.273906	4	0.0258445	3	0.0486511	INFINITY	0.525323	4.76923	0.431693	0.1194	0.207482	NULL	0	1.3506e-05	0.756312	NULL	0
HP_0001339	635	ENSG00000092621	5.57722e-09	0.000182565	0.0288008	9.88691e-13	0.0520193	1.11036e-10	0.0576495	0.858641	0.413042	1	0.523869	1	0.518056	NULL	0	1	0.505076	1	0.50373	0.728028	0.836106	INFINITY	0.600236	3.31579	0.324066	1.67532	0.0480316	1.875	0.0130171	2.7	0.137654	1.33333	0.00258527	3	0.0296626	INFINITY	0.538416	3.44444	0.30547	1	0.55102	NULL	0	0.606934	0.365845	NULL	0
HP_0001558	716	ENSG00000092621	3.85419e-09	0.000151498	0.0325085	1.53261e-30	0.054441	1.30763e-24	0.0122206	0.786707	0.369345	1	0.524419	1	0.529699	NULL	0	1	0.540323	1	0.529096	5.59209e-17	0.179267	282	0.24286	1.90909	0.128354	1.67532	0.0746879	1.5	0.0138479	2.25	0.197003	2	0.0211124	3	0.0445857	INFINITY	0.532804	1.77143	0.10311	1	0.572559	NULL	0	0.356852	0.534257	NULL	0
HP_0001655	1826	ENSG00000092621	1.15542e-06	0.00269554	0.0827555	0.295049	0.0727636	0.000226192	0.0355271	0.846423	0.363604	0.313084	0.0311916	1	0.507584	NULL	0	1	0.514177	0.869166	0.21456	1	0.500026	282	0.0565602	63	0.466123	25.8	0.153138	15	0.0401541	27	0.378201	INFINITY	0.51516	INFINITY	0.523771	INFINITY	0.500204	62	0.469023	0.248673	0.182996	NULL	0	1	0.797686	NULL	0
HP_0001669	1865	ENSG00000092621	3.71497e-07	0.00152019	0.0845575	6.93603e-14	0.0914447	1.48493e-12	0.0409707	0.867227	0.439109	1	0.527833	1	0.526027	NULL	0	1	0.500211	1	0.532619	1	0.546133	INFINITY	0.561979	5.25	0.211552	129	0.22325	INFINITY	0.524347	13.5	0.324855	INFINITY	0.508841	INFINITY	0.539173	INFINITY	0.522806	5.16667	0.207336	1	0.571046	NULL	0	1	0.558231	NULL	0
HP_0001838	1164	ENSG00000092621	1.12734e-07	0.000832674	0.0528394	4.5806e-25	0.122967	1.20697e-22	0.0351684	0.806727	0.414319	1	0.549373	1	0.544266	NULL	0	1	0.520745	0.0554404	0.188902	0.262176	0.909617	208	0.152799	2.25	0.209451	3.225	0.189069	1.875	0.0114849	3	0.195016	2	0.0108493	3	0.0314585	INFINITY	0.539425	2.38462	0.198965	1	0.603464	NULL	0	1	0.616651	NULL	0
HP_0001848	1396	ENSG00000092621	1.46201e-07	0.000949426	0.0632648	0.644632	0.311009	4.98863e-05	0.0514331	0.874977	0.379432	1	0.517438	1	0.504996	NULL	0	1	0.5	0.242906	0.297112	0.348908	0.138274	INFINITY	0.552071	12.6	0.352896	21.5	0.233617	15	0.0822532	27	0.44743	INFINITY	0.516949	INFINITY	0.53417	INFINITY	0.523248	8.85714	0.331687	1	0.519279	NULL	0	0.920683	0.391678	NULL	0
HP_0002089	822	ENSG00000092621	3.9097e-08	0.000487889	0.0373128	1.02377e-33	0.0793578	1.21318e-24	0.00864071	0.804585	0.37128	1	0.504108	1	0.51364	NULL	0	0.0887616	0.0424628	1	0.550117	2.26289e-11	0.256073	200	0.17921	3.9375	0.344076	1.74324	0.0421698	1.5	0.00708125	3	0.1867	2	0.0113936	3	0.028325	INFINITY	0.532501	4.13333	0.364775	0.182129	0.112239	NULL	0	1	0.544519	NULL	0
HP_0003826	688	ENSG00000092621	1.27728e-08	0.000277377	0.0311962	5.5322e-18	0.0682959	5.21714e-11	0.0457077	0.809602	0.289124	1	0.55806	1	0.515021	NULL	0	1	0.501482	1	0.524604	0.000570316	0.113571	271	0.197787	2.625	0.18763	4.60714	0.203138	1.875	0.0128775	3	0.158475	2	0.0103836	3	0.0234878	INFINITY	0.528113	2.69565	0.178652	1	0.552243	NULL	0	1	0.855782	NULL	0
HP_0100679	1679	ENSG00000092621	2.53594e-07	0.00125371	0.0761935	4.17264e-27	0.188872	4.59849e-19	0.0171373	0.805199	0.380705	1	0.533552	1	0.531211	NULL	0	1	0.546344	1	0.523987	2.50127e-25	0.0843584	162	0.0462425	2.1	0.263296	2.74468	0.201443	2.5	0.0466509	2.7	0.230713	4	0.0414322	3	0.071837	INFINITY	0.532084	2.13793	0.26257	1	0.663882	NULL	0	2.67062e-05	0.664668	NULL	0
HP_0004327	2	ENSG00000092758	1.89331e-36	2.4864e-18	9.07194e-05	4.67568e-69	0.000410046	1.36934e-18	0.0028781	0.691511	0.00339179	1.19987e-07	0.00223388	7.7835e-08	0.00238367	4.60035e-09	0.344024	NULL	0	1	0.522393	0.958068	0.112242	899	0.211104	2	0.0947111	1	0.000181439	1	0.000181439	1	0.000136079	INFINITY	0.531434	1	0.000362878	INFINITY	0.526717	1	0.000226799	3.30521e-29	0.00163983	NULL	0	1.44225e-16	0.00860617	NULL	0
HP_0000713	10744	ENSG00000093072	0.00143562	0.0980443	0.486969	0.177035	0.0346699	1	0.7075	0.866769	0.55763	1	0.557072	1	0.514756	0.0662087	0.221776	NULL	0	1	0.660802	0.135143	0.0331974	INFINITY	0.583284	INFINITY	0.801206	INFINITY	0.703349	INFINITY	0.592938	INFINITY	0.768481	INFINITY	0.530979	INFINITY	0.559126	INFINITY	0.50102	INFINITY	0.803427	NULL	0	NULL	0	NULL	0	NULL	0
HP_0000965	14918	ENSG00000093072	0.0157811	0.320269	0.676553	9.60787e-06	0.607974	0.513662	0.53764	0.853458	0.606955	1	0.559111	1	0.514118	1	0.654556	NULL	0	1	0.521633	0.0257426	0.500795	INFINITY	0.649433	INFINITY	0.812653	INFINITY	0.732018	INFINITY	0.614603	INFINITY	0.793424	INFINITY	0.534014	INFINITY	0.577687	INFINITY	0.5322	INFINITY	0.817914	NULL	0	NULL	0	NULL	0	NULL	0
HP_0000979	12470	ENSG00000093072	0.00375661	0.158647	0.565584	7.78235e-19	0.394475	1.17526e-37	0.0593669	0.870517	0.622384	1	0.533558	1	0.519662	0.000212195	0.230692	NULL	0	0.255343	0.0689132	6.43095e-05	0.771725	INFINITY	0.563316	2	0.0885341	INFINITY	0.681241	INFINITY	0.562319	INFINITY	0.760885	INFINITY	0.528347	INFINITY	0.554744	INFINITY	0.516509	INFINITY	0.769503	NULL	0	NULL	0	NULL	0	NULL	0
HP_0001063	10972	ENSG00000093072	0.00217745	0.120821	0.4978	2.64141e-42	0.136221	2.53975e-17	0.0620792	0.880353	0.700166	1	0.546064	1	0.531979	0.00764409	0.551456	NULL	0	1	0.519235	7.59395e-19	0.871932	INFINITY	0.619527	2	0.132571	2	0.041695	INFINITY	0.592078	2	0.075904	INFINITY	0.52611	INFINITY	0.584456	INFINITY	0.524432	2	0.116419	NULL	0	NULL	0	NULL	0	NULL	0
HP_0001297	15363	ENSG00000093072	0.0265224	0.408252	0.696924	0.000131056	0.338118	0.0242777	0.131291	0.826319	0.509167	1	0.511535	1	0.530445	0.113132	0.113477	NULL	0	1	0.586835	7.38944e-07	0.862572	INFINITY	0.640083	2	0.247823	INFINITY	0.752676	INFINITY	0.637452	INFINITY	0.806977	INFINITY	0.555888	INFINITY	0.605562	INFINITY	0.531029	2	0.237207	NULL	0	NULL	0	NULL	0	NULL	0
HP_0001882	11187	ENSG00000093072	0.00264413	0.133149	0.507946	1.10606e-13	0.430881	0.0978951	0.180576	0.851041	0.613066	1	0.502444	1	0.509699	1	0.5	NULL	0	1	0.507365	3.52691e-16	0.665216	193	0.173583	INFINITY	0.810298	INFINITY	0.735652	INFINITY	0.606611	INFINITY	0.795042	INFINITY	0.534281	INFINITY	0.600436	INFINITY	0.53587	INFINITY	0.816882	NULL	0	NULL	0	NULL	0	NULL	0
HP_0001894	6179	ENSG00000093072	2.25419e-05	0.0120758	0.280024	1	0.595955	1	0.551155	0.89837	0.543961	1	0.542713	1	0.515297	1	0.5	NULL	0	1	0.627344	1	0.514505	INFINITY	0.581347	2	0.092314	2	0.0170851	INFINITY	0.556784	2	0.044095	INFINITY	0.512463	INFINITY	0.541965	INFINITY	0.50426	2	0.0823439	NULL	0	NULL	0	NULL	0	NULL	0
HP_0001974	2718	ENSG00000093072	3.28289e-06	0.00456634	0.123293	2.83091e-07	0.621149	4.62782e-05	0.181654	0.791898	0.396074	0.824006	0.0179239	0.393692	0.00538944	1	0.5	NULL	0	1	0.580065	0.489014	0.897186	246	0.213064	2	0.164073	2	0.0718077	INFINITY	0.62699	2	0.130143	INFINITY	0.548832	INFINITY	0.605942	INFINITY	0.535223	2	0.147698	NULL	0	NULL	0	NULL	0	NULL	0
HP_0002170	11586	ENSG00000093072	0.00550608	0.191799	0.525871	5.09429e-41	0.321861	1.59098e-10	0.174656	0.828059	0.567909	1	0.519185	1	0.543456	0.00191745	0.374104	NULL	0	0.48297	0.394017	1.36403e-43	0.879667	INFINITY	0.684641	2	0.339506	INFINITY	0.751452	INFINITY	0.644835	INFINITY	0.80837	INFINITY	0.547476	INFINITY	0.606708	INFINITY	0.52805	2	0.322803	NULL	0	NULL	0	NULL	0	NULL	0
HP_0002301	13183	ENSG00000093072	0.00333822	0.149583	0.597516	0.952956	0.432017	0.96275	0.27441	0.86847	0.465725	1	0.519309	1	0.507042	0.148135	0.20626	NULL	0	0.805965	0.315005	0.204841	0.0615767	INFINITY	0.540498	INFINITY	0.764855	INFINITY	0.65313	INFINITY	0.544486	INFINITY	0.738612	INFINITY	0.517065	INFINITY	0.521461	INFINITY	0.500385	INFINITY	0.771473	NULL	0	NULL	0	NULL	0	NULL	0
HP_0002321	16387	ENSG00000093072	0.029377	0.427689	0.743343	2.35317e-07	0.248552	0.000614423	0.209136	0.826973	0.50978	1	0.525433	1	0.53721	0.92731	0.186588	NULL	0	1	0.555711	0.217421	0.924426	INFINITY	0.634248	INFINITY	0.817555	INFINITY	0.750147	INFINITY	0.628895	INFINITY	0.804944	INFINITY	0.538762	INFINITY	0.589839	INFINITY	0.526741	INFINITY	0.823906	NULL	0	NULL	0	NULL	0	NULL	0
HP_0002381	2629	ENSG00000093072	3.18079e-06	0.00449409	0.119132	0.699117	0.271606	0.607872	0.291319	0.878692	0.560239	1	0.525739	1	0.509395	0.0104709	0.119684	NULL	0	0.784444	0.11749	0.326395	0.510269	INFINITY	0.5324	2	0.0546946	2	0.013685	INFINITY	0.535345	2	0.0329436	INFINITY	0.506978	INFINITY	0.545088	INFINITY	0.521615	2	0.0530179	NULL	0	NULL	0	NULL	0	NULL	0
HP_0002617	17376	ENSG00000093072	0.11608	0.740514	0.788421	8.26821e-49	0.298159	0.106318	0.548502	0.838786	0.548271	1	0.531989	1	0.549686	0.195443	0.623711	NULL	0	1	0.669665	7.8284e-05	0.927848	INFINITY	0.641953	INFINITY	0.821271	INFINITY	0.755842	INFINITY	0.636644	INFINITY	0.810654	INFINITY	0.563955	INFINITY	0.634421	INFINITY	0.539952	INFINITY	0.830255	NULL	0	NULL	0	NULL	0	NULL	0
HP_0002637	14468	ENSG00000093072	0.0160967	0.323301	0.656651	2.20497e-80	0.100169	1.64107e-15	0.0889962	0.846705	0.637506	1	0.532048	1	0.536009	0.557793	0.42419	NULL	0	1	0.503618	2.79165e-21	0.734263	INFINITY	0.670177	2	0.36695	INFINITY	0.768529	INFINITY	0.651069	INFINITY	0.818726	INFINITY	0.576998	INFINITY	0.638451	INFINITY	0.54255	2	0.363636	NULL	0	NULL	0	NULL	0	NULL	0
HP_0003745	15229	ENSG00000093072	0.0468324	0.524871	0.691473	2.17141e-94	0.404403	0.00153311	0.530994	0.832115	0.611276	1	0.52213	1	0.522335	1	0.654408	NULL	0	0.578828	0.299252	6.22843e-34	0.647973	INFINITY	0.710361	INFINITY	0.828551	2	0.256629	INFINITY	0.649746	INFINITY	0.818471	INFINITY	0.570105	INFINITY	0.638939	INFINITY	0.544134	INFINITY	0.835906	NULL	0	NULL	0	NULL	0	NULL	0
HP_0100576	14929	ENSG00000093072	0.0099006	0.255839	0.676623	0.00497049	0.344736	0.22121	0.537709	0.888722	0.605449	1	0.578636	1	0.52089	0.905472	0.247241	NULL	0	0.949196	0.353798	1	0.746982	INFINITY	0.615664	INFINITY	0.801487	INFINITY	0.726387	INFINITY	0.606735	INFINITY	0.790292	INFINITY	0.548178	INFINITY	0.595178	INFINITY	0.52946	INFINITY	0.806472	NULL	0	NULL	0	NULL	0	NULL	0
HP_0001541	11182	ENSG00000093167	0.00295762	0.140815	0.507627	0.0110046	0.907398	0.00510471	0.344871	0.86685	0.655758	1	0.505356	1	0.502905	1	0.91885	NULL	0	NULL	0	7.33126e-64	0.288245	INFINITY	0.654894	1.4	0.0295987	3.5	0.286	2.5	0.0745869	5	0.402851	INFINITY	0.539177	INFINITY	0.59043	INFINITY	0.53432	1.75	0.0706374	NULL	0	NULL	0	NULL	0	NULL	0
HP_0002894	9290	ENSG00000093167	0.0010155	0.0823879	0.421506	2.81336e-05	0.828753	0.0123268	0.505897	0.847994	0.59083	1	0.525307	1	0.531543	1	0.5	NULL	0	NULL	0	5.00487e-07	0.417939	185	0.169147	1.3125	0.0481851	3.5	0.419056	2.5	0.122323	5	0.575091	INFINITY	0.571824	INFINITY	0.629492	INFINITY	0.541652	1.55556	0.128811	NULL	0	NULL	0	NULL	0	NULL	0
HP_0005214	9124	ENSG00000093167	0.00113879	0.0872737	0.414012	0.00123337	0.576197	1	0.789403	0.838329	0.593502	1	0.537006	1	0.532583	1	0.918832	NULL	0	NULL	0	1.18591e-33	0.446135	INFINITY	0.663354	7	0.592431	1.4	0.0253199	1.25	0.00471912	5	0.4686	INFINITY	0.549142	INFINITY	0.602959	INFINITY	0.522325	4.66667	0.500454	NULL	0	NULL	0	NULL	0	NULL	0
HP_0010784	8562	ENSG00000093167	0.00094107	0.0792932	0.388423	2.425e-15	0.517814	0.0046438	0.338084	0.80951	0.394731	1	0.541723	1	0.544442	0.39398	0.83484	NULL	0	NULL	0	2.93975e-32	0.530185	185	0.191943	1.23529	0.0326181	2.33333	0.33852	2.5	0.112643	5	0.578596	INFINITY	0.562945	INFINITY	0.626276	INFINITY	0.540489	1.4	0.0703625	NULL	0	NULL	0	NULL	0	NULL	0
HP_0100273	6204	ENSG00000093167	0.000146921	0.0310995	0.281348	0.00870911	0.738868	0.196163	0.593261	0.824396	0.45812	1	0.542305	1	0.531603	0.387103	0.844733	NULL	0	NULL	0	1.28137e-05	0.509987	185	0.138679	1.23529	0.0162351	3.5	0.386785	5	0.170786	INFINITY	0.804861	INFINITY	0.561199	INFINITY	0.615754	INFINITY	0.535214	1.4	0.039454	NULL	0	NULL	0	NULL	0	NULL	0
HP_0100615	5784	ENSG00000093167	8.86414e-05	0.0241006	0.262361	1.60755e-33	0.584213	0.00825904	0.53463	0.809836	0.468822	1	0.518132	1	0.537078	1	0.5	NULL	0	NULL	0	6.10409e-24	0.473874	185	0.191554	1.23529	0.0255375	2.33333	0.279234	1.66667	0.026354	5	0.546312	INFINITY	0.564683	INFINITY	0.623741	INFINITY	0.541413	1.4	0.0551574	NULL	0	NULL	0	NULL	0	NULL	0
HP_0100743	8426	ENSG00000093167	0.000462564	0.0554527	0.381854	1	0.905786	0.654858	0.641638	0.884636	0.410061	1	0.562695	1	0.511156	1	0.918885	NULL	0	NULL	0	0.996007	0.798518	185	0.0605456	1.5	0.0168132	7	0.244902	5	0.0677966	INFINITY	0.757364	INFINITY	0.517629	INFINITY	0.542871	INFINITY	0.527826	2	0.0586423	NULL	0	NULL	0	NULL	0	NULL	0
HP_0100833	4611	ENSG00000093167	3.13746e-05	0.0142689	0.208983	0.582156	0.643384	0.611019	0.528571	0.850119	0.387271	1	0.578428	1	0.517577	0.419602	0.844837	NULL	0	NULL	0	0.65443	0.551302	185	0.0734681	1.4	0.0170867	7	0.40165	5	0.1061	INFINITY	0.78517	INFINITY	0.541062	INFINITY	0.58634	INFINITY	0.533493	1.75	0.0401106	NULL	0	NULL	0	NULL	0	NULL	0
HP_0004331	3353	ENSG00000094631	6.52163e-06	0.00645713	0.152057	0.047835	0.275634	1	0.676939	0.801945	0.360698	1	0.531786	1	0.528671	0.12418	0.362687	1	0.517388	0.157444	0.128397	2.12481e-08	0.104265	372	0.259308	3.69811	0.338805	2.79487	0.149018	15.5	0.162578	3	0.188109	20	0.0502018	6.25	0.102127	INFINITY	0.523922	3.49057	0.324475	1	0.51737	0.0109866	0.0993747	NULL	0	1	0.603906
HP_0001541	69	ENSG00000095002	5.72347e-13	1.77003e-06	0.00313238	5.62892e-21	0.192541	5.59142e-23	0.0412098	0.712401	0.0710157	1	0.505356	1	0.502905	1	0.91885	NULL	0	1	0.512557	1.96432e-95	0.0290685	154	0.0155711	2.4375	0.248366	1.72289	0.0559288	3	0.0968313	3.25926	0.268431	9	0.053432	6.5	0.100327	10	0.034093	3.11429	0.317142	NULL	0	0.540661	0.147618	0.000397269	0.636687	1	0.582693
HP_0005214	141	ENSG00000095002	1.28994e-13	8.3434e-07	0.00639804	8.25858e-24	0.118757	2.52081e-23	0.0419801	0.623538	0.0109747	1	0.537006	1	0.532583	1	0.918832	NULL	0	8.12611e-06	0.113435	6.00942e-68	0.0645213	196	0.185452	2.85366	0.324349	1.93243	0.0953807	5	0.180869	3.66667	0.36555	9	0.0805427	6.5	0.139668	12	0.0230057	3.75862	0.425946	NULL	0	1	0.600358	3.26319e-09	0.0119873	1	0.586048
HP_0000548	110	ENSG00000095464	5.60184e-11	1.78989e-05	0.00498572	1.34944e-27	0.0018436	3.65918e-17	0.00255114	0.723486	0.0240755	1	0.551905	1	0.512323	0.36972	0.74246	NULL	0	0.986916	0.150111	1	0.821888	235	0.037121	INFINITY	0.753615	INFINITY	0.572406	INFINITY	0.518334	INFINITY	0.725468	INFINITY	0.504918	INFINITY	0.520373	INFINITY	0.501745	INFINITY	0.754023	NULL	0	NULL	0	0.375375	0.0264925	0.0595287	0.025394
HP_0007663	17	ENSG00000095464	8.13628e-21	1.93584e-10	0.000770556	2.58753e-82	0.000102428	2.24111e-32	0.00371092	0.704473	0.00129758	1	0.534676	1	0.509087	0.0987507	0.0997927	NULL	0	0.174971	0.00442581	1	0.547125	196	0.0322727	INFINITY	0.605747	INFINITY	0.554845	INFINITY	0.51038	INFINITY	0.550222	INFINITY	0.502176	INFINITY	0.508023	INFINITY	0.5	INFINITY	0.613045	NULL	0	NULL	0	5.85711e-09	0.000559806	3.25269e-07	0.00197023
HP_0001310	14613	ENSG00000095485	0.0204097	0.361628	0.663413	0.12387	0.700272	1	0.883938	0.814545	0.324326	1	0.504082	1	0.515639	NULL	0	NULL	0	NULL	0	1.31888e-10	0.887698	INFINITY	0.633223	4	0.406592	7	0.447133	INFINITY	0.636355	3	0.282335	INFINITY	0.542198	INFINITY	0.600354	INFINITY	0.535207	4	0.418214	NULL	0	NULL	0	NULL	0	NULL	0
HP_0002078	8053	ENSG00000095485	0.000312141	0.0454797	0.365182	1	0.638297	0.03661	0.251299	0.825011	0.41493	0.676169	0.00820609	1	0.523546	NULL	0	NULL	0	NULL	0	1	0.689076	INFINITY	0.588881	4	0.403909	1.75	0.0368221	INFINITY	0.618357	3	0.174225	INFINITY	0.538953	INFINITY	0.573916	INFINITY	0.530972	4	0.388355	NULL	0	NULL	0	NULL	0	NULL	0
HP_0002317	6230	ENSG00000095485	0.000101969	0.0258657	0.28245	0.00286375	0.372419	1	0.554308	0.83988	0.400562	1	0.569552	1	0.520199	NULL	0	NULL	0	NULL	0	1	0.828081	153	0.00748062	4	0.267489	7	0.320352	INFINITY	0.572471	3	0.154191	INFINITY	0.51317	INFINITY	0.573287	INFINITY	0.529628	4	0.275377	NULL	0	NULL	0	NULL	0	NULL	0
HP_0001287	85	ENSG00000095585	2.48923e-16	3.5573e-08	0.00385592	8.84379e-50	0.0513123	0.0699719	0.306175	0.657761	0.0217203	0.0446894	0.0194825	0.247686	0.0185012	NULL	0	NULL	0	1	0.570195	0.718029	0.57049	157	0.0160134	2.57143	0.182226	1.71429	0.0148793	INFINITY	0.593903	2.28571	0.105516	3.5	0.0117492	1.46667	0.00308474	INFINITY	0.514199	2.05	0.142624	7.44727e-11	0.165548	0.12613	0.0375251	5.28563e-57	0.024925	0.28624	0.0647782
HP_0002754	1122	ENSG00000095585	4.50467e-08	0.000524052	0.0509005	1.00752e-16	0.140462	0.329689	0.316078	0.688299	0.0660364	0.750864	0.03793	0.301652	0.00435346	NULL	0	NULL	0	1	0.669196	3.11688e-64	0.169025	174	0.0758064	4	0.442	2.66667	0.199065	INFINITY	0.618428	3.42857	0.31747	3.5	0.0419634	7.33333	0.134873	INFINITY	0.531189	4.1	0.456744	0.0233653	0.253509	1	0.647809	6.73925e-12	0.211157	1	0.604171
HP_0100658	160	ENSG00000095585	7.03855e-14	6.14529e-07	0.00725262	7.23874e-16	0.0480922	0.175749	0.306583	0.694107	0.025373	0.100407	0.0130295	0.0434884	0.0102522	NULL	0	NULL	0	1	0.649732	2.60073e-40	0.202806	162	0.0228457	3	0.225828	1.84615	0.0218485	INFINITY	0.591496	2.4	0.144644	3.5	0.023571	2	0.0150039	INFINITY	0.525407	2.41176	0.153665	5.19484e-06	0.10149	0.480824	0.180317	1.36359e-05	0.282832	0.161799	0.0432018
HP_0100806	995	ENSG00000095585	4.59199e-08	0.000529155	0.0451431	2.50491e-20	0.0195335	0.154206	0.711195	0.704649	0.0443161	1	0.512783	1	0.528378	NULL	0	NULL	0	1	0.680794	8.78206e-10	0.472992	174	0.0754503	4	0.310331	2.4	0.0984529	INFINITY	0.598839	3	0.197359	7	0.0324849	2.2	0.0186017	INFINITY	0.514768	2.92857	0.186698	0.0439751	0.0679104	1	0.606338	9.67644e-06	0.0411754	1	0.582326
HP_0200043	888	ENSG00000095585	1.25705e-08	0.000275151	0.0402648	7.94561e-05	0.0878676	1	0.6542	0.750107	0.0426222	1	0.539544	1	0.525433	NULL	0	NULL	0	1	0.648245	0.6559	0.198422	204	0.201687	5.14286	0.475243	3	0.232112	INFINITY	0.61499	3.42857	0.285526	INFINITY	0.546704	5.5	0.0985309	INFINITY	0.526662	4.1	0.416024	0.000282064	0.0447094	0.00646669	0.108904	4.53422e-15	0.0624066	1.42073e-05	0.0265293
HP_0001030	78	ENSG00000096696	2.24185e-18	3.3008e-09	0.00353597	2.72763e-16	0.0239205	1.45208e-15	0.00269079	0.758424	0.0227813	0.000116802	0.00524376	0.0976048	0.0238206	1	0.878528	NULL	0	0.860275	0.112212	0.000103053	0.037494	171	0.0239811	3.84615	0.223174	8.8	0.133914	12	0.0790607	8.42857	0.271046	8	0.0139626	13	0.0642822	INFINITY	0.522462	4.21429	0.245614	0.308865	0.319672	NULL	0	0.00540948	0.457314	1	0.535409
HP_0001279	31	ENSG00000096696	3.28934e-21	1.22555e-10	0.00140577	0	0.00748104	1.97995e-30	0.0117412	0.673026	0.00187563	1	0.542433	1	0.525359	0.487398	0.507628	NULL	0	1	0.597737	0.272021	0.775959	229	0.116724	1.92308	0.0615817	1.51724	0.021676	1.71429	0.00979503	2.03448	0.108698	1.33333	0.00272084	1.85714	0.00725558	INFINITY	0.524714	1.90323	0.0572284	1	0.554032	NULL	0	5.88203e-23	0.0248691	0.403708	0.0753725
HP_0001808	39	ENSG00000096696	1.13936e-20	2.29448e-10	0.00176783	5.96704e-27	0.00507042	1.77076e-19	9.27773e-05	0.759824	0.0983997	1	0.559051	1	0.517813	0.113493	0.0976523	NULL	0	1	0.668026	0.779648	0.661477	160	0.0160011	3.84615	0.181089	1.69231	0.0190835	4	0.0451929	5.9	0.218848	INFINITY	0.510811	4.33333	0.0248855	INFINITY	0.533249	3.27778	0.145868	1	0.698838	NULL	0	0.0174282	0.906968	0.374564	0.132427
HP_0001852	3661	ENSG00000096696	6.62378e-06	0.00650798	0.166062	0.00525319	0.214915	3.3534e-15	0.0523164	0.759231	0.146569	1	0.520364	1	0.532642	0.463462	0.154567	NULL	0	1	0.580777	0.062015	0.596502	INFINITY	0.624558	2.5	0.313299	4.63158	0.311576	6	0.166289	6.55556	0.464393	8	0.0741631	INFINITY	0.585548	INFINITY	0.533657	2.80952	0.324639	1	0.539436	NULL	0	1	0.561121	1	0.593414
HP_0011274	141	ENSG00000096996	9.02288e-15	2.17877e-07	0.00638905	0.000362887	0.0304613	0.0247173	0.0196151	0.675431	0.0206787	1	0.526127	1	0.503364	1	0.5	NULL	0	0.18744	0.0333023	0.413434	0.119833	180	0.0286375	INFINITY	0.783905	9	0.289682	INFINITY	0.56858	2.75	0.134079	INFINITY	0.534641	INFINITY	0.561013	53	0.0360687	4.5	0.29657	NULL	0	NULL	0	4.1483e-11	0.0244449	1.52632e-06	0.00197109
HP_0000046	11743	ENSG00000099246	0.00148054	0.0995728	0.532587	0.000547218	0.26203	0.0545708	0.299281	0.873399	0.693557	1	0.505324	1	0.535154	NULL	0	NULL	0	1	0.521045	0.918612	0.518995	INFINITY	0.60556	2.66667	0.209216	8	0.285591	INFINITY	0.570139	5.5	0.289083	INFINITY	0.514309	INFINITY	0.547871	INFINITY	0.531679	4.5	0.301918	NULL	0	NULL	0	NULL	0	NULL	0
HP_0000189	14028	ENSG00000099246	0.0131046	0.293013	0.636133	6.55834e-05	0.387426	0.909064	0.625302	0.866598	0.663421	1	0.511763	1	0.535796	NULL	0	NULL	0	1	0.526635	0.9962	0.788991	INFINITY	0.601805	8	0.51959	8	0.354254	INFINITY	0.612144	11	0.54825	INFINITY	0.538137	INFINITY	0.590967	INFINITY	0.532695	9	0.552558	NULL	0	NULL	0	NULL	0	NULL	0
HP_0000594	13401	ENSG00000099246	0.000856392	0.0756195	0.607232	1	0.569651	0.656717	0.623	0.929889	0.530081	1	0.509755	1	0.505046	NULL	0	NULL	0	0.623227	0.17821	1	0.500026	INFINITY	0.522815	INFINITY	0.576918	INFINITY	0.537405	INFINITY	0.51203	INFINITY	0.550999	INFINITY	0.509946	INFINITY	0.504282	INFINITY	0.500023	INFINITY	0.571616	NULL	0	NULL	0	NULL	0	NULL	0
HP_0002126	10168	ENSG00000099246	0.00122786	0.0906399	0.461552	4.92583e-06	0.403457	0.0330677	0.134303	0.846387	0.540945	1	0.505928	1	0.529509	NULL	0	NULL	0	1	0.501401	6.18164e-26	0.167011	160	0.0344076	2.66667	0.271085	4	0.301997	INFINITY	0.607853	5.5	0.395506	INFINITY	0.552429	INFINITY	0.568724	INFINITY	0.537177	4.5	0.438084	NULL	0	NULL	0	NULL	0	NULL	0
HP_0002187	4596	ENSG00000099246	3.43572e-05	0.0149381	0.20852	1.24082e-08	0.255781	0.577038	0.350652	0.859986	0.64677	1	0.515824	1	0.532186	NULL	0	NULL	0	1	0.574096	0.225754	0.0311688	160	0.0378386	2.66667	0.260469	2	0.115104	2	0.0445533	2.2	0.141282	INFINITY	0.535366	2.33333	0.0226396	INFINITY	0.527472	1.8	0.0774466	NULL	0	NULL	0	NULL	0	NULL	0
HP_0005484	5708	ENSG00000099246	3.43272e-05	0.0149315	0.258866	4.49757e-07	0.3107	0.128895	0.146338	0.869177	0.656182	1	0.507428	1	0.529945	NULL	0	NULL	0	0.0105321	0.0831681	1.7656e-07	0.440076	INFINITY	0.64059	2.66667	0.248798	2.66667	0.205351	2	0.0280272	2.2	0.118231	INFINITY	0.537415	2.33333	0.0133787	INFINITY	0.533379	1.8	0.0638549	NULL	0	NULL	0	NULL	0	NULL	0
HP_0008734	11253	ENSG00000099246	0.00226014	0.123097	0.510896	2.21484e-42	0.322473	0.0795079	0.353127	0.864185	0.68904	1	0.510375	1	0.50586	NULL	0	NULL	0	1	0.501518	0.0130404	0.255225	INFINITY	0.658449	2.66667	0.36466	4	0.318124	INFINITY	0.622128	5.5	0.468492	INFINITY	0.546945	INFINITY	0.597476	INFINITY	0.531236	4.5	0.51984	NULL	0	NULL	0	NULL	0	NULL	0
HP_0008936	6658	ENSG00000099246	0.000144523	0.0308424	0.302238	3.92465e-34	0.0336018	0.00513812	0.15856	0.862596	0.668954	1	0.502106	1	0.523933	NULL	0	NULL	0	1	0.660005	1.59126e-25	0.531746	160	0.0527033	2.66667	0.273322	4	0.323392	INFINITY	0.609969	5.5	0.416088	INFINITY	0.549412	INFINITY	0.587544	INFINITY	0.509692	4.5	0.449952	NULL	0	NULL	0	NULL	0	NULL	0
HP_0011448	9830	ENSG00000099246	0.00048128	0.0565721	0.445563	1	0.615641	0.985266	0.183691	0.892643	0.492144	0.55394	0.0347781	1	0.510123	NULL	0	NULL	0	1	0.611363	0.958229	0.340146	INFINITY	0.525746	2.66667	0.123606	INFINITY	0.646134	INFINITY	0.526018	5.5	0.165669	INFINITY	0.51242	INFINITY	0.519355	INFINITY	0.521485	4.5	0.191324	NULL	0	NULL	0	NULL	0	NULL	0
HP_0002069	912	ENSG00000099365	5.06323e-08	0.000555903	0.0413699	3.41712e-86	0.0164539	1.17154e-07	0.125853	NULL	0	1	0.507664	1	0.52073	0.000132687	0.0401687	NULL	0	NULL	0	0.419031	0.716201	890	0.178499	2.66667	0.173418	3.33333	0.145974	INFINITY	0.58376	3	0.118848	INFINITY	0.514402	INFINITY	0.535813	INFINITY	0.521887	3	0.18308	0.00011827	0.0686158	NULL	0	NULL	0	NULL	0
HP_0002121	496	ENSG00000099365	9.03573e-09	0.000232912	0.0224852	2.13336e-24	0.0109614	0.0096205	0.134261	NULL	0	1	0.55934	1	0.513956	0.0763451	0.0402703	NULL	0	NULL	0	1	0.6992	182	0.0331837	8	0.339725	6.66667	0.222449	INFINITY	0.55347	9	0.269006	INFINITY	0.500612	INFINITY	0.521556	INFINITY	0.521193	9	0.337776	0.00130374	0.0408163	NULL	0	NULL	0	NULL	0
HP_0010819	336	ENSG00000099365	2.334e-09	0.000117612	0.0152277	8.26349e-07	0.0128527	0.00330255	0.124484	NULL	0	1	0.559402	1	0.513305	0.0324473	0.342851	NULL	0	NULL	0	1	0.556938	182	0.0121459	8	0.262044	20	0.196601	INFINITY	0.517154	9	0.210061	INFINITY	0.500159	INFINITY	0.509812	INFINITY	0.520961	9	0.258146	0.332231	0.0969183	NULL	0	NULL	0	NULL	0
HP_0002904	32	ENSG00000099377	6.39993e-18	5.60504e-09	0.00145197	3.6257e-61	0.0217915	5.24335e-30	0.00046436	0.797032	0.335837	1	0.51172	1	0.53061	0.622256	0.186492	NULL	0	5.01895e-11	0.00186785	2.76543e-22	0.095955	157	0.0208721	5	0.358274	INFINITY	0.689505	INFINITY	0.593085	3	0.130814	INFINITY	0.519307	INFINITY	0.543673	INFINITY	0.500023	5	0.322882	7.84013e-25	0.000896057	NULL	0	2.39561e-13	0.041573	8.45171e-09	0.00175901
HP_0003146	1061	ENSG00000099377	8.37684e-08	0.000716754	0.0480787	0.69634	0.188818	0.000617597	0.0916806	0.830847	0.05361	1	0.522159	1	0.500906	1	0.5	NULL	0	0.657718	0.133326	0.969657	0.23899	INFINITY	0.537883	5	0.196121	INFINITY	0.674778	INFINITY	0.566114	3	0.0933025	INFINITY	0.510875	INFINITY	0.516993	INFINITY	0.500181	5	0.177497	0.0523881	0.125056	NULL	0	0.174958	0.0600858	1	0.505365
HP_0000823	9781	ENSG00000099769	0.00112761	0.086842	0.443563	0.379518	0.469587	1	0.740474	0.777917	0.16312	1	0.521425	1	0.525593	0.986396	0.526298	NULL	0	1	0.535843	0.029555	0.307073	229	0.18294	INFINITY	0.809034	INFINITY	0.723414	INFINITY	0.603011	INFINITY	0.785134	INFINITY	0.530316	INFINITY	0.573715	INFINITY	0.531087	INFINITY	0.814702	1	0.523696	NULL	0	0.270696	0.136958	1	0.593373
HP_0002126	4728	ENSG00000099940	1.76412e-05	0.0106704	0.214616	8.21873e-08	0.249667	0.65837	0.323283	0.875177	0.716493	1	0.505928	0.475606	0.00783114	0.46947	0.0876206	NULL	0	NULL	0	1.20351e-19	0.370671	301	0.224285	8	0.566182	3.33333	0.259283	8	0.167998	4.71429	0.345256	INFINITY	0.552429	INFINITY	0.568724	INFINITY	0.537177	5.6	0.496505	NULL	0	0.91568	0.17199	NULL	0	NULL	0
HP_0000465	8659	ENSG00000099949	0.000784801	0.0723692	0.393091	3.4752e-36	0.256567	1	0.651227	0.85196	0.666594	1	0.532085	1	0.525702	1	0.654387	NULL	0	NULL	0	2.3566e-12	0.0925101	INFINITY	0.660024	4.57143	0.542128	4.28571	0.426775	INFINITY	0.635691	5.16667	0.470401	INFINITY	0.56292	2	0.0377701	INFINITY	0.540993	5.25	0.569639	NULL	0	NULL	0	NULL	0	NULL	0
HP_0000474	15033	ENSG00000099949	0.0263	0.406683	0.68214	0.0139028	0.94939	1	0.820284	0.881385	0.744367	1	0.553378	1	0.53193	1	0.5	NULL	0	NULL	0	8.37527e-18	0.464214	INFINITY	0.643071	9.14286	0.594519	4.61538	0.361875	INFINITY	0.607042	8.85714	0.541655	INFINITY	0.549778	INFINITY	0.602868	INFINITY	0.527861	7.875	0.583855	NULL	0	NULL	0	NULL	0	NULL	0
HP_0000476	14313	ENSG00000099949	0.0139458	0.301898	0.649027	6.36534e-06	0.349285	1	0.862082	0.875892	0.715306	1	0.549883	1	0.53468	1	0.65458	NULL	0	NULL	0	0.327081	0.462256	INFINITY	0.600054	16	0.596245	5.45455	0.302635	INFINITY	0.608035	8.85714	0.503288	INFINITY	0.547681	INFINITY	0.599873	INFINITY	0.523693	10.5	0.582551	NULL	0	NULL	0	NULL	0	NULL	0
HP_0000535	4967	ENSG00000099949	2.71682e-05	0.0132689	0.225353	8.12015e-06	0.203589	1	0.562985	0.861063	0.62297	1	0.509016	0.754204	0.0227544	0.0338101	0.476901	NULL	0	NULL	0	0.999985	0.590034	INFINITY	0.611225	8	0.537408	15	0.427431	INFINITY	0.602332	20.6667	0.539132	INFINITY	0.546663	INFINITY	0.577787	INFINITY	0.532326	7.875	0.520212	NULL	0	NULL	0	NULL	0	NULL	0
HP_0000995	12800	ENSG00000099949	0.0141213	0.303713	0.58092	3.82067e-25	0.474049	1	0.880214	0.849751	0.615385	1	0.53106	1	0.528543	0.749429	0.519585	NULL	0	NULL	0	4.11193e-32	0.336674	INFINITY	0.692384	6.4	0.590905	4.28571	0.434601	2	0.0525098	6.88889	0.549242	INFINITY	0.557729	INFINITY	0.619679	INFINITY	0.534084	6.3	0.60157	NULL	0	NULL	0	NULL	0	NULL	0
HP_0001004	15446	ENSG00000099949	0.033169	0.45167	0.700817	1.62165e-23	0.383665	1	0.806046	0.857861	0.709985	1	0.52479	1	0.55036	1	0.654575	NULL	0	NULL	0	5.93721e-21	0.409404	357	0.288838	4.57143	0.515336	3.75	0.352269	INFINITY	0.631897	4.13333	0.46284	INFINITY	0.56216	INFINITY	0.617332	INFINITY	0.536116	4.2	0.497822	NULL	0	NULL	0	NULL	0	NULL	0
HP_0001642	11010	ENSG00000099949	0.00342315	0.151468	0.499637	7.22951e-15	0.236615	1	0.607514	0.859112	0.641202	1	0.53376	1	0.514463	1	0.5	NULL	0	NULL	0	1.34004e-06	0.446713	INFINITY	0.656834	10.6667	0.580096	5	0.323788	INFINITY	0.607234	7.75	0.522236	INFINITY	0.561218	INFINITY	0.612452	INFINITY	0.53576	7.875	0.557088	NULL	0	NULL	0	NULL	0	NULL	0
HP_0001680	12122	ENSG00000099949	0.00436325	0.170908	0.549701	0.00219952	0.534485	1	0.780258	0.87057	0.758909	1	0.537211	1	0.537039	1	0.862237	NULL	0	NULL	0	0.0471863	0.254503	INFINITY	0.641574	10.6667	0.562806	7.5	0.372211	INFINITY	0.601397	8.85714	0.490704	INFINITY	0.538046	2	0.0218121	INFINITY	0.532106	7	0.522719	NULL	0	NULL	0	NULL	0	NULL	0
HP_0001718	8972	ENSG00000099949	0.000376117	0.0499619	0.406672	1	0.651029	1	0.686335	0.94005	0.637471	1	0.525592	1	0.510614	1	0.500033	NULL	0	NULL	0	0.732593	0.547495	INFINITY	0.550222	32	0.502946	20	0.244538	INFINITY	0.541111	62	0.477019	INFINITY	0.510969	INFINITY	0.528919	INFINITY	0.500408	31.5	0.505892	NULL	0	NULL	0	NULL	0	NULL	0
HP_0002162	11711	ENSG00000099949	0.00526273	0.187556	0.531642	4.77323e-43	0.275703	1	0.835625	0.839477	0.611155	1	0.562611	1	0.51984	1	0.654341	NULL	0	NULL	0	2.47491e-26	0.212922	INFINITY	0.668558	3.55556	0.54635	3.33333	0.420465	INFINITY	0.646359	3.64706	0.46795	INFINITY	0.567278	2	0.0559742	INFINITY	0.54172	3.31579	0.531596	NULL	0	NULL	0	NULL	0	NULL	0
HP_0002208	13824	ENSG00000099949	0.018	0.340887	0.627309	0.000317309	0.739911	1	0.820554	0.864982	0.680479	1	0.520245	1	0.52911	1	0.500033	NULL	0	NULL	0	3.17102e-09	0.0976618	357	0.250125	3.55556	0.470935	3.33333	0.335844	INFINITY	0.6377	4.13333	0.430322	INFINITY	0.559468	INFINITY	0.612742	INFINITY	0.534011	3.5	0.455643	NULL	0	NULL	0	NULL	0	NULL	0
HP_0002212	11319	ENSG00000099949	0.00223603	0.122438	0.513031	0.0108015	0.345061	1	0.84619	0.908334	0.703453	0.789189	0.146743	0.293062	0.0532774	1	0.5	NULL	0	NULL	0	1	0.789908	INFINITY	0.598559	32	0.568463	8.57143	0.355754	INFINITY	0.587998	62	0.54009	INFINITY	0.533155	INFINITY	0.57712	INFINITY	0.523546	31.5	0.574627	NULL	0	NULL	0	NULL	0	NULL	0
HP_0002974	14682	ENSG00000099949	0.0265687	0.408578	0.666304	3.83258e-59	0.28863	1	0.836143	0.835834	0.569406	1	0.51848	1	0.522684	1	0.654505	NULL	0	NULL	0	5.26118e-08	0.475635	INFINITY	0.644792	5.81818	0.576991	6	0.4054	INFINITY	0.615929	8.85714	0.552802	INFINITY	0.552303	INFINITY	0.600545	INFINITY	0.536465	6.3	0.589108	NULL	0	NULL	0	NULL	0	NULL	0
HP_0100625	16219	ENSG00000099949	0.0475888	0.52844	0.73629	1.15209e-24	0.672276	0.662132	0.815137	0.852156	0.638223	1	0.549558	1	0.522407	0.53106	0.32074	NULL	0	NULL	0	1.43151e-25	0.636007	INFINITY	0.658526	16	0.620483	6.66667	0.431769	INFINITY	0.620619	10.3333	0.550981	INFINITY	0.54921	INFINITY	0.606092	INFINITY	0.534365	10.5	0.61726	NULL	0	NULL	0	NULL	0	NULL	0
HP_0100021	4995	ENSG00000099956	4.16997e-05	0.0164721	0.226387	1	0.592739	7.05796e-07	0.0153061	0.819906	0.217673	1	0.534672	1	0.508413	NULL	0	NULL	0	NULL	0	0.28329	0.525678	INFINITY	0.552393	7.9375	0.25485	INFINITY	0.61308	INFINITY	0.520894	28.5	0.352339	INFINITY	0.504759	INFINITY	0.506164	INFINITY	0.5	12.8889	0.319933	NULL	0	NULL	0	NULL	0	1	0.501313
HP_0000048	7797	ENSG00000100014	0.000213536	0.0375551	0.353509	1	0.907121	1.04841e-10	0.0427339	0.893467	0.815101	1	0.576643	1	0.549593	1	0.5	NULL	0	NULL	0	1	0.832362	INFINITY	0.605958	2.25	0.177548	1.375	0.00299238	4	0.0161407	2.25	0.0958923	INFINITY	0.525798	INFINITY	0.574628	INFINITY	0.505894	2.25	0.146808	NULL	0	1	0.617634	NULL	0	NULL	0
HP_0000193	3741	ENSG00000100014	1.44467e-05	0.00964694	0.16966	1	0.923542	4.88047e-13	0.00974659	0.896562	0.817329	1	0.520413	1	0.542845	0.0381712	0.263267	NULL	0	NULL	0	1	0.657571	INFINITY	0.615964	4.5	0.331519	1.57143	0.00888889	2	0.0118367	9	0.419864	INFINITY	0.523946	INFINITY	0.566939	INFINITY	0.517098	4.5	0.350249	NULL	0	1	0.655804	NULL	0	NULL	0
HP_0000219	5390	ENSG00000100014	4.75883e-05	0.0176077	0.244655	0.0306243	0.56753	8.56778e-24	0.0419009	0.875027	0.80507	1	0.502678	1	0.522427	0.000675399	0.154382	NULL	0	NULL	0	0.0071314	0.628268	INFINITY	0.671508	1.5	0.0681313	1.57143	0.075076	4	0.138305	1.8	0.0804321	INFINITY	0.548318	INFINITY	0.611865	INFINITY	0.540647	1.5	0.056829	NULL	0	1	0.632014	NULL	0	NULL	0
HP_0000319	755	ENSG00000100014	8.25356e-09	0.000222506	0.0342497	0.521275	0.139789	8.95887e-17	0.0642526	0.885916	0.834752	1	0.514678	0.884649	0.0738457	0.00607586	0.154449	NULL	0	NULL	0	0.854066	0.457865	INFINITY	0.645572	1.5	0.037652	1.375	0.0112502	1.33333	0.00571584	1.8	0.0365632	3	0.0239067	INFINITY	0.57975	INFINITY	0.530348	1.5	0.0324351	NULL	0	1	0.662277	NULL	0	NULL	0
HP_0001540	9582	ENSG00000100014	0.000385091	0.0505592	0.434282	1	0.662229	2.85414e-05	0.0548701	0.918423	0.849741	1	0.543704	1	0.507844	0.00756561	0.0316346	NULL	0	NULL	0	1	0.609911	INFINITY	0.557832	9	0.377311	11	0.133747	INFINITY	0.541878	9	0.26618	INFINITY	0.514322	INFINITY	0.53236	INFINITY	0.523432	9	0.369289	NULL	0	1	0.589035	NULL	0	NULL	0
HP_0001612	747	ENSG00000100014	9.67444e-09	0.000241082	0.0338668	0.00172341	0.228626	1.29928e-13	0.00965063	0.888216	0.686378	1	0.504959	1	0.524135	0.215768	0.143765	NULL	0	NULL	0	0.432351	0.444468	INFINITY	0.573695	2.25	0.141905	3.66667	0.0734461	1.33333	0.000725393	2.25	0.0773904	3	0.00485107	INFINITY	0.548624	INFINITY	0.516253	2.25	0.12581	NULL	0	1	0.594739	NULL	0	NULL	0
HP_0001680	6222	ENSG00000100014	0.000107337	0.026544	0.282151	0.0894287	0.693277	1.15383e-08	0.041628	0.909659	0.892873	1	0.537211	1	0.537039	0.976677	0.362237	NULL	0	NULL	0	0.041594	0.196546	INFINITY	0.641574	2.25	0.196535	1.375	0.00671141	4	0.0886541	1.8	0.0358698	INFINITY	0.538046	INFINITY	0.591647	INFINITY	0.532106	2.25	0.189733	NULL	0	1	0.719294	NULL	0	NULL	0
HP_0002023	8938	ENSG00000100014	0.000523989	0.0590483	0.405535	0.243315	0.879922	1.81922e-20	0.0391902	0.886133	0.792536	1	0.514448	1	0.552382	0.643554	0.154552	NULL	0	NULL	0	0.50392	0.386132	INFINITY	0.636162	4.5	0.380354	5.5	0.227269	4	0.0561252	4.5	0.260254	INFINITY	0.531897	INFINITY	0.569691	INFINITY	0.532577	4.5	0.353857	NULL	0	1	0.584152	NULL	0	NULL	0
HP_0002025	6925	ENSG00000100014	6.94825e-05	0.0213137	0.313902	1	0.821716	5.62379e-08	0.0167927	0.903319	0.811779	1	0.542958	1	0.541839	1	0.500033	NULL	0	NULL	0	1	0.510829	INFINITY	0.568515	4.5	0.261366	11	0.127419	INFINITY	0.537691	4.5	0.156249	INFINITY	0.503468	INFINITY	0.523684	INFINITY	0.519106	4.5	0.235801	NULL	0	1	0.514037	NULL	0	NULL	0
HP_0002036	11244	ENSG00000100014	0.000931781	0.0788985	0.509678	1	0.913956	0.000872102	0.396159	0.953042	0.88949	1	0.542463	1	0.507378	1	0.5	NULL	0	NULL	0	1.41066e-06	0.552767	INFINITY	0.538915	9	0.25425	INFINITY	0.519106	INFINITY	0.505417	9	0.187208	INFINITY	0.500159	INFINITY	0.501881	INFINITY	0.500023	9	0.230225	NULL	0	1	0.521759	NULL	0	NULL	0
HP_0002089	5293	ENSG00000100014	8.0215e-05	0.0229159	0.240263	3.14531e-05	0.403304	8.07704e-22	0.0803215	0.886375	0.795146	1	0.504108	1	0.51364	0.00245763	0.344236	NULL	0	NULL	0	2.88077e-10	0.566564	INFINITY	0.650613	2.25	0.193282	3.66667	0.243486	4	0.118974	3	0.1867	INFINITY	0.539673	INFINITY	0.577349	INFINITY	0.532501	2.25	0.173581	NULL	0	0.944644	0.1195	NULL	0	NULL	0
HP_0002389	9759	ENSG00000100014	0.000290988	0.0438986	0.442244	1	0.660386	0.251282	0.149469	0.94647	0.860715	1	0.549507	1	0.51012	0.118952	0.154576	NULL	0	NULL	0	0.850114	0.100048	INFINITY	0.56333	9	0.404767	5.5	0.0470386	4	0.0340327	9	0.27199	INFINITY	0.504781	INFINITY	0.524312	INFINITY	0.524675	9	0.394209	NULL	0	1	0.572733	NULL	0	NULL	0
HP_0002835	5206	ENSG00000100014	2.9153e-05	0.0137497	0.235897	1	0.557672	0.000519815	0.022351	0.933707	0.881115	1	0.554771	1	0.509006	0.459773	0.462593	NULL	0	NULL	0	0.822191	0.259302	INFINITY	0.535276	4.5	0.215325	5.5	0.104898	4	0.0555077	9	0.239657	INFINITY	0.511124	INFINITY	0.504418	INFINITY	0.526893	4.5	0.192986	NULL	0	1	0.548006	NULL	0	NULL	0
HP_0000519	14	ENSG00000100122	1.49003e-21	8.21732e-11	0.000635439	1.52578e-22	0.0719122	5.22734e-64	0.000139353	0.595996	0.000144467	2.60426e-10	0.000311915	1.44947e-06	0.000311123	0.844312	0.263309	1	0.525445	1	0.595166	3.14989e-17	0.277843	162	0.046841	3	0.331836	2	0.0733932	INFINITY	0.621187	2	0.0858751	1.66667	0.0027687	2	0.0113925	INFINITY	0.531363	5	0.494463	NULL	0	NULL	0	NULL	0	NULL	0
HP_0000020	8317	ENSG00000100241	0.000573931	0.0618194	0.377531	0.00644013	0.689802	1	0.698365	0.809124	0.305375	1	0.505589	1	0.514961	NULL	0	NULL	0	NULL	0	0.118934	0.0932428	INFINITY	0.668452	4	0.387971	3	0.23695	2	0.0309124	3.66667	0.255788	INFINITY	0.546527	INFINITY	0.585837	INFINITY	0.531548	3.66667	0.337131	NULL	0	NULL	0	NULL	0	NULL	0
HP_0001335	14520	ENSG00000100246	0.00229767	0.124116	0.657966	1	0.671923	1	0.557828	NULL	0	1	0.526982	1	0.509653	NULL	0	NULL	0	NULL	0	0.830621	0.0408639	INFINITY	0.549166	INFINITY	0.778956	INFINITY	0.670745	INFINITY	0.539061	INFINITY	0.766721	INFINITY	0.508293	INFINITY	0.565615	INFINITY	0.514274	INFINITY	0.783578	1	0.781036	NULL	0	0.854528	0.4625	1	0.557259
HP_0003741	1243	ENSG00000100288	3.22184e-07	0.00141474	0.0563233	0.0664839	0.0661957	0.00365148	0.1214	0.907877	0.110022	1	0.505993	1	0.501553	0.00815715	0.350471	1	0.500211	1	0.551042	1	0.50749	INFINITY	0.523177	INFINITY	0.734333	INFINITY	0.515112	INFINITY	0.502515	INFINITY	0.708369	INFINITY	0.500023	INFINITY	0.500566	INFINITY	0.500023	INFINITY	0.730663	1	0.506175	1	0.503676	0.738293	0.355158	NULL	0
HP_0003774	7828	ENSG00000100342	0.000487596	0.0569451	0.355205	2.33567e-08	0.619783	1.65386e-17	0.0900901	0.731858	0.0365317	1	0.52136	1	0.526799	0.583643	0.6929	NULL	0	NULL	0	0.374481	0.362316	534	0.254197	2	0.19666	2	0.0399764	INFINITY	0.637762	INFINITY	0.782194	INFINITY	0.530538	INFINITY	0.568246	INFINITY	0.517697	2	0.174018	1	0.578586	NULL	0	0.666302	0.409456	NULL	0
HP_0004409	18535	ENSG00000100360	0.0188031	0.347975	0.839904	1	0.671872	1	0.586394	NULL	0	0.664498	0.0652828	1	0.513613	1	0.821355	NULL	0	NULL	0	1	0.678488	INFINITY	0.552384	INFINITY	0.774062	INFINITY	0.653254	INFINITY	0.577261	INFINITY	0.748595	INFINITY	0.515996	INFINITY	0.53598	INFINITY	0.520709	INFINITY	0.779228	NULL	0	NULL	0	NULL	0	NULL	0
HP_0000473	3351	ENSG00000100379	7.56932e-06	0.00696143	0.151966	0.554912	0.735127	0.0923967	0.278786	NULL	0	1	0.55529	1	0.524712	0.365657	0.085525	NULL	0	NULL	0	0.832184	0.397913	INFINITY	0.602694	6	0.36987	7.66667	0.281847	6.5	0.0814929	8.33333	0.409823	INFINITY	0.546279	INFINITY	0.566641	INFINITY	0.522743	8	0.444107	NULL	0	NULL	0	NULL	0	NULL	0
HP_0000643	8817	ENSG00000100379	9.65466e-05	0.0251622	0.399538	1	0.569169	1	0.558384	NULL	0	1	0.501245	1	0.50044	0.336148	0.0877181	NULL	0	NULL	0	1	0.595543	INFINITY	0.551251	INFINITY	0.765044	INFINITY	0.640837	INFINITY	0.546402	INFINITY	0.735499	INFINITY	0.513776	INFINITY	0.514002	INFINITY	0.521071	INFINITY	0.764183	NULL	0	NULL	0	NULL	0	NULL	0
HP_0000739	14228	ENSG00000100379	0.0191587	0.351056	0.645612	0.872185	0.933289	0.265032	0.500836	NULL	0	1	0.502391	1	0.538178	1	0.918765	NULL	0	NULL	0	6.7236e-21	0.572739	INFINITY	0.655822	6	0.526001	23	0.493194	13	0.239813	25	0.590253	INFINITY	0.540203	INFINITY	0.591251	INFINITY	0.524185	8	0.582176	NULL	0	NULL	0	NULL	0	NULL	0
HP_0000444	3	ENSG00000100393	7.69137e-28	5.50928e-14	0.000136135	1.72628e-69	0.00640993	1.88435e-22	0.031533	0.629505	0.011842	0.610267	0.0236474	0.223717	0.0151374	0.28744	0.154516	NULL	0	0.202125	0.214736	2.61516e-09	0.0935793	159	0.0396152	1.67816	0.0973817	1.52227	0.0342152	4.36	0.127331	1.85473	0.0756909	2.66667	0.0268185	1.82258	0.0159278	1.86957	0.0250034	1.61356	0.073422	0.442073	0.171096	0.551285	0.186005	0.00863171	0.0125351	0.0218263	0.0457143
HP_0007663	6230	ENSG00000100412	2.76129e-05	0.0133781	0.282386	0.539716	0.407149	1.45969e-07	0.0685128	0.84514	0.176182	1	0.534676	1	0.509087	0.743209	0.812521	1	0.5146	1	0.657699	0.278199	0.00518903	INFINITY	0.54297	14	0.118212	207	0.10611	INFINITY	0.51038	INFINITY	0.550222	INFINITY	0.502176	INFINITY	0.508023	INFINITY	0.5	14	0.120479	1	0.59488	1	0.500111	0.20637	0.0811719	1	0.50197
HP_0001258	9182	ENSG00000100478	0.00083826	0.0748095	0.416493	0.0495081	0.121579	0.787939	0.590799	NULL	0	1	0.516962	1	0.534021	1	0.925425	NULL	0	NULL	0	0.877937	0.12761	INFINITY	0.630863	3	0.250975	2	0.0708972	5	0.127143	4	0.251157	INFINITY	0.530073	INFINITY	0.563322	INFINITY	0.52649	3	0.235734	NULL	0	NULL	0	NULL	0	NULL	0
HP_0100021	2444	ENSG00000100478	3.05689e-06	0.00440486	0.110769	1	0.592739	0.411945	0.329638	NULL	0	1	0.534672	1	0.508413	0.0390534	0.101786	NULL	0	NULL	0	0.306014	0.57968	INFINITY	0.552393	4.5	0.185868	2	0.00430566	5	0.00892857	4	0.0986222	INFINITY	0.504759	INFINITY	0.506164	INFINITY	0.5	4.5	0.170504	NULL	0	NULL	0	NULL	0	NULL	0
HP_0000465	13	ENSG00000100485	6.59014e-24	5.32515e-12	0.000590158	5.1833e-219	0.00405294	1	0.651227	0.764721	0.205028	0.528233	0.0270411	0.675843	0.0247419	0.00591568	0.154387	NULL	0	0.386484	0.347862	2.15122e-11	0.310365	160	0.0444888	1.1	0.00590158	1.5	0.0607409	1.72727	0.0287362	1.34783	0.022653	1.2	0.00222444	1.15385	0.00304158	INFINITY	0.540993	1.05263	0.00245143	8.54443e-16	0.0599044	7.59075e-29	0.0219338	1.05348e-210	0.00299682	1.29183e-06	0.0554212
HP_0000474	28	ENSG00000100485	2.03874e-21	9.62643e-11	0.00127053	1.73593e-90	0.0216901	1	0.820284	0.817754	0.294122	0.674373	0.0865904	0.961856	0.0547896	1	0.5	NULL	0	0.870955	0.252131	8.66072e-13	0.713763	180	0.107405	1.22222	0.0116617	1.69565	0.0410201	1.72727	0.0101643	1.34783	0.0151103	1.2	0.00167892	1.15385	0.0028587	INFINITY	0.527861	1.05263	0.00299483	4.43825e-10	0.061605	8.59159e-20	0.022113	2.21458e-148	0.00336574	3.77339e-07	0.0243795
HP_0000476	20	ENSG00000100485	6.51249e-24	5.29338e-12	0.000906906	1.01048e-58	0.00532869	1	0.862082	0.77675	0.143826	0.324121	0.0188522	0.661043	0.0693085	0.535341	0.154613	NULL	0	0.0324774	0.125846	0.624837	0.609472	180	0.0667029	1.22222	0.00575885	1.77273	0.0330114	1.72727	0.0107922	1.40909	0.0151907	1.2	0.00213123	1.25	0.00276606	INFINITY	0.523693	1.11111	0.00235796	1.66178e-09	0.079171	1.97485e-18	0.0234323	7.53798e-147	0.00354941	3.70003e-06	0.0346719
HP_0000535	17	ENSG00000100485	5.79892e-17	1.70505e-08	0.00077129	1.23567e-08	0.0854653	1	0.562985	0.798013	0.263336	0.280648	0.00976979	0.996299	0.0822578	0.276555	0.7423	NULL	0	1	0.514416	0.999985	0.590034	907	0.219319	1.22222	0.00458237	1.95	0.038746	1.72727	0.013611	1.55	0.0187378	1.5	0.00267683	1.36364	0.00208702	INFINITY	0.532326	1.17647	0.00190554	1	0.51178	0.567691	0.0477679	0.615862	0.00691201	1	0.551459
HP_0000995	34	ENSG00000100485	1.0596e-22	2.16381e-11	0.00154307	2.23344e-289	0.0190789	1	0.880214	0.762804	0.184038	0.502871	0.0412746	1	0.528543	0.471894	0.117911	NULL	0	0.455007	0.307665	4.4457e-34	0.302524	160	0.0655351	1.1	0.00730689	1.56	0.082055	1.72727	0.0236453	1.29167	0.0168376	1.2	0.00226922	1.07143	0.00267768	INFINITY	0.534084	1.05263	0.0034946	2.04898e-25	0.0667563	1.77005e-29	0.0212814	0	0.00149953	8.97054e-07	0.0761109
HP_0001004	48	ENSG00000100485	4.55755e-22	4.51898e-11	0.00217786	8.62466e-191	0.0332752	1	0.806046	0.759669	0.177171	0.319898	0.0421994	0.999774	0.100721	0.643554	0.154541	NULL	0	0.105173	0.252978	9.84062e-30	0.17605	160	0.0481397	1.1	0.00435572	1.625	0.0506352	1.72727	0.0164701	1.40909	0.0311252	1.2	0.00235935	1.25	0.00426497	INFINITY	0.536116	1.11111	0.00462795	6.82641e-22	0.0776815	2.34362e-37	0.0230374	0	0.00168571	4.01151e-05	0.0934682
HP_0001642	9	ENSG00000100485	6.77386e-24	5.39957e-12	0.000408423	1.4381e-73	0.00897436	1	0.607514	0.768094	0.166727	0.402152	0.0547846	1	0.514463	1	0.5	NULL	0	0.829216	0.112849	4.88841e-07	0.337964	180	0.118488	1.22222	0.00494645	1.625	0.0286803	1.58333	0.00862225	1.34783	0.0129788	1.2	0.00208749	1.25	0.00363042	INFINITY	0.53576	1.11111	0.00195135	5.66946e-11	0.0392537	1.27839e-11	0.0245865	5.1691e-74	0.00355339	4.24727e-07	0.00395344
HP_0001680	232	ENSG00000100485	2.59899e-11	1.2147e-05	0.0105206	5.87437e-05	0.260197	1	0.780258	0.7788	0.285168	1	0.537211	1	0.537039	1	0.862237	NULL	0	1	0.577708	0.00278881	0.0091121	180	0.0913296	1.83333	0.0683385	2.4375	0.0859786	19	0.184745	2.38462	0.135135	2	0.0106113	2.14286	0.0314257	INFINITY	0.532106	2	0.124977	0.135431	0.18873	0.00901514	0.108754	5.35176e-13	0.00860295	0.0585757	0.0116305
HP_0002162	30	ENSG00000100485	6.86644e-21	1.77693e-10	0.0013619	8.09381e-176	0.00625898	1	0.835625	0.758381	0.19305	0.532392	0.0688508	1	0.51984	0.00204306	0.154341	NULL	0	1	0.631659	1.25337e-27	0.124761	159	0.0424914	1.1	0.00971491	1.625	0.124251	1.72727	0.0348647	1.40909	0.0469403	1.2	0.00236063	1.25	0.00526603	INFINITY	0.54172	1.11111	0.00712729	5.4345e-12	0.0594207	7.82815e-24	0.0230528	2.18852e-178	0.00318531	0.000119285	0.059626
HP_0002208	27	ENSG00000100485	1.5348e-22	2.60881e-11	0.00122521	6.39524e-69	0.00651249	1	0.820554	0.783486	0.210944	0.445138	0.0119029	0.84687	0.044585	1	0.500033	NULL	0	0.0172484	0.184727	7.43062e-07	0.343672	180	0.113309	1.1	0.00680673	1.77273	0.079185	1.58333	0.0235513	1.40909	0.0289967	1.2	0.00290421	1.25	0.00403866	INFINITY	0.534011	1.11111	0.00481009	1.63711e-10	0.0619588	3.14125e-20	0.0194544	1.18956e-132	0.00355472	4.80248e-05	0.0430675
HP_0002212	9	ENSG00000100485	2.64503e-26	3.28586e-13	0.000407923	2.93487e-66	0.00327751	1	0.84619	0.81683	0.113818	0.48446	0.0942642	0.148457	0.0191571	1	0.5	NULL	0	0.00878976	0.015261	0.224773	0.411394	800	0.187237	1.22222	0.00525767	1.77273	0.0205774	1.72727	0.00679871	1.40909	0.00611884	1.5	0.00199429	1.25	0.00140507	INFINITY	0.523546	1.11111	0.00113312	1.97279e-09	0.0717903	2.19925e-18	0.0218506	1.66264e-162	0.00354742	5.03024e-05	0.0591716
HP_0002974	30	ENSG00000100485	3.68491e-21	1.29785e-10	0.00136147	3.00117e-84	0.165906	1	0.836143	0.772457	0.225625	0.465629	0.0196496	1	0.522684	0.404264	0.154505	NULL	0	0.998469	0.376927	5.3505e-10	0.0670767	159	0.0338552	1.1	0.00726118	1.77273	0.0506921	1.58333	0.00980259	1.40909	0.0233265	1.2	0.00186068	1.25	0.00304062	INFINITY	0.536465	1.11111	0.00476515	2.10767e-10	0.0885339	1.3496e-17	0.0172221	3.12753e-108	0.00355939	5.29077e-05	0.0252747
HP_0100625	25	ENSG00000100485	6.87271e-23	1.73906e-11	0.00113492	1.41118e-140	0.0385286	1	0.915025	0.755455	0.178685	0.494958	0.0848154	1	0.522407	0.497285	0.10832	NULL	0	1	0.552038	9.08904e-38	0.120571	180	0.125386	1.1	0.0056746	1.625	0.0385419	1.58333	0.0117124	1.34783	0.0181133	1.2	0.00177047	1.15385	0.00295079	INFINITY	0.534365	1.05263	0.00258762	1.68403e-08	0.089307	4.80768e-17	0.031362	1.71186e-140	0.00374953	1.27042e-06	0.033656
HP_0000657	2843	ENSG00000100578	2.33154e-06	0.00384196	0.129034	1.60651e-117	0.00641124	3.22251e-28	0.0103581	0.897036	0.700946	NULL	0	1	0.523847	0.00982523	0.14795	NULL	0	NULL	0	0.060924	0.742059	195	0.109154	2	0.12681	INFINITY	0.714156	INFINITY	0.607952	2	0.0586393	INFINITY	0.535152	INFINITY	0.557482	INFINITY	0.517996	2	0.106931	NULL	0	NULL	0	NULL	0	NULL	0
HP_0002789	5889	ENSG00000100578	6.51442e-05	0.0206314	0.267014	0.512187	0.116041	0.00491017	0.138416	0.889157	0.72463	NULL	0	1	0.515875	1	0.918903	NULL	0	NULL	0	1	0.926585	196	0.0691	2	0.0820222	INFINITY	0.682521	INFINITY	0.571344	2	0.04253	INFINITY	0.515303	INFINITY	0.532668	INFINITY	0.530039	2	0.0673317	NULL	0	NULL	0	NULL	0	NULL	0
HP_0007033	6421	ENSG00000100578	9.74909e-05	0.0252861	0.290977	1	0.849214	1	0.752725	0.948127	0.656651	NULL	0	1	0.501786	1	0.817076	NULL	0	NULL	0	1	0.500026	INFINITY	0.521548	2	0.0331717	INFINITY	0.58839	INFINITY	0.502198	2	0.0228395	INFINITY	0.500204	INFINITY	0.504328	INFINITY	0.50111	2	0.027915	NULL	0	NULL	0	NULL	0	NULL	0
HP_0001131	60	ENSG00000100987	1.13479e-14	2.44609e-07	0.00272368	1.31793e-130	0.00102601	3.75457e-61	9.29152e-05	0.785687	0.0562098	0.978681	0.0184059	0.364074	0.0228204	0.173925	0.594935	NULL	0	1	0.532477	1	0.917369	160	0.0287348	INFINITY	0.803804	INFINITY	0.712606	INFINITY	0.59635	INFINITY	0.776249	INFINITY	0.529665	INFINITY	0.573744	INFINITY	0.509919	INFINITY	0.807935	NULL	0	NULL	0	NULL	0	NULL	0
HP_0001271	12220	ENSG00000100997	0.00345707	0.152214	0.554321	1	0.956892	4.13514e-06	0.0967457	0.910113	0.896002	1	0.530445	1	0.536018	0.302721	0.263338	NULL	0	1	0.686698	5.94223e-17	0.209815	INFINITY	0.614879	2	0.128918	INFINITY	0.720889	INFINITY	0.606895	2	0.0658199	INFINITY	0.53359	INFINITY	0.558267	INFINITY	0.505965	2	0.112134	NULL	0	NULL	0	NULL	0	NULL	0
HP_0000121	55	ENSG00000101076	1.43302e-13	8.79837e-07	0.00249456	0.000473331	0.0108139	2.69408e-13	0.0324452	0.677612	0.00497871	1	0.540803	1	0.527592	0.22172	0.516667	1	0.536699	1	0.66025	0.233019	0.0307864	195	0.0938861	20.6667	0.530343	11.3333	0.204463	INFINITY	0.528483	18	0.439133	INFINITY	0.5127	19	0.059824	INFINITY	0.529118	14.6	0.474556	1	0.670049	0.241051	0.0385902	0.00218617	0.793078	1	0.524874
HP_0001397	12	ENSG00000101076	1.07058e-23	6.80299e-12	0.000544835	1.68381e-84	0.0943096	2.15157e-34	0.0106408	0.579627	0.000505853	1	0.508217	1	0.515796	0.260859	0.362235	1	0.629266	4.49739e-05	0.0345029	0	0.0125206	162	0.079546	2	0.160454	1.78947	0.0803178	INFINITY	0.626107	2.05714	0.173031	INFINITY	0.532123	2.71429	0.0293757	INFINITY	0.533212	2.21212	0.203905	0.299589	0.226661	0.53928	0.0979162	1.2644e-22	0.0783799	5.58783e-06	0.00396388
HP_0001520	14	ENSG00000101076	4.15196e-19	1.4091e-09	0.000634489	0.446175	0.258385	2.15096e-08	0.000695701	0.786355	0.000648602	1	0.56999	1	0.516256	0.492566	0.693841	1	0.517797	0.507637	0.187398	0.322226	0.192334	179	0.0266939	62	0.53995	22.6667	0.162475	INFINITY	0.524722	24	0.374394	INFINITY	0.505416	38	0.0409699	INFINITY	0.500295	36.5	0.512259	0.566229	0.139112	0.285784	0.145086	0.00273213	0.023525	0.00142094	0.00898335
HP_0001738	2	ENSG00000101076	3.71826e-24	3.98902e-12	9.06824e-05	1.30265e-30	0.00906809	2.65932e-16	0.000232008	0.633051	0.000793136	1	0.533572	1	0.518724	0.587036	0.320554	1	0.518424	1	0.527107	0.108789	0.473065	160	0.0179551	6.88889	0.420313	6.18182	0.197234	INFINITY	0.570936	8	0.32487	INFINITY	0.512537	9.5	0.0552256	INFINITY	0.523373	7.3	0.410292	0.0443735	0.00238379	1	0.580955	0.181853	0.00952737	0.248771	0.0315375
HP_0002149	1	ENSG00000101076	1.4234e-30	2.29985e-15	4.53371e-05	4.50729e-10	0.00348343	3.36177e-13	0.000835151	0.592712	0.000288455	0.906791	0.0560748	0.138271	0.00497203	1	0.686534	1	0.518864	0.89754	0.120089	4.42943e-05	0.0133468	160	0.0189962	2.58333	0.137915	2.61538	0.0481026	INFINITY	0.573287	2.76923	0.089042	INFINITY	0.504919	3.45455	0.0148706	INFINITY	0.500023	2.7037	0.120234	0.933512	0.478235	0.228234	0.124079	0.00142301	0.0665048	0.00869538	0.0118421
HP_0002748	6	ENSG00000101076	2.31111e-20	3.27893e-10	0.000272084	3.07647e-07	0.0117852	9.15821e-15	0.063811	0.65285	0.00476053	0.936966	0.085281	0.273583	0.0295809	1	0.686496	1	0.532512	0.0522572	0.228185	3.08313e-21	0.00169527	170	0.0566842	2.48	0.138445	2.95652	0.0493833	INFINITY	0.545665	3	0.121395	INFINITY	0.526347	4.22222	0.0385453	INFINITY	0.525032	2.92	0.146336	0.740314	0.384134	0.167962	0.359902	0.0859219	0.907068	0.138707	0.0127249
HP_0003076	5	ENSG00000101076	3.03358e-20	3.76153e-10	0.000226706	0.00292007	0.0927814	7.36026e-09	0.0623173	0.681173	0.0147122	0.260191	0.0214976	1	0.505283	0.113386	0.592065	1	0.514625	0.00104096	0.0148036	0.920708	0.661952	260	0.130356	31	0.525912	8.5	0.153344	INFINITY	0.543505	18	0.393516	INFINITY	0.500068	12.6667	0.0236681	INFINITY	0.521016	12.1667	0.390796	0.0120068	0.267998	1	0.513598	2.58708e-05	0.0132636	0.00424103	0.0107433
HP_0003109	37	ENSG00000101076	6.98816e-15	1.91509e-07	0.00167732	0.16394	0.1237	1.22475e-07	0.0822547	0.705783	0.0268205	1	0.52331	1	0.511134	1	0.686463	1	0.518031	0.83636	0.382939	0.013273	0.0298681	260	0.185639	15.5	0.458679	22.6667	0.332699	INFINITY	0.540324	72	0.498844	INFINITY	0.512308	INFINITY	0.551476	INFINITY	0.50102	14.6	0.486649	0.495707	0.36388	1	0.675441	1.10145e-05	0.172427	0.0314084	0.0072305
HP_0100800	2	ENSG00000101076	4.56386e-36	3.87661e-18	9.06331e-05	4.86233e-46	0.0103425	8.14977e-10	0.000231879	0.513287	0.000144113	0.00377765	0.00202398	0.0119521	0.00160472	1	0.500033	1	0.503384	2.37359e-05	0.0206126	5.72511e-05	0.194696	213	0.0421444	8.85714	0.243622	6.18182	0.0252866	INFINITY	0.50818	9	0.0363892	INFINITY	0.503195	6.33333	0.0114651	INFINITY	0.500023	7.3	0.213532	0.0022854	0.00268017	0.0677826	0.0465894	4.24602e-08	0.00055991	0.0264861	0.0120403
HP_0000219	830	ENSG00000101126	1.42125e-08	0.000292741	0.0376742	0.00730272	0.433085	1	0.583082	0.857222	0.697386	1	0.502678	0.951642	0.0394089	1	0.654382	NULL	0	1	0.529199	0.000744033	0.170353	172	0.109119	2	0.206527	1.4	0.036494	2.33333	0.0660887	1.44444	0.0274159	INFINITY	0.548318	INFINITY	0.611865	INFINITY	0.540647	2	0.186328	NULL	0	NULL	0	NULL	0	NULL	0
HP_0000319	1036	ENSG00000101126	3.09985e-08	0.000433948	0.0469969	1	0.62641	0.955413	0.272284	0.864942	0.745562	0.847786	0.0157427	0.743752	0.0493859	1	0.654482	NULL	0	1	0.50344	0.854066	0.457865	160	0.0379242	3.66667	0.383415	2.33333	0.125386	3.5	0.101252	2.6	0.164398	INFINITY	0.531528	INFINITY	0.57975	INFINITY	0.530348	4	0.41027	NULL	0	NULL	0	NULL	0	NULL	0
HP_0000625	2859	ENSG00000101126	3.32265e-06	0.00459417	0.12966	0.0485309	0.191247	0.0126904	0.215307	0.930298	0.822825	1	0.504311	0.684698	0.0630505	1	0.500033	NULL	0	1	0.518406	0.0832736	0.360178	INFINITY	0.599637	3.14286	0.234739	2.33333	0.0456236	INFINITY	0.579274	2.16667	0.0785034	INFINITY	0.51288	INFINITY	0.528798	INFINITY	0.534059	3.33333	0.209977	NULL	0	NULL	0	NULL	0	NULL	0
HP_0000722	1483	ENSG00000101126	9.07863e-08	0.000746461	0.0672471	0.40566	0.650151	0.0122856	0.134345	0.895781	0.803376	1	0.502804	1	0.535847	1	0.654423	NULL	0	1	0.526813	1	0.500397	237	0.146329	2.2	0.219018	1.75	0.0204961	2.33333	0.0418537	1.44444	0.0106561	INFINITY	0.531991	INFINITY	0.556342	INFINITY	0.521562	2.22222	0.193715	NULL	0	NULL	0	NULL	0	NULL	0
HP_0000733	2178	ENSG00000101126	8.24207e-07	0.00227296	0.0988024	0.37549	0.501051	1	0.583612	0.877495	0.733545	1	0.524421	1	0.539905	1	0.654485	NULL	0	1	0.519603	0.913128	0.49743	154	0.00939031	2	0.189621	1.75	0.0366086	3.5	0.0886863	1.85714	0.0621938	INFINITY	0.541463	INFINITY	0.605471	INFINITY	0.536427	2	0.174605	NULL	0	NULL	0	NULL	0	NULL	0
HP_0002463	4426	ENSG00000101126	2.21472e-05	0.0119687	0.200553	0.160878	0.238622	0.953666	0.555483	0.927766	0.576843	1	0.515853	1	0.503442	0.978257	0.609573	NULL	0	1	0.66849	1	0.504261	179	0.0132312	22	0.454801	7	0.107844	INFINITY	0.525126	13	0.349585	INFINITY	0.519371	INFINITY	0.547329	INFINITY	0.521319	20	0.467715	NULL	0	NULL	0	NULL	0	NULL	0
HP_0200055	1900	ENSG00000101126	4.40614e-07	0.00165693	0.0861444	0.894358	0.363064	1	0.588948	0.87593	0.634679	1	0.547928	1	0.531127	0.77605	0.300348	NULL	0	1	0.522661	0.0294358	0.268538	258	0.129761	4.4	0.352875	3.5	0.15243	7	0.128627	3.25	0.169659	INFINITY	0.519859	INFINITY	0.540533	INFINITY	0.53405	5	0.338955	NULL	0	NULL	0	NULL	0	NULL	0
HP_0007663	4164	ENSG00000101161	6.50293e-06	0.00644778	0.188741	1	0.822083	1.02017e-14	0.00538083	0.850571	0.205017	0.594273	0.0350395	1	0.509087	0.265089	0.332352	NULL	0	NULL	0	1	0.547125	INFINITY	0.54297	INFINITY	0.605747	104	0.0928746	INFINITY	0.51038	INFINITY	0.550222	INFINITY	0.502176	INFINITY	0.508023	INFINITY	0.5	72	0.211404	1	0.59488	1	0.500111	0.587052	0.590409	1	0.50197
HP_0000966	15451	ENSG00000101194	0.0182415	0.343037	0.701139	0.0412053	0.469002	1	0.670413	0.909191	0.872085	1	0.512033	1	0.548994	0.125042	0.040308	NULL	0	NULL	0	0.329582	0.252532	INFINITY	0.630167	INFINITY	0.808232	INFINITY	0.7349	INFINITY	0.624631	INFINITY	0.790489	INFINITY	0.535418	INFINITY	0.579571	INFINITY	0.538866	INFINITY	0.812089	NULL	0	NULL	0	NULL	0	NULL	0
HP_0200034	19798	ENSG00000101194	0.100285	0.705197	0.897502	0.585059	0.739999	1	0.728184	0.902422	0.852044	1	0.536732	1	0.51274	1	0.966285	NULL	0	NULL	0	0.366234	0.897421	INFINITY	0.609819	INFINITY	0.795594	INFINITY	0.704656	INFINITY	0.591233	INFINITY	0.769845	INFINITY	0.529852	INFINITY	0.56086	INFINITY	0.521918	INFINITY	0.800308	NULL	0	NULL	0	NULL	0	NULL	0
HP_0002317	265	ENSG00000101210	1.1913e-09	8.3756e-05	0.0120143	2.53685e-08	0.0598842	9.08993e-06	0.101378	0.87535	0.641477	1	0.569552	1	0.520199	NULL	0	NULL	0	8.79812e-05	0.0613197	0.533354	0.133203	164	0.036179	8.8	0.449426	4.41667	0.215124	15	0.110713	4.6	0.271116	INFINITY	0.51317	INFINITY	0.573287	INFINITY	0.529628	8.4	0.463889	NULL	0	1.10871e-08	0.00535834	NULL	0	NULL	0
HP_0002521	1622	ENSG00000101210	2.72284e-07	0.00129953	0.0735568	0.831509	0.64412	1	0.582308	0.873732	0.603333	1	0.518569	1	0.523052	NULL	0	NULL	0	1	0.606647	0.619911	0.131126	INFINITY	0.609043	2.2	0.180717	1.55882	0.0190014	2.30769	0.0368691	3.06667	0.171829	2.8	0.0204072	INFINITY	0.560428	INFINITY	0.528956	2.21053	0.161263	NULL	0	1	0.622768	NULL	0	NULL	0
HP_0002714	5312	ENSG00000101210	5.28895e-05	0.0185717	0.241104	5.80307e-10	0.40634	0.0487708	0.31833	0.814982	0.482124	1	0.503795	1	0.516412	NULL	0	NULL	0	1	0.551937	6.96769e-07	0.0785957	INFINITY	0.642338	2	0.19449	3.3125	0.233932	7.5	0.146378	3.28571	0.289897	14	0.0575073	INFINITY	0.580565	INFINITY	0.53504	2.1	0.227215	NULL	0	1	0.663165	NULL	0	NULL	0
HP_0010804	11917	ENSG00000101210	0.000756025	0.0710212	0.540209	0.153365	0.0947552	1	0.568334	0.877222	0.577525	1	0.550278	1	0.528815	NULL	0	NULL	0	1	0.583091	1	0.507493	INFINITY	0.556618	8.8	0.377017	26.5	0.27262	INFINITY	0.553898	7.66667	0.287806	INFINITY	0.514687	INFINITY	0.53146	INFINITY	0.524705	14	0.437806	NULL	0	1	0.573339	NULL	0	NULL	0
HP_0200134	2431	ENSG00000101210	2.91051e-06	0.0042971	0.110179	0.0151189	0.254097	1	0.74898	0.9128	0.677189	0.199821	0.0549154	1	0.512037	NULL	0	NULL	0	1	0.591269	1	0.527001	INFINITY	0.547408	8.8	0.286168	17.6667	0.258566	30	0.0485406	23	0.397933	INFINITY	0.504351	INFINITY	0.534173	INFINITY	0.5	10.5	0.290156	NULL	0	1	0.57598	NULL	0	NULL	0
HP_0007502	4710	ENSG00000101346	2.62696e-05	0.0130456	0.21346	0.538333	0.156946	0.370327	0.354065	0.922737	0.597506	1	0.525095	1	0.510302	0.00215421	0.230774	NULL	0	1	0.705019	1	0.689449	INFINITY	0.528575	5	0.228688	INFINITY	0.635214	INFINITY	0.561523	9	0.234353	INFINITY	0.5201	INFINITY	0.533379	INFINITY	0.522502	8	0.3046	0.118479	0.280971	NULL	0	0.00605346	0.0442329	NULL	0
HP_0001663	339	ENSG00000101400	3.97624e-10	4.81353e-05	0.0153644	4.0052e-21	0.100317	1.87902e-15	0.0190167	0.84166	0.242972	1	0.530053	1	0.50365	0.725536	0.812479	NULL	0	NULL	0	0.780114	0.683026	266	0.0592821	40	0.521166	13	0.244969	INFINITY	0.563044	11.5714	0.308466	INFINITY	0.519806	9	0.0213017	INFINITY	0.521438	14.1667	0.427121	NULL	0	NULL	0	NULL	0	1	0.501094
HP_0001342	486	ENSG00000101439	1.14239e-09	8.20021e-05	0.0220308	0.000378523	0.098699	7.08322e-07	0.0852199	0.85498	0.533381	1	0.563597	1	0.518306	0.171164	0.38071	NULL	0	1	0.65222	3.22322e-05	0.0988668	193	0.0834089	2.16667	0.261287	2.33333	0.0604261	INFINITY	0.602947	10.5	0.531097	INFINITY	0.520127	12	0.115095	INFINITY	0.521623	2.66667	0.323708	0.582247	0.107388	NULL	0	NULL	0	NULL	0
HP_0000646	211	ENSG00000101680	3.5657e-11	1.42494e-05	0.00956439	5.06135e-65	0.00138284	1	0.560143	NULL	0	1	0.531458	1	0.514627	1	0.500033	NULL	0	1	0.605545	0.0666001	0.0559174	344	0.129913	10	0.377952	3.14286	0.060786	INFINITY	0.55138	2.55556	0.0698518	INFINITY	0.520466	2.625	0.00920176	INFINITY	0.500023	2.625	0.125516	0.854914	0.0576236	0.0863821	0.0289984	0.154182	0.0115715	1	0.544002
HP_0000657	6292	ENSG00000101680	9.0578e-05	0.0243649	0.285572	3.31942e-82	0.0321588	0.651316	0.677412	NULL	0	1	0.505614	1	0.523847	0.0216753	0.267288	NULL	0	1	0.500583	0.0482106	0.728006	INFINITY	0.624609	10	0.543049	22	0.420823	INFINITY	0.607952	23	0.528117	INFINITY	0.535152	INFINITY	0.557482	INFINITY	0.517996	10.5	0.535243	1	0.519237	0.762009	0.121151	1	0.553625	1	0.561965
HP_0001105	2372	ENSG00000101680	1.56439e-06	0.00314106	0.107486	4.18582e-05	0.00122875	0.478645	0.310054	NULL	0	1	0.537883	1	0.510948	0.064295	0.263422	NULL	0	1	0.687551	1	0.556267	INFINITY	0.532581	10	0.295269	11	0.0920337	INFINITY	0.546674	11.5	0.243883	INFINITY	0.50145	21	0.0227932	INFINITY	0.5	10.5	0.309634	1	0.695342	1	0.505125	0.90768	0.830006	1	0.519589
HP_0002518	7680	ENSG00000101680	0.000177557	0.0342175	0.348189	1	0.8664	1	0.583631	NULL	0	1	0.549117	1	0.510746	0.147892	0.662497	NULL	0	1	0.597996	0.863384	0.420423	INFINITY	0.577594	10	0.502788	11	0.298681	INFINITY	0.545813	11.5	0.375028	INFINITY	0.518158	INFINITY	0.545541	INFINITY	0.500975	7	0.385909	1	0.669	1	0.593311	1	0.65098	1	0.537349
HP_0007033	3120	ENSG00000101680	7.77193e-06	0.00705487	0.141388	1	0.849214	0.881412	0.476093	NULL	0	1	0.504774	1	0.501786	0.360229	0.503577	NULL	0	1	0.555879	1	0.500026	196	0.0179	10	0.226583	22	0.0919019	INFINITY	0.502198	23	0.295283	INFINITY	0.500204	INFINITY	0.504328	INFINITY	0.50111	21	0.313183	1	0.5	1	0.5	1	0.650746	1	0.500109
HP_0000158	15128	ENSG00000101695	0.026575	0.408623	0.6867	1.93711e-85	0.26957	0.00293845	0.48309	0.882242	0.805347	1	0.511283	1	0.516959	0.00571975	0.100978	NULL	0	NULL	0	1.13374e-23	0.536703	INFINITY	0.655288	2.875	0.322742	2.28571	0.0853836	16	0.176487	2.5	0.141988	INFINITY	0.537222	INFINITY	0.582025	INFINITY	0.530912	2.875	0.305402	0.0163168	0.666219	NULL	0	0.000905426	0.762083	NULL	0
HP_0000270	15691	ENSG00000101695	0.0380872	0.480138	0.711836	9.71592e-08	0.638181	1	0.820651	0.880425	0.848791	1	0.509612	1	0.530967	0.867945	0.362249	NULL	0	NULL	0	3.92026e-06	0.281974	INFINITY	0.637708	11.5	0.614708	8	0.453931	INFINITY	0.620152	10	0.545525	INFINITY	0.53441	INFINITY	0.600599	INFINITY	0.537132	11.5	0.62555	1	0.592957	NULL	0	0.694383	0.695587	NULL	0
HP_0000445	14970	ENSG00000101695	0.0130608	0.292542	0.678973	0.0401394	0.39017	1	0.846918	0.889894	0.793203	0.957157	0.0677922	1	0.54886	1	0.747123	NULL	0	NULL	0	0.0817896	0.322488	INFINITY	0.61416	11.5	0.564224	16	0.414868	INFINITY	0.583545	10	0.472197	INFINITY	0.52295	INFINITY	0.577921	INFINITY	0.522088	11.5	0.568804	1	0.56949	NULL	0	1	0.569587	NULL	0
HP_0000574	16602	ENSG00000101695	0.0600749	0.581797	0.753677	0.000152244	0.744818	1	0.797807	0.859868	0.714792	1	0.511492	1	0.525519	0.602561	0.432697	NULL	0	NULL	0	0.0242926	0.389985	INFINITY	0.664518	3.83333	0.490421	8	0.462729	16	0.242782	3.33333	0.375704	INFINITY	0.542174	INFINITY	0.607363	INFINITY	0.540403	3.28571	0.454694	1	0.55655	NULL	0	1	0.640613	NULL	0
HP_0000739	18063	ENSG00000101695	0.099622	0.703586	0.81963	0.155884	0.902472	0.546531	0.662952	0.895719	0.844032	1	0.502391	1	0.538178	0.323895	0.474752	NULL	0	NULL	0	1.71814e-30	0.222882	INFINITY	0.655822	23	0.62129	16	0.490653	INFINITY	0.62728	20	0.587621	INFINITY	0.540203	INFINITY	0.591251	INFINITY	0.524185	23	0.632907	1	0.704715	NULL	0	3.69828e-10	0.340453	NULL	0
HP_0001097	17306	ENSG00000101695	0.0232839	0.384503	0.78439	0.458964	0.819686	1	0.938773	0.957524	0.891228	1	0.532544	1	0.507171	1	0.5	NULL	0	NULL	0	0.000969768	0.805898	INFINITY	0.53669	23	0.393238	INFINITY	0.594479	INFINITY	0.5303	20	0.330145	INFINITY	0.505008	INFINITY	0.513257	INFINITY	0.521008	23	0.38449	1	0.561542	NULL	0	6.63011e-09	0.214833	NULL	0
HP_0001279	19324	ENSG00000101695	0.110028	0.727644	0.876292	3.60054e-17	0.587262	1	0.935122	0.905088	0.821959	1	0.542433	1	0.525359	1	0.821266	NULL	0	NULL	0	0.141818	0.681341	INFINITY	0.58947	11.5	0.550653	8	0.401732	INFINITY	0.603256	10	0.486577	INFINITY	0.532695	INFINITY	0.574324	INFINITY	0.524714	11.5	0.565119	1	0.554032	NULL	0	0.000151391	0.602281	NULL	0
HP_0002003	18279	ENSG00000101695	0.0231783	0.383694	0.828266	1	0.500486	1	0.819801	0.950386	0.886383	1	0.551658	1	0.504814	1	0.5	NULL	0	NULL	0	1	0.500238	INFINITY	0.537405	23	0.49309	16	0.248176	INFINITY	0.585573	20	0.432326	INFINITY	0.524809	INFINITY	0.543704	INFINITY	0.524582	23	0.498935	1	0.688644	NULL	0	0.600298	0.414288	NULL	0
HP_0002020	6849	ENSG00000101695	0.000157063	0.0321646	0.310866	8.89902e-18	0.498769	1	0.768766	0.868019	0.785049	1	0.532703	1	0.512497	1	0.654565	NULL	0	NULL	0	2.32316e-09	0.0361139	INFINITY	0.649828	1.91667	0.129312	1.6	0.0429829	1.77778	0.022195	1.66667	0.0433914	INFINITY	0.539987	INFINITY	0.588417	INFINITY	0.536356	1.91667	0.112881	1	0.554096	NULL	0	0.921171	0.541441	NULL	0
HP_0002312	10228	ENSG00000101695	0.000322903	0.0462636	0.463582	1	0.662263	1	0.558189	0.910136	0.447431	1	0.534337	1	0.523403	0.522973	0.501137	NULL	0	NULL	0	1	0.500026	INFINITY	0.552101	3.28571	0.20301	3.2	0.0255178	16	0.038934	2.85714	0.0684857	INFINITY	0.516113	INFINITY	0.523365	INFINITY	0.505734	3.28571	0.180664	0.874143	0.0958333	NULL	0	1	0.506249	NULL	0
HP_0100021	18784	ENSG00000101695	0.0255399	0.401252	0.851342	1	0.592739	1	0.748052	0.930711	0.864639	1	0.534672	1	0.508413	0.0390534	0.101786	NULL	0	NULL	0	0.271491	0.409784	INFINITY	0.552393	23	0.402828	16	0.111403	INFINITY	0.520894	20	0.30969	INFINITY	0.504759	INFINITY	0.506164	INFINITY	0.5	23	0.398251	1	0.66339	NULL	0	1	0.583318	NULL	0
HP_0000086	93	ENSG00000101773	1.26321e-13	8.25567e-07	0.00421539	1.16636e-06	0.0582813	2.95708e-08	0.0130346	0.693091	0.00446911	1	0.541189	1	0.537462	1	0.5	NULL	0	NULL	0	1	0.518585	INFINITY	0.552398	5.625	0.293536	6.2	0.135844	20	0.120887	5.875	0.212492	6.5	0.00711631	7.66667	0.0265162	3.6	0.00149578	5.5	0.273094	1	0.686672	NULL	0	1	0.542063	4.08929e-08	0.0100789
HP_0000171	650	ENSG00000101773	4.34398e-08	0.000514531	0.0294544	2.78276e-05	0.0300532	0.662747	0.142738	0.822348	0.14995	1	0.546082	1	0.521973	1	0.500033	NULL	0	NULL	0	0.889775	0.110841	INFINITY	0.549166	22.5	0.411546	15.5	0.107033	20	0.037611	23.5	0.374615	13	0.00820192	23	0.0511147	INFINITY	0.500136	22	0.416667	1	0.637	NULL	0	0.338762	0.0679231	1	0.502408
HP_0000541	1996	ENSG00000101938	1.05917e-06	0.00257975	0.0906202	5.72375e-52	0.102463	5.11672e-24	0.0157978	0.913066	0.893988	0.0104079	0.00483619	0.00216462	0.00487602	6.43574e-06	0.230615	NULL	0	NULL	0	3.57107e-06	0.530769	INFINITY	0.673885	INFINITY	0.820349	1.5	0.0275583	INFINITY	0.624081	INFINITY	0.810451	2	0.0202942	INFINITY	0.611096	INFINITY	0.532462	INFINITY	0.828657	1	0.63301	NULL	0	0.000375072	0.508151	1	0.591998
HP_0000548	20	ENSG00000102001	1.5784e-15	9.03712e-08	0.000906495	5.18228e-24	0.00793773	7.94957e-40	0.000139153	0.794557	0.121171	1	0.551905	1	0.512323	0.0436034	0.343409	1	0.5	0.797084	0.0756958	1	0.821888	272	0.0463672	INFINITY	0.753615	3	0.00752391	2	0.00135974	3	0.0641345	INFINITY	0.504918	INFINITY	0.520373	INFINITY	0.501745	INFINITY	0.754023	NULL	0	1	0.500111	0.910754	0.360634	NULL	0
HP_0007663	9	ENSG00000102001	2.31567e-24	3.14088e-12	0.000407941	1.53217e-63	0.00133156	2.76885e-40	0.000649411	0.713442	0.00165802	0.576721	0.030108	0.113284	0.0106146	0.0875523	0.00715671	1	0.5146	0.945332	0.205567	0.64084	0.0549613	196	0.0322727	INFINITY	0.605747	3	0.00471399	2	0.000317288	3	0.0043967	INFINITY	0.502176	INFINITY	0.508023	INFINITY	0.5	INFINITY	0.613045	NULL	0	1	0.500111	0.396464	0.423773	NULL	0
HP_0000072	9136	ENSG00000102030	0.000239515	0.0397939	0.414049	1	0.724819	0.00025173	0.047354	0.739557	0.0997477	1	0.55608	1	0.508386	NULL	0	NULL	0	1	0.607501	1	0.512652	172	0.0201677	11.5	0.482937	53	0.344301	15	0.155722	12.3333	0.418174	INFINITY	0.531249	INFINITY	0.555314	INFINITY	0.521006	12.5	0.506866	NULL	0	NULL	0	NULL	0	1	0.518064
HP_0000089	8782	ENSG00000102030	0.000577508	0.0620132	0.398295	0.0144003	0.639881	1.27865e-08	0.0775586	0.751107	0.0969627	1	0.531609	1	0.549557	NULL	0	NULL	0	1	0.522966	1.28085e-09	0.333545	283	0.196199	2.3	0.161957	12.2308	0.297701	INFINITY	0.568008	3.7	0.182911	INFINITY	0.527326	INFINITY	0.57472	INFINITY	0.520024	2.5	0.150528	NULL	0	NULL	0	NULL	0	1	0.564445
HP_0000384	6898	ENSG00000102030	0.000167875	0.0332632	0.312962	0.00564807	0.475981	1.62668e-16	0.0245159	0.730571	0.0494442	1	0.510549	1	0.533689	NULL	0	NULL	0	1	0.506766	0.489291	0.416857	238	0.162425	3.83333	0.365909	3.3125	0.167279	7.5	0.179166	4.11111	0.299578	INFINITY	0.5414	INFINITY	0.571617	INFINITY	0.537952	4.16667	0.391815	NULL	0	NULL	0	NULL	0	1	0.538715
HP_0000396	7347	ENSG00000102030	0.000173832	0.0338536	0.333228	1.91006e-06	0.189678	1.35615e-09	0.0719922	0.749701	0.149134	1	0.52187	1	0.543707	NULL	0	NULL	0	1	0.545412	0.766227	0.652519	INFINITY	0.618877	5.75	0.492063	1.87059	0.0708454	7.5	0.175027	6.16667	0.429381	INFINITY	0.544358	INFINITY	0.586901	INFINITY	0.540094	4.16667	0.406023	NULL	0	NULL	0	NULL	0	1	0.527321
HP_0000403	6154	ENSG00000102030	8.99464e-05	0.024279	0.27922	1	0.656926	2.60672e-08	0.0153232	0.705703	0.129142	1	0.511379	1	0.53947	NULL	0	NULL	0	1	0.510206	1	0.579517	172	0.0634755	11.5	0.551951	6.625	0.255989	15	0.197005	9.25	0.453947	INFINITY	0.53353	INFINITY	0.57618	INFINITY	0.524955	6.25	0.457985	NULL	0	NULL	0	NULL	0	1	0.543559
HP_0000465	9352	ENSG00000102030	0.00116004	0.0880885	0.424551	1.0268e-05	0.604966	2.33466e-26	0.0891563	0.689103	0.0336657	1	0.532085	1	0.525702	NULL	0	NULL	0	1	0.695022	4.30015e-09	0.713611	186	0.144997	3.28571	0.452787	1.84884	0.125068	3	0.12584	4.11111	0.412974	INFINITY	0.56292	15	0.21282	INFINITY	0.540993	3.125	0.432132	NULL	0	NULL	0	NULL	0	1	0.626347
HP_0000528	7833	ENSG00000102030	0.000291656	0.0439494	0.355093	0.0704775	0.473237	0.000261142	0.0705637	0.798488	0.0817592	1	0.552671	1	0.51709	NULL	0	NULL	0	1	0.555154	3.24029e-05	0.092623	INFINITY	0.565755	2.3	0.112244	17.6667	0.203137	INFINITY	0.52695	3.7	0.12802	INFINITY	0.503559	INFINITY	0.531756	INFINITY	0.520966	2.5	0.0939299	NULL	0	NULL	0	NULL	0	1	0.528484
HP_0000567	7704	ENSG00000102030	0.00020929	0.0371766	0.349641	3.13848e-10	0.364242	1.34944e-18	0.0971667	0.800599	0.103401	1	0.512007	1	0.518252	NULL	0	NULL	0	1	0.500525	0.0988233	0.391717	INFINITY	0.648135	5.75	0.522148	2.09211	0.161432	5	0.156168	5.28571	0.434465	INFINITY	0.550785	INFINITY	0.599891	INFINITY	0.539439	4.16667	0.455569	NULL	0	NULL	0	NULL	0	1	0.559043
HP_0000588	11460	ENSG00000102030	0.0014846	0.0997099	0.519492	3.27667e-05	0.378048	7.63338e-10	0.0568751	0.789899	0.0599135	1	0.558717	1	0.527989	NULL	0	NULL	0	1	0.617284	1	0.5	INFINITY	0.579918	3.83333	0.339937	2.09211	0.109973	5	0.125612	7.4	0.397371	INFINITY	0.53767	INFINITY	0.561922	INFINITY	0.538486	4.16667	0.355485	NULL	0	NULL	0	NULL	0	1	0.51894
HP_0000678	5199	ENSG00000102030	4.6058e-05	0.0173196	0.235986	7.68175e-13	0.37625	2.50584e-24	0.0510057	0.751052	0.184123	1	0.530051	1	0.544257	NULL	0	NULL	0	1	0.531053	0.00251739	0.201803	160	0.0490218	1.76923	0.115564	2.17808	0.169806	15	0.223866	3.08333	0.327856	3	0.0339522	15	0.17775	INFINITY	0.538786	1.92308	0.109255	NULL	0	NULL	0	NULL	0	1	0.555116
HP_0000742	4779	ENSG00000102030	1.65612e-05	0.0103355	0.216627	1	0.624994	2.50173e-06	0.0457856	0.774091	0.059468	1	0.539947	1	0.51222	NULL	0	NULL	0	1	0.636914	1	0.676357	INFINITY	0.601922	4.6	0.306695	3.87805	0.165632	15	0.081456	5.28571	0.338335	3	0.00766058	15	0.133448	INFINITY	0.514664	5	0.323965	NULL	0	NULL	0	NULL	0	1	0.55575
HP_0000894	3629	ENSG00000102030	9.44245e-06	0.0077834	0.164513	0.0178799	0.429391	1.94931e-11	0.0436094	0.742082	0.0491744	1	0.561082	1	0.519807	NULL	0	NULL	0	1	0.637021	0.986889	0.434253	160	0.0209438	5.75	0.38261	6.36	0.248833	15	0.162156	12.3333	0.456639	INFINITY	0.526452	INFINITY	0.565393	INFINITY	0.528084	6.25	0.408767	NULL	0	NULL	0	NULL	0	1	0.530223
HP_0001177	4656	ENSG00000102030	2.18274e-05	0.0118811	0.211348	1.79485e-21	0.374013	8.48961e-22	0.0284772	0.755476	0.0792952	1	0.516171	1	0.520743	NULL	0	NULL	0	1	0.528458	0.928847	0.560594	INFINITY	0.617794	5.75	0.533318	1.9875	0.0918293	5	0.159782	6.16667	0.449841	INFINITY	0.549024	INFINITY	0.587653	INFINITY	0.540127	4.16667	0.465093	NULL	0	NULL	0	NULL	0	1	0.553556
HP_0001264	5171	ENSG00000102030	4.77373e-05	0.0176355	0.234353	0.851918	0.229812	0.00386309	0.065906	0.813867	0.128216	1	0.512534	1	0.504142	NULL	0	NULL	0	1	0.721607	0.98711	0.556408	328	0.100884	5.75	0.322003	17.6667	0.36039	3.75	0.086925	5.28571	0.261908	INFINITY	0.52939	INFINITY	0.550691	INFINITY	0.521278	6.25	0.338772	NULL	0	NULL	0	NULL	0	1	0.50657
HP_0001647	7223	ENSG00000102030	0.000183213	0.0347631	0.327499	0.195798	0.453507	6.63898e-08	0.0865853	0.698802	0.0460085	1	0.537103	1	0.538175	NULL	0	NULL	0	1	0.648327	0.644345	0.553154	328	0.178418	4.6	0.511131	1.82759	0.0954886	15	0.244162	3.36364	0.327182	INFINITY	0.564679	3.75	0.0899116	INFINITY	0.542417	6.25	0.584675	NULL	0	NULL	0	NULL	0	1	0.614389
HP_0002023	5403	ENSG00000102030	4.73889e-05	0.0175704	0.245145	1.69108e-16	0.369001	2.37061e-19	0.0808414	0.735164	0.102	1	0.514448	1	0.552382	NULL	0	NULL	0	1	0.511321	0.50392	0.386132	179	0.0927405	2.09091	0.180127	2.94444	0.0800363	INFINITY	0.580218	3.7	0.204719	INFINITY	0.531897	INFINITY	0.569691	INFINITY	0.532577	2.27273	0.161207	NULL	0	NULL	0	NULL	0	1	0.607378
HP_0002035	13041	ENSG00000102030	0.00303681	0.142685	0.590973	0.892871	0.704316	5.85959e-05	0.0515234	0.743297	0.0468367	1	0.529555	1	0.514028	NULL	0	NULL	0	1	0.747788	1	0.513578	INFINITY	0.565097	23	0.572076	4.18421	0.171432	15	0.108125	9.25	0.397743	INFINITY	0.521457	INFINITY	0.575429	INFINITY	0.525128	25	0.586804	NULL	0	NULL	0	NULL	0	1	0.568331
HP_0002089	3561	ENSG00000102030	1.50523e-05	0.00984899	0.161643	1.29422e-05	0.356879	1.21318e-24	0.00864071	0.753594	0.164981	1	0.504108	1	0.51364	NULL	0	NULL	0	1	0.550117	1.70902e-10	0.517556	160	0.0451657	2.3	0.195733	2.30435	0.118566	3.75	0.108443	2.64286	0.147254	INFINITY	0.539673	INFINITY	0.577349	INFINITY	0.532501	2.5	0.194008	NULL	0	NULL	0	NULL	0	1	0.545335
HP_0002938	2349	ENSG00000102030	2.92773e-06	0.00430991	0.106618	4.28989e-13	0.342634	1.32627e-38	0.0780379	0.756664	0.170351	1	0.522329	1	0.541952	NULL	0	NULL	0	1	0.509685	3.18873e-10	0.333899	179	0.0747549	1.64286	0.072894	2.48438	0.121505	3	0.0874637	2.05556	0.11683	INFINITY	0.539261	INFINITY	0.575617	INFINITY	0.525054	1.66667	0.0683097	NULL	0	NULL	0	NULL	0	1	0.550967
HP_0003043	5784	ENSG00000102030	4.8476e-05	0.0177727	0.262384	4.72258e-05	0.409934	2.08918e-18	0.0410864	0.698302	0.0414291	1	0.552658	1	0.546665	NULL	0	NULL	0	1	0.562077	0.373909	0.346195	328	0.199782	4.6	0.386409	3.78571	0.236482	5	0.149882	6.16667	0.394937	INFINITY	0.539603	INFINITY	0.589004	INFINITY	0.534023	5	0.414217	NULL	0	NULL	0	NULL	0	1	0.562843
HP_0100716	6162	ENSG00000102030	0.000129633	0.0291961	0.279532	0.0163895	0.379947	3.13094e-15	0.0441504	0.744077	0.0872546	1	0.504286	1	0.538011	NULL	0	NULL	0	1	0.572663	0.239352	0.773956	INFINITY	0.649247	1.91667	0.109735	3.18	0.278126	1.5	0.00966249	2.17647	0.173063	3	0.0289875	15	0.194339	INFINITY	0.532934	2.08333	0.219243	NULL	0	NULL	0	NULL	0	1	0.586222
HP_0200021	8833	ENSG00000102030	0.000213399	0.0375429	0.400299	0.0420552	0.371889	6.59212e-05	0.04443	0.799782	0.0628423	1	0.57323	1	0.511595	NULL	0	NULL	0	1	0.659136	1	0.528269	INFINITY	0.557691	7.66667	0.295477	17.6667	0.265884	15	0.0930844	9.25	0.294979	INFINITY	0.512644	INFINITY	0.538702	INFINITY	0.5213	8.33333	0.314783	NULL	0	NULL	0	NULL	0	1	0.517083
HP_0007663	49	ENSG00000102076	5.10834e-15	1.63492e-07	0.00222101	1.02873e-53	0.00926969	2.04712e-33	0.00320067	0.724332	0.00216263	1	0.534676	1	0.509087	0.175352	0.221524	NULL	0	NULL	0	NULL	0	162	0.00802284	INFINITY	0.605747	INFINITY	0.554845	INFINITY	0.51038	INFINITY	0.550222	INFINITY	0.502176	INFINITY	0.508023	INFINITY	0.5	INFINITY	0.613045	0.30609	0.0700997	1	0.500111	4.77291e-08	0.00615787	NULL	0
HP_0000194	8566	ENSG00000102100	0.000740641	0.07029	0.388745	0.202548	0.657521	0.00481046	0.349357	0.932134	0.947574	1	0.522663	1	0.535411	0.818601	0.547318	NULL	0	1	0.505543	0.00334629	0.176574	215	0.16374	INFINITY	0.81189	2	0.100703	INFINITY	0.617472	7	0.513728	INFINITY	0.55489	INFINITY	0.597413	INFINITY	0.536782	INFINITY	0.817064	1	0.592537	NULL	0	NULL	0	1	0.605488
HP_0000574	10309	ENSG00000102100	0.00233981	0.12525	0.467995	4.05863e-18	0.506669	1	0.797807	0.933298	0.956933	1	0.511492	1	0.525519	0.53106	0.320201	NULL	0	1	0.537482	0.0975548	0.815616	177	0.123797	INFINITY	0.818912	INFINITY	0.747322	INFINITY	0.628564	3.5	0.389277	INFINITY	0.542174	INFINITY	0.607363	INFINITY	0.540403	INFINITY	0.826267	1	0.55655	NULL	0	NULL	0	1	0.589541
HP_0200134	10787	ENSG00000102100	0.0010254	0.0827909	0.488896	1	0.749385	0.226799	0.214378	0.964981	0.951135	1	0.553618	1	0.512037	1	0.654587	NULL	0	1	0.591269	1	0.527001	INFINITY	0.547408	INFINITY	0.752357	INFINITY	0.655004	INFINITY	0.529958	INFINITY	0.738307	INFINITY	0.504351	INFINITY	0.534173	INFINITY	0.5	INFINITY	0.754578	1	0.671826	NULL	0	NULL	0	1	0.529335
HP_0000533	219	ENSG00000102104	4.86911e-11	1.66761e-05	0.00992657	2.24884e-41	0.00179248	1.25375e-05	0.00487058	0.81529	0.114475	1	0.555129	1	0.517061	1	0.5	NULL	0	1	0.593011	1	0.510166	219	0.0674916	3	0.131176	INFINITY	0.663494	INFINITY	0.557928	INFINITY	0.746714	INFINITY	0.507162	INFINITY	0.527876	INFINITY	0.500363	INFINITY	0.7614	NULL	0	NULL	0	NULL	0	NULL	0
HP_0003535	128	ENSG00000102125	2.62421e-11	1.22064e-05	0.00580104	5.36913e-33	0.00307235	7.13902e-05	0.0516674	0.777031	0.0317094	1	0.510354	1	0.500518	0.0548338	0.230841	NULL	0	0.0939061	0.000814996	1	0.546244	210	0.0358939	21	0.394471	INFINITY	0.602311	INFINITY	0.521731	9	0.176977	INFINITY	0.503059	INFINITY	0.50247	INFINITY	0.500476	10	0.280761	0.247102	0.00982289	NULL	0	0.686427	0.0382391	NULL	0
HP_0005547	221	ENSG00000102145	7.65304e-13	2.0496e-06	0.0100145	1.01372e-15	0.0243703	0.289654	0.0688184	0.709901	0.0108805	1	0.547276	1	0.515813	NULL	0	NULL	0	0.000234588	0.000815091	0.808802	0.258999	241	0.0724125	53	0.519531	16.5	0.156199	INFINITY	0.547444	34.5	0.466694	INFINITY	0.515271	20	0.0725938	INFINITY	0.501133	28.5	0.496692	6.16973e-05	0.0650685	NULL	0	NULL	0	0.0851859	0.0963855
HP_0002475	1478	ENSG00000102312	1.86913e-07	0.00107477	0.0669839	1	0.673767	0.00393884	0.045035	0.826727	0.053834	1	0.525043	1	0.504581	0.850053	0.346262	NULL	0	1	0.624054	0.45397	0.115252	249	0.0585996	INFINITY	0.772989	5.5	0.164333	INFINITY	0.592658	INFINITY	0.765012	INFINITY	0.533107	INFINITY	0.554634	INFINITY	0.526898	INFINITY	0.777068	NULL	0	NULL	0	1.39744e-05	0.00597126	NULL	0
HP_0007663	5089	ENSG00000102312	1.32987e-05	0.00925208	0.230668	0.659737	0.567551	1.61591e-07	0.0902681	0.8263	0.0989043	1	0.534676	1	0.509087	0.395887	0.51214	NULL	0	1	0.657699	1	0.547125	274	0.0596048	INFINITY	0.605747	INFINITY	0.554845	INFINITY	0.51038	INFINITY	0.550222	INFINITY	0.502176	INFINITY	0.508023	INFINITY	0.5	INFINITY	0.613045	NULL	0	NULL	0	0.708199	0.869565	NULL	0
HP_0002967	15195	ENSG00000102383	0.025413	0.400335	0.689116	7.64439e-11	0.305985	1	0.703704	NULL	0	1	0.555163	1	0.549707	0.847172	0.51954	NULL	0	NULL	0	0.923873	0.939652	389	0.185488	2	0.12322	2.2	0.0725624	INFINITY	0.595737	INFINITY	0.785215	INFINITY	0.540862	INFINITY	0.589887	INFINITY	0.526667	2	0.117868	NULL	0	NULL	0	NULL	0	NULL	0
HP_0001181	10449	ENSG00000102452	0.00107109	0.0846254	0.473964	0.626691	0.468478	0.352299	0.303129	NULL	0	1	0.535584	1	0.528888	0.300352	0.79739	NULL	0	1	0.695459	4.87599e-08	0.211712	INFINITY	0.619115	INFINITY	0.793795	INFINITY	0.707521	INFINITY	0.594484	INFINITY	0.764719	INFINITY	0.529393	INFINITY	0.549261	INFINITY	0.528803	INFINITY	0.79824	1	0.541331	NULL	0	NULL	0	NULL	0
HP_0002987	15282	ENSG00000102452	0.0263778	0.407233	0.693533	6.73009e-08	0.714857	1	0.876504	NULL	0	1	0.515933	0.86316	0.0519548	0.545734	0.797227	NULL	0	1	0.506304	1.19582e-71	0.608463	INFINITY	0.622373	INFINITY	0.798729	INFINITY	0.732471	INFINITY	0.612072	INFINITY	0.787747	INFINITY	0.544543	INFINITY	0.586794	INFINITY	0.533696	INFINITY	0.805083	1	0.907651	NULL	0	NULL	0	NULL	0
HP_0003273	8806	ENSG00000102452	0.000500046	0.0576731	0.399166	0.204694	0.166453	1	0.583616	NULL	0	0.934879	0.0776099	0.244859	0.0257353	0.47197	0.117926	NULL	0	1	0.694826	0.474501	0.098385	INFINITY	0.563347	INFINITY	0.764245	INFINITY	0.663025	INFINITY	0.556185	INFINITY	0.754771	INFINITY	0.521554	INFINITY	0.553828	INFINITY	0.521917	INFINITY	0.786637	1	0.597735	NULL	0	NULL	0	NULL	0
HP_0006380	13678	ENSG00000102452	0.0105676	0.264076	0.620289	0.0840297	0.102998	1	0.711746	NULL	0	1	0.523139	0.740186	0.0500984	0.159925	0.278964	NULL	0	1	0.604106	7.36883e-07	0.50649	INFINITY	0.61004	INFINITY	0.805179	INFINITY	0.719332	INFINITY	0.606004	INFINITY	0.781234	INFINITY	0.536212	INFINITY	0.58147	INFINITY	0.525464	INFINITY	0.811256	1	0.723233	NULL	0	NULL	0	NULL	0
HP_0002066	5222	ENSG00000102580	5.68609e-05	0.0192629	0.237062	0.000207119	0.607788	0.00266022	0.252277	0.77577	0.221243	1	0.505122	1	0.514185	0.135647	0.508243	NULL	0	NULL	0	5.98425e-31	0.144547	936	0.338388	2.66667	0.354594	9	0.476666	INFINITY	0.629926	6.66667	0.522517	INFINITY	0.542628	INFINITY	0.597512	INFINITY	0.539631	1.35714	0.0351825	1	0.61535	NULL	0	0.254703	0.418944	1	0.569515
HP_0100651	2121	ENSG00000102580	1.07999e-06	0.00260522	0.0961599	0.995527	0.646176	0.674015	0.389319	0.79042	0.170104	1	0.538318	1	0.528199	0.617547	0.300328	NULL	0	NULL	0	0.88362	0.0457073	INFINITY	0.59047	4	0.262366	1.63636	0.0072086	INFINITY	0.571157	1.66667	0.016276	INFINITY	0.511856	INFINITY	0.551027	INFINITY	0.526001	1.58333	0.0248901	1	0.542883	NULL	0	0.348487	0.285474	1	0.546988
HP_0003560	8	ENSG00000102683	6.67518e-27	1.63987e-13	0.000362976	2.03452e-23	0.0384024	2.29813e-51	0.000185736	0.662179	0.000505306	1	0.506756	1	0.525375	0.393352	0.790478	NULL	0	1	0.504901	0.369226	0.584765	157	0.0128857	2.5	0.222323	1.375	0.00621597	1.25	0.00117967	1.33333	0.00558076	INFINITY	0.530218	1.5	0.00231397	1	0.00022686	1.8	0.0614791	NULL	0	NULL	0	9.76384e-12	0.0091623	NULL	0
HP_0001310	1312	ENSG00000102805	1.38717e-07	0.000924575	0.0595633	3.13911e-42	0.00251398	2.62502e-47	0.00176555	0.841649	0.522722	1	0.504082	1	0.515639	0.00069644	0.113233	NULL	0	1	0.515183	6.88508e-28	0.548088	INFINITY	0.633223	3	0.306487	INFINITY	0.743678	INFINITY	0.636355	3	0.282335	INFINITY	0.542198	INFINITY	0.600354	INFINITY	0.535207	3	0.310346	NULL	0	NULL	0	NULL	0	NULL	0
HP_0002075	1477	ENSG00000102805	1.30966e-07	0.000898125	0.0669659	4.48047e-09	0.00420082	2.29158e-15	0.000974388	0.853713	0.59775	1	0.54637	1	0.532318	0.164504	0.779391	NULL	0	1	0.515678	0.000517439	0.117903	INFINITY	0.585555	3	0.210555	INFINITY	0.718671	INFINITY	0.611625	3	0.151115	INFINITY	0.532871	INFINITY	0.573268	INFINITY	0.516503	3	0.19455	NULL	0	NULL	0	NULL	0	NULL	0
HP_0001915	2	ENSG00000102977	4.21143e-23	1.35815e-11	9.0629e-05	0.667946	0.231825	0.320662	0.0160453	0.68018	0.000864678	1	0.521872	1	0.503002	1	0.5	NULL	0	NULL	0	1	0.5	INFINITY	0.553562	1.30882	0.00131412	3.16667	0.0126881	4	0.00865507	1.68519	0.00512054	INFINITY	0.502583	3	0.0024923	1	4.53145e-05	1.36364	0.00181258	0.0723038	0.00401846	NULL	0	NULL	0	0.02386	0.00569177
HP_0005528	73	ENSG00000102977	1.98392e-16	3.17234e-08	0.00331381	1.25216e-239	0.00323193	4.18173e-08	0.110987	0.728844	0.0587343	1	0.528721	1	0.517656	1	0.500033	NULL	0	NULL	0	1.96592e-05	0.150427	277	0.272232	1.25352	0.0162059	2.375	0.107858	2.66667	0.0629625	1.54237	0.0402651	6	0.0586046	2	0.0143901	1	0.000544736	1.2931	0.0142085	0.0709647	0.0212289	NULL	0	NULL	0	0.000658562	0.0154117
HP_0007440	5783	ENSG00000102977	0.000112149	0.027138	0.262244	1.56829e-36	0.136503	0.0137838	0.307128	0.834731	0.437248	1	0.542225	1	0.537585	1	0.82129	NULL	0	NULL	0	2.90638e-06	0.559335	INFINITY	0.66316	3.42308	0.32641	9.5	0.421504	8	0.127562	9.1	0.530609	INFINITY	0.537956	INFINITY	0.593597	INFINITY	0.527299	4.41176	0.417286	0.785672	0.536753	NULL	0	NULL	0	0.271875	0.166008
HP_0001344	10012	ENSG00000103051	0.00105338	0.0839192	0.453915	0.924063	0.63967	5.5581e-08	0.0781794	0.880222	0.729757	1	0.545303	1	0.548115	1	0.918919	NULL	0	1	0.507282	0.92591	0.631005	INFINITY	0.582491	3.75	0.33962	5.66667	0.262048	INFINITY	0.5649	19	0.499161	INFINITY	0.525593	INFINITY	0.556286	INFINITY	0.53058	3.75	0.31668	NULL	0	NULL	0	NULL	0	NULL	0
HP_0001258	536	ENSG00000103089	7.70482e-09	0.000214912	0.0243128	1.99584e-16	0.0628908	2.9438e-60	0.000371368	0.736891	0.00779333	1	0.516962	1	0.534021	0.0516824	0.060249	NULL	0	1	0.502857	0.980436	0.716269	199	0.133766	INFINITY	0.800508	4.4878	0.280867	INFINITY	0.609272	INFINITY	0.776467	INFINITY	0.530073	INFINITY	0.563322	INFINITY	0.52649	INFINITY	0.805951	NULL	0	NULL	0	NULL	0	NULL	0
HP_0002180	3493	ENSG00000103089	8.06834e-06	0.00718942	0.158327	0.000123205	0.104425	9.38657e-09	0.00408201	0.768939	0.0638651	1	0.536752	1	0.517993	0.202658	0.625602	NULL	0	1	0.626238	1	0.5	196	0.0505394	INFINITY	0.767745	36.8	0.248754	INFINITY	0.540477	INFINITY	0.744176	INFINITY	0.514323	INFINITY	0.531094	INFINITY	0.507026	INFINITY	0.767836	NULL	0	NULL	0	NULL	0	NULL	0
HP_0002313	1327	ENSG00000103089	2.76712e-07	0.00131016	0.0601487	0.00076028	0.0581276	8.42628e-13	0.000463865	0.777404	0.050674	1	0.540801	1	0.512789	1	0.747141	NULL	0	1	0.595086	0.670776	0.0246214	659	0.126009	INFINITY	0.775542	5.93548	0.172786	INFINITY	0.5354	INFINITY	0.734884	INFINITY	0.506663	INFINITY	0.520896	INFINITY	0.501541	INFINITY	0.778896	NULL	0	NULL	0	NULL	0	NULL	0
HP_0000072	5434	ENSG00000103241	2.66699e-05	0.0131455	0.246272	0.250239	0.088279	1	0.548815	0.783193	0.21773	1	0.55608	1	0.508386	NULL	0	NULL	0	NULL	0	1	0.512652	201	0.0511217	INFINITY	0.784636	INFINITY	0.676728	INFINITY	0.591434	INFINITY	0.763018	INFINITY	0.531249	INFINITY	0.555314	INFINITY	0.521006	INFINITY	0.790029	NULL	0	NULL	0	0.77382	0.70293	1	0.518064
HP_0002101	7423	ENSG00000103241	0.000206742	0.0369476	0.336537	4.73306e-08	0.00261257	0.751753	0.27161	0.800657	0.240337	1	0.535646	1	0.539776	NULL	0	NULL	0	NULL	0	1	0.928923	INFINITY	0.629324	INFINITY	0.801877	INFINITY	0.715283	INFINITY	0.581403	INFINITY	0.779163	INFINITY	0.526908	INFINITY	0.573695	INFINITY	0.523553	INFINITY	0.80632	NULL	0	NULL	0	0.0839014	0.167943	1	0.615132
HP_0002245	10706	ENSG00000103241	0.00141875	0.097464	0.485445	2.74041e-150	0.0333538	5.94259e-07	0.174849	0.852344	0.283252	1	0.520405	1	0.521338	NULL	0	NULL	0	NULL	0	0.00389815	0.393103	INFINITY	0.585563	INFINITY	0.792917	INFINITY	0.691847	INFINITY	0.597624	INFINITY	0.762084	INFINITY	0.516777	INFINITY	0.547474	INFINITY	0.529337	INFINITY	0.796046	NULL	0	NULL	0	0.141839	0.101961	1	0.544257
HP_0002247	2360	ENSG00000103241	1.03449e-06	0.00254922	0.106942	0.0237701	0.0309748	0.139279	0.146587	0.837726	0.183226	0.5807	0.0663726	1	0.513122	NULL	0	NULL	0	NULL	0	1	0.522814	172	0.0132318	INFINITY	0.772657	INFINITY	0.605266	INFINITY	0.527461	INFINITY	0.728249	INFINITY	0.501269	INFINITY	0.515905	INFINITY	0.5	INFINITY	0.77234	NULL	0	NULL	0	1	0.547743	1	0.512478
HP_0000336	11425	ENSG00000103264	0.00215977	0.120329	0.51807	0.815833	0.649639	1	0.568472	0.842285	0.570357	1	0.509894	1	0.537661	0.224547	0.108264	NULL	0	NULL	0	0.797144	0.549452	INFINITY	0.62055	7	0.517753	2.5	0.159752	INFINITY	0.615381	5	0.40049	INFINITY	0.542557	INFINITY	0.601778	INFINITY	0.5246	7	0.535165	NULL	0	NULL	0	NULL	0	NULL	0
HP_0000574	3049	ENSG00000103264	3.35769e-06	0.00461856	0.138415	2.04935e-08	0.692746	2.13186e-08	0.257526	0.812966	0.43717	1	0.511492	1	0.525519	0.0537717	0.21541	NULL	0	NULL	0	0.0246023	0.406323	INFINITY	0.664518	1.4	0.0479844	1.25	0.0121209	2	0.0419466	1.25	0.0130743	INFINITY	0.542174	INFINITY	0.607363	2.5	0.0286454	1.4	0.0433085	NULL	0	NULL	0	NULL	0	NULL	0
HP_0000544	1737	ENSG00000103266	5.02423e-07	0.00177044	0.0787684	5.8054e-16	0.025415	0.430536	0.254548	0.818331	0.341268	1	0.547834	1	0.542582	0.289933	0.154556	NULL	0	1	0.509038	0.0140424	0.281416	955	0.199619	6.09677	0.429757	4.14706	0.235217	28	0.135135	6.72	0.312625	6	0.0417649	13.6667	0.0698349	INFINITY	0.503038	6.37931	0.415064	1	0.610101	1	0.561928	1	0.736036	1	0.537467
HP_0002070	950	ENSG00000103266	3.30167e-08	0.000447987	0.0430859	0.00145151	0.422744	0.887036	0.140265	0.80157	0.164635	1	0.553968	1	0.515698	0.0330719	0.209332	NULL	0	1	0.526709	0.984792	0.774652	169	0.0424963	3.56604	0.398431	2.35	0.169123	1.86667	0.0222232	3.16981	0.263958	6	0.0543789	4.1	0.0673953	INFINITY	0.533584	3.30357	0.3553	1	0.552757	1	0.584077	0.870309	0.0835046	1	0.540635
HP_0002078	684	ENSG00000103266	8.34032e-09	0.000223684	0.0310176	0.0564055	0.115341	0.00847027	0.11059	0.758568	0.098233	1	0.520204	1	0.523546	0.324932	0.458506	NULL	0	1	0.578107	1	0.689076	169	0.0330582	3.9375	0.385725	2.51786	0.124569	2.15385	0.0525122	3.65217	0.232133	6	0.0445765	5.85714	0.0618991	36.3636	0.0589969	3.55769	0.348903	1	0.53955	1	0.632694	1	0.722876	1	0.518519
HP_0002317	1590	ENSG00000103266	6.18965e-07	0.00196704	0.072086	4.23223e-05	0.166641	1	0.554308	0.785251	0.123017	0.693483	0.0414352	1	0.520199	0.988489	0.507861	NULL	0	1	0.719515	0.822928	0.53477	161	0.0290611	5.4	0.34166	3.35714	0.145351	14	0.107222	4.8	0.277916	INFINITY	0.51317	4.55556	0.0572154	36.3636	0.048284	4.86842	0.321757	1	0.802326	0.616848	0.171244	1	0.726746	1	0.550197
HP_0011448	1527	ENSG00000103266	3.98538e-07	0.00157507	0.069214	1	0.615641	1	0.708461	0.851716	0.139037	0.778773	0.110148	1	0.510123	0.261483	0.172363	NULL	0	1	0.611363	0.958229	0.340146	INFINITY	0.525746	23.625	0.484226	15.6667	0.221285	INFINITY	0.526018	21	0.373946	INFINITY	0.51242	20.5	0.0267428	40	0.0284652	23.125	0.471897	1	0.557292	1	0.500111	1	0.500093	1	0.500109
HP_0002352	136	ENSG00000103356	3.35581e-11	1.38196e-05	0.006172	6.90011e-19	0.0231807	9.18658e-21	0.00106823	NULL	0	1	0.508497	1	0.528695	0.0153392	0.101065	1	0.54584	0.957527	0.295436	1.13094e-05	0.280238	162	0.0525528	2	0.147629	1.16667	0.00140685	INFINITY	0.592557	1.2	0.00136147	INFINITY	0.531745	INFINITY	0.567824	INFINITY	0.536919	2	0.115362	0.276472	0.349709	NULL	0	0.00853766	0.117427	1	0.565905
HP_0000311	6781	ENSG00000103489	0.000264548	0.0418397	0.307891	1.24006e-31	0.335489	6.53417e-05	0.165567	0.83056	0.569302	1	0.517552	1	0.512399	0.0568606	0.221604	NULL	0	1	0.518039	3.08471e-18	0.749682	160	0.0440883	2	0.176671	2	0.0753269	2	0.029377	INFINITY	0.801171	INFINITY	0.552579	INFINITY	0.605748	INFINITY	0.532283	2	0.159099	NULL	0	NULL	0	0.0263797	0.802173	NULL	0
HP_0000592	332	ENSG00000103489	1.92361e-11	1.04352e-05	0.0150697	2.01824e-58	0.00825853	2.79315e-07	0.238909	0.791191	0.326472	1	0.505693	1	0.519083	2.83795e-06	0.347715	NULL	0	2.74638e-08	0.00210305	1.2856e-18	0.444869	335	0.258	2	0.157959	2	0.075303	2	0.0386728	INFINITY	0.795879	INFINITY	0.543598	INFINITY	0.587672	INFINITY	0.528573	2	0.146975	NULL	0	NULL	0	4.9574e-18	0.0275591	NULL	0
HP_0000894	3397	ENSG00000103489	7.3398e-06	0.00685406	0.153996	0.0360628	0.539005	0.014852	0.113848	0.824267	0.347321	1	0.561082	1	0.519807	0.910138	0.2299	NULL	0	0.14416	0.044877	1	0.756924	939	0.178023	2	0.100685	2	0.0262931	2	0.0219412	INFINITY	0.769482	INFINITY	0.526452	INFINITY	0.565393	INFINITY	0.528084	2	0.088218	NULL	0	NULL	0	0.743189	0.0926064	NULL	0
HP_0001956	9014	ENSG00000103489	0.000971559	0.0805751	0.408743	0.778375	0.800174	1	0.703467	0.855855	0.622448	1	0.5215	1	0.516214	1	0.654533	NULL	0	1	0.543716	0.213265	0.389363	INFINITY	0.617512	2	0.193398	2	0.0633474	2	0.0282048	INFINITY	0.792545	INFINITY	0.520927	INFINITY	0.584501	INFINITY	0.518886	2	0.176665	NULL	0	NULL	0	0.0676449	0.640748	NULL	0
HP_0002656	3810	ENSG00000103489	1.67814e-05	0.0104047	0.17275	1.01557e-23	0.287771	1.64945e-12	0.21818	0.865343	0.464335	1	0.539129	1	0.515591	0.00061931	0.347986	NULL	0	0.226564	0.00967028	1	0.806505	INFINITY	0.564271	INFINITY	0.764997	2	0.0119247	2	0.0111993	INFINITY	0.744094	INFINITY	0.514713	INFINITY	0.533938	INFINITY	0.500023	INFINITY	0.767445	NULL	0	NULL	0	2.22414e-05	0.802169	NULL	0
HP_0002673	403	ENSG00000103489	2.06165e-09	0.000110471	0.0182766	1.00031e-35	0.00333094	0.0162948	0.277453	0.819376	0.382557	1	0.524334	1	0.548464	0.843551	0.517431	NULL	0	0.440777	0.0242622	0.836505	0.812599	430	0.181134	2	0.121814	2	0.0379592	2	0.0326077	INFINITY	0.77932	INFINITY	0.545624	INFINITY	0.581814	INFINITY	0.530023	2	0.106939	NULL	0	NULL	0	2.37238e-05	0.000561167	NULL	0
HP_0002816	2440	ENSG00000103489	2.22442e-06	0.00375181	0.110617	0.021293	0.476949	0.182163	0.373991	0.861275	0.572428	1	0.571184	1	0.514268	1	0.5	NULL	0	0.0048113	0.0039627	0.00552081	0.506037	INFINITY	0.627437	INFINITY	0.79436	2	0.0259316	2	0.00616556	INFINITY	0.773144	INFINITY	0.517409	INFINITY	0.572808	INFINITY	0.512648	INFINITY	0.801115	NULL	0	NULL	0	0.0307315	0.685351	NULL	0
HP_0002974	10243	ENSG00000103489	0.00294509	0.140517	0.464851	3.15192e-26	0.520745	0.223228	0.546979	0.816673	0.460783	1	0.51848	1	0.522684	1	0.654505	NULL	0	0.713033	0.293438	0.0010825	0.867649	335	0.246608	2	0.222782	2	0.086771	2	0.0300885	INFINITY	0.798321	INFINITY	0.552303	INFINITY	0.600545	INFINITY	0.536465	2	0.198865	NULL	0	NULL	0	4.2686e-07	0.60828	NULL	0
HP_0002999	3789	ENSG00000103489	7.84773e-06	0.00708951	0.171813	4.39498e-05	0.296511	0.853375	0.481693	0.840393	0.525822	1	0.542584	1	0.534991	1	0.654646	NULL	0	1	0.545412	0.91378	0.336547	INFINITY	0.602957	2	0.146511	2	0.0488369	2	0.0284315	INFINITY	0.786152	INFINITY	0.537115	INFINITY	0.5923	INFINITY	0.536934	2	0.127284	NULL	0	NULL	0	0.0402004	0.334206	NULL	0
HP_0004279	5643	ENSG00000103489	8.55589e-05	0.023674	0.25622	7.96214e-09	0.570094	4.07646e-05	0.184944	0.833526	0.587542	1	0.511027	1	0.513929	0.0813122	0.199102	NULL	0	1	0.50251	1.14505e-19	0.771594	160	0.0509898	2	0.191155	2	0.0799582	2	0.0351889	INFINITY	0.798356	INFINITY	0.548129	INFINITY	0.592399	INFINITY	0.522112	2	0.169633	NULL	0	NULL	0	0.000741732	0.807909	NULL	0
HP_0004482	2946	ENSG00000103489	4.24285e-06	0.00519757	0.133533	0.989531	0.50548	1	0.573662	0.841969	0.525231	1	0.534001	1	0.527676	0.449892	0.530934	NULL	0	1	0.640336	0.627077	0.366409	INFINITY	0.612456	2	0.141238	2	0.0345844	2	0.0154564	INFINITY	0.772867	INFINITY	0.527241	INFINITY	0.567265	INFINITY	0.529961	2	0.116853	NULL	0	NULL	0	0.291035	0.643324	NULL	0
HP_0005616	4021	ENSG00000103489	3.89922e-05	0.0159234	0.182408	0.174258	0.517736	0.215544	0.319313	0.799746	0.447203	1	0.505481	1	0.551749	0.143433	0.202852	NULL	0	1	0.636671	2.65894e-17	0.502385	177	0.0821085	2	0.144166	2	0.073943	2	0.0441844	INFINITY	0.797405	INFINITY	0.545092	INFINITY	0.605698	INFINITY	0.53434	2	0.141399	NULL	0	NULL	0	1.01939e-06	0.592773	NULL	0
HP_0011304	6175	ENSG00000103489	0.000131855	0.0294474	0.280045	0.000112853	0.505791	0.193676	0.340574	0.809445	0.400159	1	0.565107	1	0.564138	0.384799	0.221776	NULL	0	1	0.59242	0.491022	0.170234	432	0.200862	2	0.168073	2	0.0721995	2	0.0466667	INFINITY	0.799637	INFINITY	0.551519	INFINITY	0.607438	INFINITY	0.538322	2	0.158458	NULL	0	NULL	0	0.000338198	0.713805	NULL	0
HP_0100625	6264	ENSG00000103489	0.000252547	0.0408716	0.284365	9.64107e-41	0.380823	0.00017974	0.174131	0.83733	0.564595	1	0.549558	1	0.522407	0.728169	0.724009	NULL	0	1	0.552038	1.15431e-20	0.750955	272	0.25513	2	0.172281	2	0.0894316	2	0.034093	INFINITY	0.795942	INFINITY	0.54921	INFINITY	0.606092	INFINITY	0.534365	2	0.162339	NULL	0	NULL	0	9.23031e-06	0.749531	NULL	0
HP_0002317	5003	ENSG00000103707	3.8135e-05	0.0157457	0.226821	7.98858e-07	0.0953845	9.08993e-06	0.101378	NULL	0	1	0.569552	1	0.520199	1	0.821369	1	0.505085	1	0.719515	0.822928	0.53477	311	0.16412	1.5	0.0175001	INFINITY	0.709253	INFINITY	0.572471	INFINITY	0.775989	INFINITY	0.51317	INFINITY	0.573287	INFINITY	0.529628	1.5	0.0179081	NULL	0	1	0.628935	0.633194	0.167538	NULL	0
HP_0007663	3222	ENSG00000103707	2.82957e-06	0.00423635	0.146043	0.539716	0.407149	0.812919	0.30578	NULL	0	1	0.534676	1	0.509087	0.743209	0.812521	1	0.5146	1	0.657699	1	0.547125	INFINITY	0.54297	3	0.037304	INFINITY	0.554845	INFINITY	0.51038	INFINITY	0.550222	INFINITY	0.502176	INFINITY	0.508023	INFINITY	0.5	3	0.0297344	NULL	0	1	0.500111	0.35798	0.39317	NULL	0
HP_0000105	975	ENSG00000103876	5.38959e-08	0.000573711	0.0441956	1	0.641024	1.28058e-09	0.0326576	0.816999	0.0583105	1	0.546021	1	0.520091	NULL	0	1	0.500423	1	0.541167	0.0586389	0.254435	530	0.0771044	30	0.458365	INFINITY	0.6196	INFINITY	0.542133	6	0.172839	INFINITY	0.509768	INFINITY	0.518018	INFINITY	0.519378	3	0.111237	0.282485	0.0923031	NULL	0	1	0.808102	1	0.504927
HP_0001022	15	ENSG00000104044	5.88122e-18	5.37094e-09	0.000679871	6.62401e-52	0.00158755	4.64872e-20	0.00032469	0.639836	0.000216232	1	0.542147	1	0.506056	0.244522	0.154618	NULL	0	0.00151112	0.00174683	1	0.500026	196	0.0339936	INFINITY	0.774056	INFINITY	0.625889	INFINITY	0.525812	INFINITY	0.739247	INFINITY	0.514119	INFINITY	0.527897	INFINITY	0.50034	INFINITY	0.77605	NULL	0	NULL	0	NULL	0	NULL	0
HP_0007663	410	ENSG00000104044	2.37527e-09	0.000118657	0.018584	0.0379633	0.320957	1.31898e-06	0.108684	0.824708	0.0945069	1	0.534676	1	0.509087	0.0875523	0.00715671	NULL	0	1	0.657699	1	0.547125	201	0.0363974	INFINITY	0.605747	INFINITY	0.554845	INFINITY	0.51038	INFINITY	0.550222	INFINITY	0.502176	INFINITY	0.508023	INFINITY	0.5	INFINITY	0.613045	NULL	0	NULL	0	NULL	0	NULL	0
HP_0001730	8607	ENSG00000104093	0.000237056	0.0395874	0.390216	0.758878	0.645305	1	0.648448	0.919624	0.887871	1	0.549325	1	0.519395	0.512498	0.154582	NULL	0	NULL	0	1	0.545575	INFINITY	0.587886	4	0.29451	INFINITY	0.718003	INFINITY	0.604661	6	0.266401	INFINITY	0.526908	INFINITY	0.538015	INFINITY	0.528222	5	0.31609	NULL	0	NULL	0	NULL	0	NULL	0
HP_0002200	4699	ENSG00000104133	1.88177e-05	0.0110239	0.212962	1	0.565313	0.105243	0.08738	0.835609	0.246414	NULL	0	1	0.519491	0.547439	0.272502	NULL	0	NULL	0	1	0.744031	157	0.00666213	2	0.0857467	INFINITY	0.695989	INFINITY	0.56968	2	0.0443236	INFINITY	0.517924	INFINITY	0.537186	INFINITY	0.530886	2	0.0708815	NULL	0	NULL	0	NULL	0	NULL	0
HP_0002366	51	ENSG00000104133	7.39229e-13	2.01405e-06	0.00231093	1.88557e-06	0.0111094	8.64706e-09	0.00449803	0.86159	0.0929462	NULL	0	1	0.502899	0.0325865	0.154576	NULL	0	NULL	0	1	0.500026	170	0.0098328	2	0.0398749	INFINITY	0.638679	INFINITY	0.542435	2	0.0293625	INFINITY	0.509266	INFINITY	0.51851	INFINITY	0.519326	2	0.0334859	NULL	0	NULL	0	NULL	0	NULL	0
HP_0002380	1049	ENSG00000104133	6.44857e-09	0.000196445	0.047591	6.71432e-27	0.00789501	6.40523e-28	0.00589655	0.83181	0.559654	NULL	0	1	0.522055	0.0128601	0.154469	NULL	0	NULL	0	4.75353e-05	0.545532	170	0.0807096	2	0.258325	2	0.172444	INFINITY	0.645132	2	0.169812	INFINITY	0.562971	INFINITY	0.607749	INFINITY	0.528355	2	0.235959	NULL	0	NULL	0	NULL	0	NULL	0
HP_0002747	4366	ENSG00000104133	1.56975e-05	0.0100598	0.198157	9.2456e-06	0.470072	6.04791e-05	0.112407	0.820881	0.406428	NULL	0	1	0.537803	0.00564606	0.429662	NULL	0	NULL	0	0.000837124	0.745081	235	0.215676	2	0.160441	INFINITY	0.738029	INFINITY	0.624155	2	0.0890482	INFINITY	0.536468	INFINITY	0.577452	INFINITY	0.531112	2	0.130441	NULL	0	NULL	0	NULL	0	NULL	0
HP_0007354	1151	ENSG00000104133	1.00641e-07	0.00078632	0.0521593	1.52171e-10	0.0134658	4.62034e-14	0.0049622	0.834214	0.147222	NULL	0	1	0.503572	1	0.500033	NULL	0	NULL	0	1	0.504261	240	0.0698328	2	0.0788055	INFINITY	0.691757	INFINITY	0.571442	2	0.0382925	INFINITY	0.530566	INFINITY	0.555671	INFINITY	0.513527	2	0.072008	NULL	0	NULL	0	NULL	0	NULL	0
HP_0000037	6239	ENSG00000104218	8.19364e-05	0.0231628	0.283102	1.85536e-10	0.460363	8.04639e-05	0.132535	0.822358	0.384116	1	0.508913	1	0.541444	0.63294	0.710909	NULL	0	NULL	0	0.188408	0.783586	INFINITY	0.617116	2	0.107451	2	0.0398403	2	0.0227335	2	0.0722389	INFINITY	0.533851	INFINITY	0.583401	INFINITY	0.505173	2	0.083719	NULL	0	NULL	0	NULL	0	NULL	0
HP_0000221	4789	ENSG00000104218	3.83578e-05	0.0157921	0.217228	6.51694e-21	0.127166	1.31359e-05	0.135549	0.85265	0.383677	1	0.5193	1	0.518497	0.212646	0.0876171	NULL	0	NULL	0	0.908004	0.317594	INFINITY	0.639844	2	0.123469	INFINITY	0.704073	INFINITY	0.582373	2	0.0571986	INFINITY	0.522226	INFINITY	0.57312	INFINITY	0.526218	2	0.108773	NULL	0	NULL	0	NULL	0	NULL	0
HP_0000528	9613	ENSG00000104218	0.000706676	0.0686483	0.435786	0.722031	0.657327	1	0.688703	0.879141	0.541384	1	0.552671	1	0.51709	1	0.878462	NULL	0	NULL	0	1	0.656993	INFINITY	0.565755	2	0.0661408	2	0.0121946	INFINITY	0.52695	2	0.0365837	INFINITY	0.503559	INFINITY	0.531756	INFINITY	0.520966	2	0.0511356	NULL	0	NULL	0	NULL	0	NULL	0
HP_0000647	4960	ENSG00000104218	2.58993e-05	0.0129524	0.224964	8.34261e-14	0.302122	4.22415e-06	0.132102	0.830922	0.245472	1	0.517143	1	0.531295	0.652503	0.0876899	NULL	0	NULL	0	1	0.5	INFINITY	0.591936	2	0.0766963	INFINITY	0.641963	INFINITY	0.527123	2	0.0317489	INFINITY	0.502449	INFINITY	0.50889	INFINITY	0.500454	2	0.0623639	NULL	0	NULL	0	NULL	0	NULL	0
HP_0000657	4371	ENSG00000104218	1.59942e-05	0.0101554	0.198384	5.14345e-19	0.251782	5.11149e-08	0.131358	0.858812	0.432007	1	0.505614	1	0.523847	0.00982523	0.14795	NULL	0	NULL	0	2.62979e-05	0.246434	INFINITY	0.624609	2	0.12681	2	0.0459311	2	0.0265965	2	0.0586393	INFINITY	0.535152	INFINITY	0.557482	INFINITY	0.517996	2	0.106931	NULL	0	NULL	0	NULL	0	NULL	0
HP_0001177	6053	ENSG00000104218	7.91586e-05	0.0227631	0.274762	7.62398e-52	0.212322	9.2237e-13	0.122828	0.827533	0.415325	1	0.516171	1	0.520743	0.00310067	0.154387	NULL	0	NULL	0	0.928847	0.560594	INFINITY	0.617794	2	0.176941	2	0.118929	2	0.0439401	2	0.0967771	INFINITY	0.549024	INFINITY	0.587653	INFINITY	0.540127	2	0.161189	NULL	0	NULL	0	NULL	0	NULL	0
HP_0001591	11910	ENSG00000104218	0.00279524	0.136899	0.539867	0.0785395	0.71493	0.175152	0.718606	0.934244	0.841696	1	0.560505	1	0.516881	1	0.87847	NULL	0	NULL	0	2.16141e-08	0.151178	INFINITY	0.535742	2	0.0671774	INFINITY	0.618059	INFINITY	0.541816	2	0.0287838	INFINITY	0.517202	INFINITY	0.517021	INFINITY	0.500839	2	0.0572504	NULL	0	NULL	0	NULL	0	NULL	0
HP_0001737	2807	ENSG00000104218	2.11368e-06	0.00365634	0.127278	8.41856e-47	0.12865	3.52058e-17	0.0445476	0.835602	0.161702	1	0.529678	1	0.508908	0.0557336	0.154556	NULL	0	NULL	0	1	0.524579	INFINITY	0.553958	2	0.0909586	INFINITY	0.667634	INFINITY	0.581482	2	0.0452979	INFINITY	0.511245	INFINITY	0.516142	INFINITY	0.526753	2	0.0775823	NULL	0	NULL	0	NULL	0	NULL	0
HP_0001830	2008	ENSG00000104218	8.3067e-07	0.00228194	0.0911029	2.10648e-57	0.131197	1.04549e-19	0.059479	0.84333	0.309397	1	0.520033	1	0.524333	0.0058042	0.154469	NULL	0	NULL	0	0.375382	0.535224	INFINITY	0.581553	2	0.0868382	2	0.0112064	2	0.0081666	2	0.0371127	INFINITY	0.515721	INFINITY	0.533188	INFINITY	0.524704	2	0.0736809	NULL	0	NULL	0	NULL	0	NULL	0
HP_0002085	3080	ENSG00000104218	2.95705e-06	0.00433164	0.139607	7.45259e-07	0.250282	0.00216839	0.127099	0.867808	0.257046	1	0.526838	1	0.509398	0.467419	0.518526	NULL	0	NULL	0	1	0.5	INFINITY	0.536533	2	0.0449642	INFINITY	0.558653	INFINITY	0.521304	2	0.0253377	INFINITY	0.502946	INFINITY	0.513145	INFINITY	0.502357	2	0.0388904	NULL	0	NULL	0	NULL	0	NULL	0
HP_0002089	11747	ENSG00000104218	0.00414035	0.166512	0.533227	0.838578	0.832974	0.345834	0.748165	0.866648	0.706515	1	0.504108	1	0.51364	1	0.918834	NULL	0	NULL	0	1.0855e-09	0.669566	INFINITY	0.650613	2	0.126918	2	0.0771221	2	0.0360872	2	0.0775306	INFINITY	0.539673	INFINITY	0.577349	INFINITY	0.532501	2	0.111757	NULL	0	NULL	0	NULL	0	NULL	0
HP_0002323	500	ENSG00000104218	5.9373e-09	0.000188422	0.0226757	1.01731e-24	0.179717	4.30506e-09	0.0881834	0.82537	0.187405	1	0.507688	1	0.516241	0.0716154	0.154531	NULL	0	NULL	0	1	0.557804	INFINITY	0.551837	2	0.0551474	2	0.00557823	2	0.0076644	2	0.0337868	INFINITY	0.508571	INFINITY	0.512562	INFINITY	0.5	2	0.0463039	NULL	0	NULL	0	NULL	0	NULL	0
HP_0002365	4114	ENSG00000104218	1.4145e-05	0.00954473	0.186568	4.4859e-09	0.0334102	2.94688e-06	0.105537	0.886519	0.548655	1	0.542928	1	0.513159	0.0512767	0.0854581	NULL	0	NULL	0	0.0572679	0.127205	INFINITY	0.564237	2	0.0842139	2	0.0453948	2	0.0143758	2	0.0433087	INFINITY	0.536302	INFINITY	0.533717	INFINITY	0.533037	2	0.06943	NULL	0	NULL	0	NULL	0	NULL	0
HP_0002612	1283	ENSG00000104218	7.23559e-08	0.000665677	0.0582203	2.61996e-56	0.145275	2.08826e-21	0.0567965	0.840269	0.305566	1	0.547269	1	0.531619	0.00244848	0.0875477	NULL	0	NULL	0	0.19602	0.479031	INFINITY	0.57349	2	0.075101	2	0.0125698	2	0.0125244	2	0.035032	INFINITY	0.521804	INFINITY	0.528702	INFINITY	0.52852	2	0.0658438	NULL	0	NULL	0	NULL	0	NULL	0
HP_0006706	948	ENSG00000104218	1.13639e-07	0.000836041	0.0429873	1.90004e-54	0.152124	3.10072e-17	0.0328089	0.83989	0.165969	1	0.538302	1	0.519476	0.000228277	0.108144	NULL	0	NULL	0	1	0.524607	INFINITY	0.554936	2	0.0504693	INFINITY	0.642316	INFINITY	0.559244	2	0.032966	INFINITY	0.511495	INFINITY	0.530087	INFINITY	0.503514	2	0.0426699	NULL	0	NULL	0	NULL	0	NULL	0
HP_0007291	14533	ENSG00000104218	0.00136236	0.095499	0.658526	1	0.536221	1	0.582982	0.940024	0.806124	1	0.540865	1	0.514441	1	0.878518	NULL	0	NULL	0	1	0.507013	INFINITY	0.530744	2	0.0446327	INFINITY	0.605012	INFINITY	0.518057	2	0.0250578	INFINITY	0.508949	INFINITY	0.510082	INFINITY	0.500793	2	0.0385609	NULL	0	NULL	0	NULL	0	NULL	0
HP_0010295	3137	ENSG00000104218	6.93768e-06	0.00666188	0.142248	9.34219e-19	0.209561	1.30261e-08	0.0848299	0.838149	0.243436	1	0.510569	1	0.52893	0.224547	0.0926124	NULL	0	NULL	0	1	0.608942	INFINITY	0.568358	2	0.0524645	INFINITY	0.638144	INFINITY	0.547499	2	0.0318324	INFINITY	0.509046	INFINITY	0.535936	INFINITY	0.500113	2	0.0462522	NULL	0	NULL	0	NULL	0	NULL	0
HP_0010459	1616	ENSG00000104218	3.40495e-07	0.00145477	0.0732581	2.04612e-34	0.149362	2.55737e-14	0.0387845	0.839103	0.12235	1	0.542236	1	0.51727	0.0944945	0.0876371	NULL	0	NULL	0	1	0.500026	INFINITY	0.544948	2	0.0480076	INFINITY	0.584795	INFINITY	0.521601	2	0.0289678	INFINITY	0.501383	INFINITY	0.525681	INFINITY	0.500023	2	0.0418423	NULL	0	NULL	0	NULL	0	NULL	0
HP_0011933	4118	ENSG00000104218	3.9266e-06	0.00499826	0.186597	0.00464589	0.117237	4.90283e-06	0.0510086	0.903115	0.256719	1	0.515905	1	0.504762	0.852337	0.497827	NULL	0	NULL	0	1	0.500026	INFINITY	0.511623	2	0.0439984	INFINITY	0.545698	INFINITY	0.505143	2	0.0240156	INFINITY	0.504463	INFINITY	0.514885	INFINITY	0.500023	2	0.0376999	NULL	0	NULL	0	NULL	0	NULL	0
HP_0100732	1006	ENSG00000104218	7.04673e-08	0.000656848	0.045607	1.74118e-25	0.149729	1.23921e-10	0.0566948	0.839538	0.100216	1	0.520042	1	0.508131	0.00860497	0.154536	NULL	0	NULL	0	1	0.553596	INFINITY	0.535316	2	0.0510019	INFINITY	0.617236	INFINITY	0.523665	2	0.0258863	INFINITY	0.50612	INFINITY	0.505712	INFINITY	0.5	2	0.0412095	NULL	0	NULL	0	NULL	0	NULL	0
HP_0011002	1140	ENSG00000104267	1.68546e-07	0.00102009	0.0516562	1	0.534429	2.34157e-14	9.27429e-05	0.881214	0.25045	1	0.510352	1	0.501087	NULL	0	1	0.500211	1	0.656385	1	0.506272	366	0.0566858	6	0.261	13	0.261725	INFINITY	0.563551	8	0.335584	INFINITY	0.533554	INFINITY	0.531968	INFINITY	0.525262	9	0.34442	1	0.625688	NULL	0	1	0.825033	NULL	0
HP_0001915	16	ENSG00000104320	7.28672e-16	6.11762e-08	0.000725032	0.317058	0.176224	0.509849	0.0174828	0.704336	0.00144113	1	0.521872	1	0.503002	NULL	0	NULL	0	1	0.529686	1	0.5	317	0.0846928	9.875	0.31625	20.3333	0.109434	INFINITY	0.529001	12.5	0.301069	15	0.0040783	31	0.0230198	6.66667	0.00167664	9.75	0.308818	0.173095	0.0169668	1	0.5	0.746527	0.101082	0.0264903	0.0113835
HP_0005528	3	ENSG00000104320	6.54705e-30	4.9685e-15	0.000136184	3.4678e-255	0.000205202	1.90156e-62	0.000511034	0.504244	0.000144488	1	0.528721	0.760177	0.0181488	NULL	0	NULL	0	1	0.504146	0.0010057	0.196255	165	0.0724046	1.41071	0.0301421	1.64865	0.0240138	2	0.0343184	1.44231	0.0187026	5	0.0527486	2.58333	0.0284625	1.42857	0.0191566	1.32203	0.0148441	2.90742e-18	0.0116609	1	0.594685	7.0547e-08	0.0189174	4.9293e-40	0.00176134
HP_0000162	918	ENSG00000104331	3.5424e-08	0.000464187	0.0416176	7.96392e-89	0.00624936	3.33916e-13	0.0369769	0.870632	0.570017	1	0.523832	1	0.520431	1	0.5	NULL	0	0.177077	0.00477522	0.326463	0.393496	INFINITY	0.58183	6	0.401306	INFINITY	0.700018	INFINITY	0.590851	2	0.0510472	INFINITY	0.53722	INFINITY	0.577387	INFINITY	0.521353	6	0.411234	NULL	0	NULL	0	NULL	0	NULL	0
HP_0010296	810	ENSG00000104331	2.32177e-08	0.00037504	0.0367031	1	0.522756	0.0236874	0.0431718	0.84089	0.0430836	1	0.556224	1	0.513095	0.57413	0.526207	NULL	0	1	0.508729	1	0.500026	INFINITY	0.512212	6	0.212606	INFINITY	0.568852	INFINITY	0.512574	2	0.0238343	INFINITY	0.501155	INFINITY	0.50623	INFINITY	0.500023	6	0.190312	NULL	0	NULL	0	NULL	0	NULL	0
HP_0002028	353	ENSG00000104365	2.17843e-10	3.55264e-05	0.0160018	0.000446088	0.0133682	0.00254695	0.163296	0.721307	0.0381399	1	0.559495	1	0.513308	0.398888	0.735951	1	0.515473	1	0.54626	0.71753	0.427399	973	0.148051	5.06452	0.304352	3.76786	0.0772439	23	0.0895739	3.63333	0.179465	INFINITY	0.5233	3.78571	0.0281052	6.875	0.00670898	4.225	0.270172	0.030314	0.00789631	0.845005	0.217217	5.91966e-06	0.0833178	0.267546	0.112621
HP_0004432	186	ENSG00000104365	2.51308e-14	3.65399e-07	0.00843117	3.33169e-09	0.0314469	7.65724e-06	0.0342812	0.737252	0.0454152	0.506203	0.0793667	1	0.538238	1	0.5	1	0.504234	1	0.583576	1	0.593328	INFINITY	0.567381	9.8125	0.416028	6.59375	0.155433	17.25	0.0903404	7.26667	0.343185	25	0.0484566	4.41667	0.0526721	INFINITY	0.51344	7.34783	0.400752	7.09133e-12	0.00595681	0.00286948	0.0209681	4.94888e-56	0.014203	2.77057e-07	0.0116152
HP_0001171	1155	ENSG00000104369	9.8936e-08	0.000779565	0.0524261	8.64396e-33	0.200359	0.208751	0.225763	0.903711	0.895702	1	0.511881	1	0.540971	0.364154	0.797347	NULL	0	1	0.520084	0.336945	0.38794	422	0.269121	1.25	0.0175662	1	0.000499296	INFINITY	0.598112	1.6	0.0349508	INFINITY	0.525033	INFINITY	0.573555	INFINITY	0.532749	1	0.000953202	NULL	0	NULL	0	NULL	0	NULL	0
HP_0003380	13025	ENSG00000104369	0.0066185	0.210037	0.590864	1.20884e-06	0.451046	0.00117349	0.259935	0.872676	0.66633	1	0.525329	1	0.528479	1	0.95488	NULL	0	1	0.507759	0.84387	0.870999	INFINITY	0.611686	1.66667	0.08229	4	0.307476	INFINITY	0.625839	8	0.498095	INFINITY	0.545137	INFINITY	0.58102	INFINITY	0.533161	1.66667	0.0645073	NULL	0	NULL	0	NULL	0	NULL	0
HP_0003431	6179	ENSG00000104369	9.48396e-05	0.0249368	0.280278	6.91249e-12	0.0327524	0.00116604	0.141213	0.924852	0.861235	1	0.538082	1	0.538737	1	0.654487	NULL	0	1	0.507816	0.187836	0.348702	INFINITY	0.598839	2.5	0.259095	4	0.304863	INFINITY	0.63372	8	0.500408	INFINITY	0.546312	INFINITY	0.588542	INFINITY	0.533884	2.5	0.222172	NULL	0	NULL	0	NULL	0	NULL	0
HP_0001765	86	ENSG00000104381	3.19436e-12	4.21608e-06	0.00390023	4.52801e-05	0.602849	5.47507e-58	0.000556948	0.559378	7.21449e-05	1	0.513401	1	0.551008	0.0228025	0.154541	NULL	0	NULL	0	0.238889	0.174102	180	0.0493424	7.5	0.478413	INFINITY	0.702812	INFINITY	0.612063	7.5	0.381723	INFINITY	0.525805	INFINITY	0.552608	INFINITY	0.515601	7	0.434603	NULL	0	NULL	0	NULL	0	NULL	0
HP_0001712	155	ENSG00000104812	8.43967e-12	6.88488e-06	0.00703426	5.55548e-25	0.202728	5.70937e-25	0.0469091	0.753348	0.174406	1	0.520636	1	0.532324	NULL	0	NULL	0	0.924701	0.0304515	1.43677e-05	0.473408	229	0.146903	3.6	0.312775	6	0.319809	19	0.201815	5.1	0.354482	INFINITY	0.538325	3.5	0.0648968	INFINITY	0.530066	2.85714	0.20826	1	0.506633	1	0.59442	0.711001	0.104171	1	0.556651
HP_0000869	3105	ENSG00000104826	4.15019e-06	0.00513996	0.140784	2.98959e-33	0.0112711	8.14602e-09	0.0266345	0.673883	0.00403895	1	0.571532	1	0.522428	0.827147	0.710597	NULL	0	0.201599	0.109945	0.00271524	0.273743	379	0.188846	INFINITY	0.793199	5	0.231285	INFINITY	0.583133	6	0.312219	INFINITY	0.523192	INFINITY	0.561551	INFINITY	0.528497	INFINITY	0.79474	0.00110793	0.216095	1	0.574364	1	0.540586	0.0754065	0.0201799
HP_0002215	1607	ENSG00000104826	6.68903e-07	0.00204561	0.0728204	0.00404608	0.0077309	0.046662	0.000834725	0.724419	0.0312005	1	0.55589	1	0.513691	1	0.686568	NULL	0	1	0.616209	0.221548	0.304256	307	0.0952964	INFINITY	0.796946	INFINITY	0.690683	INFINITY	0.575449	INFINITY	0.77302	INFINITY	0.523156	INFINITY	0.568334	INFINITY	0.501813	INFINITY	0.786977	0.983182	0.432207	1	0.593848	0.503337	0.00914009	1	0.587256
HP_0002066	959	ENSG00000104833	2.25564e-08	0.000369609	0.0435355	2.50293e-09	0.317258	1	0.797343	0.845305	0.598121	1	0.505122	1	0.514185	0.0157786	0.0875888	1	0.545261	NULL	0	7.73098e-26	0.292011	INFINITY	0.669875	1.34211	0.0392682	1.83333	0.113129	6.11111	0.189305	3.7	0.37643	12.5	0.0707282	1.33333	0.00272381	INFINITY	0.539631	1.41935	0.0418558	1	0.61535	NULL	0	NULL	0	1	0.569515
HP_0010804	1935	ENSG00000104973	3.28489e-07	0.00142865	0.0877153	0.153365	0.0947552	0.000118255	0.0496382	0.854321	0.429107	1	0.550278	1	0.528815	NULL	0	NULL	0	1	0.583091	1	0.507493	INFINITY	0.556618	22.6667	0.523164	41	0.297099	INFINITY	0.553898	23	0.461469	INFINITY	0.514687	INFINITY	0.53146	INFINITY	0.524705	46	0.551496	1	0.514137	NULL	0	NULL	0	1	0.528587
HP_0001297	4821	ENSG00000105204	5.02031e-05	0.0180895	0.218699	0.0850298	0.581197	0.284155	0.68974	0.840465	0.577378	1	0.511535	1	0.530445	NULL	0	NULL	0	1	0.586835	8.14913e-11	0.774645	INFINITY	0.640083	1.71429	0.143576	2.14286	0.183451	12.5	0.255262	1.88889	0.087779	INFINITY	0.555888	4.5	0.0983488	INFINITY	0.531029	1.66667	0.124705	NULL	0	NULL	0	NULL	0	NULL	0
HP_0001956	3280	ENSG00000105204	6.90503e-06	0.00664603	0.148733	0.0265272	0.229236	2.91361e-05	0.218711	0.813525	0.364928	1	0.5215	1	0.516214	NULL	0	NULL	0	1	0.543716	0.121705	0.232558	193	0.0990795	2.4	0.297465	5	0.313109	8.33333	0.176847	3.4	0.287217	INFINITY	0.520927	INFINITY	0.584501	INFINITY	0.518886	3	0.36444	NULL	0	NULL	0	NULL	0	NULL	0
HP_0003124	7795	ENSG00000105204	0.000455142	0.0550025	0.353419	0.00113853	0.637141	1	0.746659	0.882805	0.697051	1	0.550836	1	0.515202	NULL	0	NULL	0	1	0.673624	0.453234	0.867214	INFINITY	0.599383	6	0.374229	7.5	0.250544	INFINITY	0.578845	5.66667	0.301007	INFINITY	0.524891	4.5	0.0394904	INFINITY	0.509839	3.75	0.244287	NULL	0	NULL	0	NULL	0	NULL	0
HP_0001287	254	ENSG00000105369	2.59697e-12	3.79771e-06	0.0115224	8.46145e-25	0.0891429	0.000191505	0.135655	0.634199	0.0124838	1	0.518911	1	0.53011	1	0.5	NULL	0	0.00489517	0.0444626	0.0121463	0.110876	164	0.0411903	3.4	0.257077	2	0.0308474	INFINITY	0.593903	2	0.0648703	INFINITY	0.525358	2.18182	0.0208674	INFINITY	0.514199	2.35714	0.154963	7.44727e-11	0.165548	NULL	0	5.28563e-57	0.024925	0.28624	0.0647782
HP_0002754	6802	ENSG00000105369	0.000206762	0.0369494	0.308579	2.74136e-12	0.20567	0.0163711	0.220391	0.690259	0.0689954	0.821273	0.0578302	1	0.533713	0.0918566	0.217016	NULL	0	1	0.669196	1.76672e-43	0.333068	159	0.0285351	8.5	0.590119	4	0.344009	INFINITY	0.618428	4.28571	0.401715	INFINITY	0.545071	8	0.141678	INFINITY	0.531189	5.5	0.5301	0.0110086	0.211854	NULL	0	9.51787e-13	0.196556	1	0.604171
HP_0100658	1237	ENSG00000105369	6.29591e-08	0.000620536	0.0560718	7.16619e-05	0.221818	0.00950016	0.200863	0.716486	0.0458444	1	0.546304	1	0.51908	0.923161	0.247174	NULL	0	0.231745	0.198555	5.99554e-19	0.417527	180	0.0566611	2.42857	0.166402	2.22222	0.0608313	INFINITY	0.591496	2.5	0.154118	INFINITY	0.532705	2.18182	0.0218485	INFINITY	0.525407	2.53846	0.169983	5.19484e-06	0.10149	NULL	0	1.7072e-05	0.288063	0.161799	0.0432018
HP_0100806	1830	ENSG00000105369	7.26203e-07	0.00213226	0.0830271	1.22792e-19	0.02384	0.00050504	0.286484	0.694691	0.0350054	1	0.512783	1	0.528378	0.0366424	0.113402	NULL	0	0.091642	0.131465	8.51488e-09	0.528015	162	0.0416497	17	0.560047	5	0.319768	INFINITY	0.598839	5	0.362915	INFINITY	0.526882	12	0.116646	INFINITY	0.514768	8.25	0.497981	0.0439751	0.0679104	NULL	0	9.67644e-06	0.0411754	1	0.582326
HP_0200043	3056	ENSG00000105369	4.8839e-06	0.00558015	0.138569	0.00485012	0.156727	1	0.6542	0.758762	0.0555315	1	0.539544	1	0.525433	0.886975	0.851924	NULL	0	0.801691	0.278302	1	0.690873	240	0.238868	3.4	0.340528	2.85714	0.205541	INFINITY	0.61499	3	0.234515	INFINITY	0.546704	8	0.13408	INFINITY	0.526662	3.66667	0.364333	0.00083265	0.0615499	NULL	0	1.17535e-08	0.109865	3.99146e-06	0.022802
HP_0001133	37	ENSG00000105392	5.27108e-14	5.31069e-07	0.00167762	1.22217e-37	0.00619909	7.25209e-45	0.000139205	0.688237	0.00180284	1	0.544109	1	0.514191	NULL	0	NULL	0	1	0.511422	1	0.5	360	0.115348	2.4	0.150079	INFINITY	0.666516	INFINITY	0.553616	INFINITY	0.74491	INFINITY	0.517162	INFINITY	0.523011	INFINITY	0.52954	INFINITY	0.778644	NULL	0	NULL	0	NULL	0	NULL	0
HP_0007663	24	ENSG00000105392	1.16645e-19	7.42358e-10	0.00108784	3.88236e-60	0.00174127	1.78025e-55	4.63865e-05	0.703138	0.0011534	1	0.534676	1	0.509087	NULL	0	NULL	0	0.999331	0.306429	0.64084	0.0549613	201	0.0363974	INFINITY	0.605747	INFINITY	0.554845	INFINITY	0.51038	INFINITY	0.550222	INFINITY	0.502176	INFINITY	0.508023	INFINITY	0.5	INFINITY	0.613045	NULL	0	NULL	0	NULL	0	NULL	0
HP_0000408	470	ENSG00000105409	5.43174e-09	0.000180145	0.0213026	0.000349513	0.294618	2.98557e-05	0.0763486	0.824587	0.254865	1	0.555071	1	0.511778	0.73944	0.117962	NULL	0	0.894491	0.192124	0.522171	0.268809	INFINITY	0.570684	3	0.209491	6	0.279336	INFINITY	0.602547	16	0.432579	INFINITY	0.524543	INFINITY	0.527897	INFINITY	0.528215	3	0.179622	1	0.673418	NULL	0	0.842932	0.302165	NULL	0
HP_0001269	2	ENSG00000105409	3.96357e-25	1.28853e-12	9.06577e-05	0.0058659	0.0366709	4.64105e-09	0.0969987	0.763276	0.0413753	0.197911	0.00648912	0.0185971	0.00113913	0.160704	0.353177	NULL	0	0.939693	0.186605	0.164664	0.225364	157	0.0037623	1.5	0.00979103	9	0.291646	3	0.0348579	8	0.353474	INFINITY	0.535651	INFINITY	0.55818	INFINITY	0.521645	1.5	0.0117855	0.529606	0.145113	NULL	0	1.97387e-05	0.000934056	NULL	0
HP_0001310	6	ENSG00000105409	3.45593e-20	4.01735e-10	0.000272393	7.67126e-08	0.146375	1.7336e-19	0.0162152	0.812488	0.310021	1	0.504082	1	0.515639	0.00491055	0.272965	NULL	0	1	0.515183	2.06449e-40	0.228052	160	0.0269215	1	0.00108957	2.25	0.16902	1.5	0.0144368	3.2	0.31988	1	0.00158896	1	0.00172516	INFINITY	0.535207	1	0.00118037	1	0.660146	NULL	0	0.0978577	0.957108	NULL	0
HP_0002066	194	ENSG00000105409	1.8983e-11	1.03657e-05	0.00880697	2.7806e-27	0.0274985	3.53623e-31	0.0105928	0.772034	0.207153	1	0.505122	1	0.514185	0.0157786	0.0875888	NULL	0	0.220278	0.12424	9.26737e-24	0.365903	160	0.0523879	3	0.404304	3.6	0.350236	INFINITY	0.629926	5.33333	0.479798	INFINITY	0.542628	INFINITY	0.597512	INFINITY	0.539631	3	0.395497	1	0.61535	NULL	0	0.466794	0.862785	NULL	0
HP_0002078	2	ENSG00000105409	1.73033e-23	8.66866e-12	9.06947e-05	1.44842e-05	0.0175753	4.25302e-05	0.0973176	0.782806	0.175838	1	0.520204	0.409154	0.0439828	0.177328	0.0797082	NULL	0	0.651821	0.0336908	1	0.689076	538	0.159623	1	0.000906947	3.6	0.220479	1.5	0.00956829	3.2	0.202748	1	0.00136042	1	0.00154181	INFINITY	0.530972	1	0.000952295	0.119856	0.0311336	NULL	0	0.374369	0.255275	NULL	0
HP_0002131	95	ENSG00000105409	3.20535e-14	4.13149e-07	0.00430507	1.19014e-14	0.0128002	1.3226e-05	0.0684042	0.817917	0.107084	1	0.517204	1	0.504711	0.621996	0.353193	NULL	0	0.842549	0.246303	0.0908181	0.0103224	162	0.00951647	3	0.109893	18	0.209634	INFINITY	0.545339	8	0.253274	INFINITY	0.506911	INFINITY	0.518059	INFINITY	0.500476	3	0.0975212	0.189591	0.323008	NULL	0	0.00967722	0.0914691	NULL	0
HP_0002133	287	ENSG00000105409	1.60334e-09	9.73046e-05	0.0130117	0.549023	0.255981	2.09826e-06	0.0954855	0.834959	0.430199	1	0.523028	1	0.510617	0.833867	0.784252	NULL	0	0.999361	0.213312	0.00899323	0.174779	157	0.00856871	3	0.165752	18	0.328921	INFINITY	0.567892	16	0.338124	INFINITY	0.507821	INFINITY	0.510496	INFINITY	0.501247	3	0.138822	1	0.706496	NULL	0	0.698404	0.582929	NULL	0
HP_0000194	560	ENSG00000105568	9.92833e-10	7.6395e-05	0.0254141	2.07961e-11	0.171701	0.124136	0.636803	0.767967	0.175549	1	0.522663	1	0.535411	NULL	0	1	0.532484	1	0.505543	0.0124333	0.582958	301	0.209258	4.43333	0.460222	2.38655	0.170229	5.22222	0.143454	4.15625	0.39106	4.2	0.0568187	5.83333	0.111323	15	0.0608577	4.18182	0.438257	3.01305e-06	0.000895522	1	0.651017	0.526444	0.745931	0.0832533	0.011416
HP_0001357	899	ENSG00000105568	4.22969e-08	0.000507652	0.0407895	9.42157e-08	0.553733	1	0.858423	0.782816	0.280939	1	0.559089	1	0.529235	NULL	0	1	0.513765	1	0.510559	5.76508e-12	0.268607	288	0.248412	4.75	0.380445	3.89041	0.211978	8.54545	0.130172	5.78261	0.342831	10.5	0.0440109	8.75	0.0819873	15	0.0472777	4.6	0.361661	0.00215834	0.0561027	1	0.694836	7.92825e-21	0.0676283	0.522091	0.0488127
HP_0002194	3243	ENSG00000105568	5.08135e-06	0.00569291	0.147061	9.81861e-05	0.277362	1	0.62493	0.775936	0.195498	1	0.528666	1	0.522843	NULL	0	1	0.54476	0.299375	0.1526	0.0109385	0.437434	INFINITY	0.623436	7.38889	0.485716	4.73333	0.207827	6.71429	0.0928714	5.54167	0.306911	10.5	0.0457555	35	0.128424	INFINITY	0.501179	8.625	0.455514	0.260463	0.220036	1	0.677167	0.127979	0.858879	0.160913	0.052597
HP_0002540	3054	ENSG00000105568	4.32424e-06	0.00524766	0.138422	1	0.532698	1	0.765666	0.870826	0.313991	1	0.520581	1	0.503365	NULL	0	1	0.514612	0.00193632	0.0827217	1	0.500079	INFINITY	0.582695	14.7778	0.478403	14.9474	0.209582	INFINITY	0.529982	26.6	0.404841	INFINITY	0.507728	17.5	0.0239315	INFINITY	0.500068	23	0.447491	1	0.493969	1	0.558725	1	0.684584	1	0.530004
HP_0005487	580	ENSG00000105568	1.88303e-09	0.000105532	0.0262943	2.17677e-06	0.305194	1	0.871393	0.782395	0.209589	1	0.536604	1	0.507017	NULL	0	1	0.528166	0.541681	0.194244	0.000181751	0.0293915	196	0.0988757	4.92593	0.44519	2.21875	0.154411	4.08696	0.135144	3.8	0.27405	3.5	0.0452444	5.83333	0.0663705	INFINITY	0.540167	4.3125	0.401759	0.0134848	0.0348733	1	0.669717	2.1563e-09	0.183738	0.322386	0.0860026
HP_0010055	1120	ENSG00000105568	1.65196e-08	0.000315836	0.0507867	3.6394e-69	0.11139	0.0566326	0.271335	0.740488	0.116272	1	0.559751	1	0.546363	NULL	0	1	0.512712	0.209738	0.165229	0.03439	0.282566	157	0.0140117	5.11538	0.503514	3.50617	0.283317	10.4444	0.208588	4.29032	0.409967	3	0.0277967	8.75	0.178388	INFINITY	0.538521	4.6	0.490591	5.52055e-16	0.0263943	0.0661567	0.184987	2.01098e-21	0.0534979	1	0.616634
HP_0010721	993	ENSG00000105568	3.31465e-08	0.000448875	0.0450014	0.459544	0.387199	1	0.691123	0.828459	0.142034	1	0.529323	1	0.507325	NULL	0	1	0.5	0.976149	0.298673	1	0.605029	INFINITY	0.563673	11.0833	0.543959	4.50794	0.214312	INFINITY	0.568204	8.3125	0.452189	7	0.0188072	11.6667	0.116106	INFINITY	0.531315	11.5	0.552252	0.661118	0.356654	0.230864	0.121712	0.971317	0.497015	1	0.56977
HP_0010804	2716	ENSG00000105568	1.19751e-06	0.00274466	0.123119	0.153365	0.0947552	1	0.568334	0.835653	0.300368	1	0.550278	1	0.528815	NULL	0	1	0.500211	1	0.583091	1	0.507493	INFINITY	0.556618	14.7778	0.470127	25.8182	0.270263	94	0.106301	12.0909	0.379329	INFINITY	0.514687	17.5	0.0453762	INFINITY	0.524705	13.8	0.433636	1	0.514137	1	0.573339	0.908792	0.105823	1	0.528587
HP_0004430	3	ENSG00000105639	2.29386e-32	2.86256e-16	0.000135956	1.24689e-54	0.00143369	1.02623e-17	0.000371023	0.642276	0.00266647	0.956932	0.11039	0.135332	0.013615	1	0.500033	1	0.507836	0.956444	0.400303	1	0.540498	159	0.00833862	3.07692	0.179552	2.36842	0.026602	INFINITY	0.562449	2.34615	0.0717393	2	0.000362549	2.38889	0.00566482	INFINITY	0.512372	2.5	0.104505	0.0121153	0.000595504	0.00319799	0.00913547	4.76537e-13	0.00784314	0.0141097	0.0225679
HP_0001650	4887	ENSG00000105711	2.5894e-05	0.0129511	0.221623	0.0151374	0.104689	7.56227e-17	0.00612614	0.763383	0.0636993	1	0.548042	1	0.522843	0.211496	0.247106	1	0.504451	1	0.576224	0.0640594	0.301298	INFINITY	0.611355	INFINITY	0.811074	INFINITY	0.740647	INFINITY	0.621786	INFINITY	0.793479	INFINITY	0.554306	INFINITY	0.600562	1	0.00925128	INFINITY	0.817695	1	0.535629	NULL	0	NULL	0	NULL	0
HP_0004757	150	ENSG00000105711	5.20202e-12	5.39282e-06	0.00679717	7.17879e-42	5.1198e-05	1.68e-07	0.00542571	0.688139	0.0016573	1	0.518578	1	0.505979	0.159205	0.186522	0.0194909	0.0224291	0.392837	0.0668374	0.639782	0.159274	235	0.0196212	INFINITY	0.761238	INFINITY	0.658283	INFINITY	0.533125	5	0.135354	INFINITY	0.501767	INFINITY	0.518216	INFINITY	0.5	INFINITY	0.760604	0.410633	0.123418	NULL	0	NULL	0	NULL	0
HP_0004050	1260	ENSG00000105880	1.194e-07	0.00085717	0.0571118	3.40547e-07	0.00691386	0.0754496	0.0464329	0.773942	0.0371225	1	0.519207	1	0.510692	1	0.654607	NULL	0	NULL	0	1	0.510802	195	0.0528057	7	0.45082	6	0.215302	INFINITY	0.584263	13	0.52085	INFINITY	0.536125	8	0.0550721	INFINITY	0.531683	6.5	0.430514	NULL	0	0.4001	0.113043	NULL	0	0.335195	0.113009
HP_0000519	225	ENSG00000105974	1.10519e-10	2.52226e-05	0.0102124	1.60661e-28	0.0216455	8.44919e-16	0.00492382	0.78479	0.105605	1	0.509513	1	0.532175	1	0.878457	NULL	0	0.00178512	0.0150631	2.14899e-27	0.0202058	162	0.046841	6.8125	0.54843	4.53571	0.30669	5.6	0.161402	4.53125	0.379221	INFINITY	0.539261	6	0.0680828	13	0.0365378	4.68966	0.475944	1	0.555108	0.183502	0.0912539	0.0849587	0.251731	0.841166	0.132982
HP_0000833	162	ENSG00000105974	1.03672e-11	7.63819e-06	0.00734194	0.0282106	0.0205336	0.00507504	0.0581606	0.786021	0.198631	1	0.534852	1	0.509421	1	0.500033	NULL	0	0.999632	0.253436	0.294627	0.322886	200	0.0657603	5.73684	0.371947	3.25641	0.10673	28	0.159619	4.67742	0.282529	8	0.050034	3.71429	0.0418763	13	0.0329481	4.53333	0.312214	0.916825	0.149471	0.499044	0.181676	0.80287	0.216125	0.82557	0.261879
HP_0001278	279	ENSG00000105974	1.87017e-10	3.2893e-05	0.012645	0.0282723	0.0371262	1.38885e-06	0.0519481	0.771487	0.132694	1	0.545521	1	0.518716	0.467559	0.0403237	NULL	0	0.866105	0.274846	0.000489915	0.429161	622	0.144897	4.73913	0.346401	4.7037	0.155502	28	0.1313	6.30435	0.30543	8	0.0447335	4.58824	0.0347625	13	0.0394761	4.85714	0.338198	0.254761	0.162372	1	0.542698	0.868741	0.273661	1	0.523663
HP_0001310	467	ENSG00000105974	9.09874e-10	7.31032e-05	0.0212013	2.46896e-31	0.00559232	1.73914e-16	0.0861869	0.758976	0.0900224	1	0.504082	1	0.515639	0.00491055	0.272965	NULL	0	1	0.515183	4.26511e-61	0.0242958	156	0.0111227	4.95455	0.464475	3.43243	0.30853	9.33333	0.242793	4.14286	0.41776	8	0.0572479	4.875	0.0936124	6.5	0.0337767	4.12121	0.438371	0.000923164	0.14499	0.726557	0.110987	1.31108e-05	0.073422	0.872612	0.0828766
HP_0002066	1249	ENSG00000105974	7.18468e-08	0.000663308	0.0567006	8.40567e-22	0.0568438	1.35276e-29	0.057703	0.740883	0.106286	1	0.505122	1	0.514185	1	0.966224	NULL	0	0.0401086	0.0619448	1.6953e-37	0.0196796	156	0.024832	4.19231	0.516297	2.95349	0.27456	14	0.238424	3.45238	0.350735	4	0.0382695	4.58824	0.0931542	13	0.0549755	3.4	0.446114	0.0253751	0.106316	1	0.53958	0.254703	0.418944	1	0.569515
HP_0002169	1701	ENSG00000105974	3.63323e-07	0.00150321	0.0771429	1.08636e-09	0.0556524	1.06482e-11	0.0622389	0.823082	0.143671	1	0.537942	1	0.516761	0.180979	0.0999933	NULL	0	0.826191	0.0153828	0.92607	0.762954	324	0.133107	12.1111	0.538277	9.76923	0.357415	28	0.153424	18.125	0.466531	INFINITY	0.522132	39	0.0631293	6.5	0.02322	13.6	0.516916	1	0.508192	1	0.513038	1	0.508022	1	0.50427
HP_0007340	1026	ENSG00000105974	5.29926e-08	0.000568836	0.0465433	1.45622e-36	0.00379332	7.8957e-10	0.097493	0.809403	0.0799596	1	0.557386	1	0.515729	0.226462	0.573839	NULL	0	1	0.505769	0.0596014	0.458077	163	0.0350209	3.75862	0.338958	6.35	0.323807	9.33333	0.191118	7.25	0.43014	INFINITY	0.536745	7.8	0.0643713	13	0.0436854	3.77778	0.30607	1	0.514371	1	0.577163	1	0.500093	1	0.54195
HP_0000430	1965	ENSG00000105983	6.58938e-07	0.00203017	0.0891885	5.48919e-42	0.183833	0.117474	0.575065	0.846351	0.642542	1	0.51279	1	0.526575	0.0344179	0.154433	NULL	0	NULL	0	0.999173	0.647982	185	0.134804	2	0.173157	INFINITY	0.744326	INFINITY	0.610884	2	0.118101	INFINITY	0.552515	INFINITY	0.608706	INFINITY	0.533814	2	0.168074	NULL	0	NULL	0	NULL	0	NULL	0
HP_0002714	2697	ENSG00000105983	2.61739e-06	0.00407291	0.122413	1.19151e-35	0.161879	1	0.700576	0.847652	0.657133	1	0.503795	1	0.516412	0.0813711	0.0876758	NULL	0	NULL	0	9.2397e-08	0.0156449	185	0.124183	2	0.19449	INFINITY	0.733388	INFINITY	0.604303	2	0.103168	INFINITY	0.535131	INFINITY	0.580565	INFINITY	0.53504	2	0.165078	NULL	0	NULL	0	NULL	0	NULL	0
HP_0005048	1251	ENSG00000105983	7.87027e-08	0.000694537	0.0567373	2.14584e-123	0.0599088	0.0870222	0.708517	0.854968	0.578066	1	0.56236	1	0.538262	0.0367943	0.593576	NULL	0	NULL	0	0.00543472	0.5457	185	0.0691188	2	0.100821	INFINITY	0.707742	INFINITY	0.591864	2	0.0536532	INFINITY	0.534809	INFINITY	0.569867	INFINITY	0.521339	2	0.0886208	NULL	0	NULL	0	NULL	0	NULL	0
HP_0006443	5457	ENSG00000105983	2.70229e-05	0.0132331	0.247461	0.000103834	0.527413	1	0.769816	0.879112	0.703837	1	0.566918	1	0.52691	1	0.500033	NULL	0	NULL	0	1	0.665095	INFINITY	0.585208	2	0.131145	INFINITY	0.698168	INFINITY	0.593688	2	0.067885	INFINITY	0.529068	INFINITY	0.550653	INFINITY	0.536414	2	0.112416	NULL	0	NULL	0	NULL	0	NULL	0
HP_0008368	1684	ENSG00000105983	5.79477e-07	0.00190266	0.0763719	8.83506e-52	0.0590858	1	0.744547	0.832086	0.530553	1	0.557864	1	0.528622	0.504941	0.550997	NULL	0	NULL	0	0.124349	0.487337	185	0.0826757	2	0.115646	INFINITY	0.715238	INFINITY	0.607029	2	0.0655329	INFINITY	0.538776	INFINITY	0.585805	INFINITY	0.521995	2	0.106576	NULL	0	NULL	0	NULL	0	NULL	0
HP_0002123	2808	ENSG00000106009	4.02234e-06	0.00505941	0.127376	0.00255926	0.478958	1.48058e-30	0.002414	NULL	0	1	0.5073	1	0.543349	1	0.654706	NULL	0	NULL	0	0.709241	0.18178	INFINITY	0.602858	3.33333	0.241143	2	0.0273985	INFINITY	0.579542	1.5	0.00694035	INFINITY	0.52724	INFINITY	0.542436	INFINITY	0.522613	4	0.252756	NULL	0	NULL	0	NULL	0	NULL	0
HP_0002169	13625	ENSG00000106009	0.00555088	0.192569	0.617914	0.612387	0.846623	1	0.734197	NULL	0	1	0.537942	1	0.516761	1	0.925373	NULL	0	NULL	0	1	0.934778	INFINITY	0.584263	2	0.10907	2	0.0483447	INFINITY	0.581723	1.5	0.00630385	INFINITY	0.522132	INFINITY	0.534512	INFINITY	0.52458	2	0.081678	NULL	0	NULL	0	NULL	0	NULL	0
HP_0000594	110	ENSG00000106025	1.45858e-13	8.87724e-07	0.00498437	1	0.569651	0.00213653	0.184187	0.791196	0.000936667	1	0.509755	1	0.505046	0.0949469	0.247159	NULL	0	NULL	0	1	0.500026	868	0.0453577	INFINITY	0.576918	1	4.53124e-05	1	4.53124e-05	INFINITY	0.550999	INFINITY	0.509946	INFINITY	0.504282	INFINITY	0.500023	INFINITY	0.571616	NULL	0	NULL	0	NULL	0	NULL	0
HP_0001146	325	ENSG00000106025	1.00088e-09	7.6707e-05	0.0147265	1	0.57902	0.0159633	0.0570369	0.873158	0.0358815	1.77744e-06	0.000985937	0.000118257	0.000828157	0.203863	0.263404	NULL	0	NULL	0	1	0.500238	INFINITY	0.535729	INFINITY	0.756219	INFINITY	0.569894	INFINITY	0.53088	INFINITY	0.590874	INFINITY	0.501563	INFINITY	0.505188	INFINITY	0.507363	INFINITY	0.593049	NULL	0	NULL	0	NULL	0	NULL	0
HP_0007663	3042	ENSG00000106025	2.31347e-06	0.0038269	0.137884	2.25802e-12	0.0941309	1.31898e-06	0.108684	0.810405	0.0417388	1	0.534676	1	0.509087	0.395887	0.51214	NULL	0	NULL	0	1	0.547125	238	0.0503128	INFINITY	0.605747	INFINITY	0.554845	INFINITY	0.51038	INFINITY	0.550222	INFINITY	0.502176	INFINITY	0.508023	INFINITY	0.5	INFINITY	0.613045	NULL	0	NULL	0	NULL	0	NULL	0
HP_0000015	4188	ENSG00000106080	3.00542e-05	0.0139626	0.189811	8.92436e-12	0.134064	1.17051e-16	0.00528757	0.889816	0.745928	1	0.517648	1	0.507637	0.00885079	0.23079	NULL	0	1	0.626951	0.0370531	0.297596	INFINITY	0.552756	20	0.514549	INFINITY	0.647571	INFINITY	0.555384	INFINITY	0.752175	INFINITY	0.517766	INFINITY	0.541244	INFINITY	0.501133	20	0.520667	1	0.553702	NULL	0	NULL	0	NULL	0
HP_0000869	4227	ENSG00000106410	1.4995e-05	0.00983004	0.191657	5.95341e-69	0.00138327	4.89238e-10	0.00371212	NULL	0	1	0.571532	1	0.522428	NULL	0	NULL	0	NULL	0	1	0.971132	285	0.172297	INFINITY	0.793199	INFINITY	0.70229	INFINITY	0.583133	INFINITY	0.764997	INFINITY	0.523192	INFINITY	0.561551	INFINITY	0.528497	INFINITY	0.79474	NULL	0	NULL	0	NULL	0	NULL	0
HP_0001199	192	ENSG00000106571	1.02253e-13	7.42017e-07	0.00871222	6.97593e-164	0.000666598	7.18915e-19	0.0243336	0.638125	0.00389892	1	0.507925	0.608517	0.0381505	1	0.500033	NULL	0	NULL	0	9.5237e-17	0.15905	INFINITY	0.619793	6	0.508803	3.5	0.261185	INFINITY	0.618976	2.375	0.130366	INFINITY	0.532081	2.6	0.0161993	INFINITY	0.534214	2.625	0.238951	NULL	0	0.594201	0.149944	0.0491121	0.171963	1	0.565275
HP_0000158	3301	ENSG00000106617	7.86912e-06	0.00709926	0.149841	6.42247e-168	0.0315995	9.03832e-35	0.0565363	0.744928	0.165607	1	0.511283	1	0.516959	NULL	0	NULL	0	1	0.509749	9.89303e-45	0.207754	306	0.267045	5.25	0.522469	9.85417	0.410123	17	0.179346	13.5	0.530958	INFINITY	0.537222	INFINITY	0.582025	INFINITY	0.530912	5.25	0.517703	1.40391e-05	0.29991	1	0.60604	0.000905426	0.762083	1	0.561415
HP_0001541	1704	ENSG00000106617	4.45169e-07	0.00166555	0.0773561	7.54926e-30	0.0410938	5.01633e-21	0.0890169	0.743648	0.129172	1	0.505356	1	0.502905	NULL	0	NULL	0	1	0.512557	5.90809e-62	0.314396	200	0.175095	4.2	0.440303	4.92708	0.363719	8.5	0.197748	3	0.232204	INFINITY	0.539177	INFINITY	0.59043	INFINITY	0.53432	4.2	0.412611	1.12598e-09	0.0738085	0.0435505	0.0521136	0.000397269	0.636687	1	0.582693
HP_0002615	1209	ENSG00000106617	1.03298e-07	0.00079673	0.0548548	6.91028e-25	0.112336	2.74135e-19	0.0855312	0.717345	0.133502	1	0.508991	0.577067	0.0168991	NULL	0	NULL	0	1	0.635864	5.9705e-177	0.0664228	195	0.153085	2.1	0.242196	5.03191	0.377223	4.25	0.142196	3.17647	0.302087	INFINITY	0.544601	INFINITY	0.595826	INFINITY	0.536978	2.33333	0.248004	0.552345	0.362278	1	0.571333	5.08677e-15	0.075295	0.493382	0.0285463
HP_0001344	458	ENSG00000106976	3.0951e-09	0.00013562	0.0207644	0.0635272	0.348292	0.131407	0.34269	0.828041	0.401399	1	0.545303	1	0.548115	1	0.918919	NULL	0	1	0.507282	0.92591	0.631005	177	0.0436143	6.71429	0.494038	4.6875	0.217981	4.25	0.0432516	5.90909	0.287346	18	0.0437503	21	0.0979734	11	0.0221245	9.42857	0.54205	0.922055	0.327722	0.64425	0.153057	0.0959863	0.76719	0.098008	0.0348379
HP_0002355	4392	ENSG00000106976	2.69722e-05	0.0132205	0.199283	0.000711333	0.338409	1	0.572556	0.822114	0.424776	1	0.507354	0.538612	0.0134785	1	0.905664	NULL	0	1	0.513715	0.753232	0.43204	INFINITY	0.593675	5.22222	0.408821	4.16667	0.227733	3.4	0.0797223	4.64286	0.277009	18	0.0583511	8.4	0.0990971	3.66667	0.0242751	5.5	0.393076	1	0.56687	1	0.637989	1	0.541869	1	0.550779
HP_0002540	900	ENSG00000106976	8.64924e-08	0.000728426	0.0407923	1	0.532698	0.732459	0.525767	0.873744	0.336841	1	0.520581	1	0.503365	1	0.686551	NULL	0	0.211808	0.235582	1	0.500079	INFINITY	0.582695	9.4	0.398087	10.7143	0.164121	8.5	0.0264697	10.8333	0.264198	18	0.0132802	INFINITY	0.519966	INFINITY	0.500068	33	0.487694	0.99635	0.478928	1	0.558725	1	0.684584	1	0.530004
HP_0100716	114	ENSG00000106976	5.07498e-12	5.32593e-06	0.00517148	0.0193351	0.410293	0.414989	0.269406	0.815098	0.363741	1	0.504286	1	0.538011	0.0197404	0.154495	NULL	0	0.00518129	0.0448232	0.000546587	0.18269	904	0.295228	4.7	0.485983	3	0.250998	3.4	0.119352	2.6	0.22192	18	0.0860098	3.5	0.0751678	5.5	0.0357013	3.66667	0.411223	0.24272	0.00641408	0.726553	0.259549	0.863493	0.690783	0.109931	0.00438789
HP_0200134	180	ENSG00000106976	1.02209e-11	7.5836e-06	0.00815809	0.849364	0.441417	0.226799	0.214378	0.856514	0.313514	0.122613	0.0159348	1	0.512037	0.55947	0.154587	NULL	0	1	0.591269	1	0.527001	INFINITY	0.547408	11.75	0.335252	8.33333	0.153871	17	0.0400199	13	0.314902	18	0.00602792	14	0.0403372	INFINITY	0.5	13.2	0.332805	0.861566	0.173984	1	0.57598	0.959091	0.975928	1	0.529335
HP_0100021	10356	ENSG00000107104	0.000867351	0.0761049	0.469362	1	0.592739	1	0.748052	0.847612	0.371919	1	0.534672	1	0.508413	0.0390534	0.101786	NULL	0	NULL	0	0.271491	0.409784	INFINITY	0.552393	INFINITY	0.758929	INFINITY	0.61308	INFINITY	0.520894	INFINITY	0.725163	INFINITY	0.504759	INFINITY	0.506164	INFINITY	0.5	INFINITY	0.757977	NULL	0	NULL	0	NULL	0	NULL	0
HP_0200134	13768	ENSG00000107147	0.00341058	0.151191	0.624003	1	0.749385	0.226799	0.214378	NULL	0	1	0.553618	1	0.512037	1	0.654587	NULL	0	1	0.591269	1	0.527001	INFINITY	0.547408	INFINITY	0.752357	INFINITY	0.655004	INFINITY	0.529958	INFINITY	0.738307	INFINITY	0.504351	INFINITY	0.534173	INFINITY	0.5	INFINITY	0.754578	NULL	0	NULL	0	NULL	0	NULL	0
HP_0001022	9	ENSG00000107165	9.91733e-22	6.69092e-11	0.000407923	6.38358e-63	0.000204845	4.96587e-22	0.000185537	0.692857	0.000504541	1	0.542147	1	0.506056	1	0.654584	NULL	0	0.00151112	0.00174683	1	0.500026	310	0.0630014	6	0.256357	INFINITY	0.625889	INFINITY	0.525812	INFINITY	0.739247	INFINITY	0.514119	INFINITY	0.527897	INFINITY	0.50034	7	0.272764	NULL	0	NULL	0	1	0.733769	1	0.525509
HP_0001334	2684	ENSG00000107186	1.80811e-06	0.00337921	0.121619	0.0936038	0.0325091	1	0.669743	0.909916	0.670654	1	0.554149	1	0.516667	1	0.5	NULL	0	0.938848	0.280475	1	0.57651	INFINITY	0.573701	60	0.542979	INFINITY	0.649146	INFINITY	0.528569	31	0.466084	INFINITY	0.512665	INFINITY	0.541348	INFINITY	0.506457	25	0.508496	NULL	0	NULL	0	NULL	0	NULL	0
HP_0001650	6140	ENSG00000107201	7.33808e-05	0.0219089	0.278445	0.0860443	0.314117	0.41178	0.498399	0.828577	0.325494	0.784621	0.0690246	1	0.522843	1	0.747073	NULL	0	1	0.576224	0.074101	0.371762	INFINITY	0.611355	3	0.317718	5.5	0.399347	8	0.189152	8.66667	0.507596	3	0.0476169	INFINITY	0.600562	INFINITY	0.540112	3.25	0.348964	1	0.535629	NULL	0	1	0.546779	NULL	0
HP_0001308	10405	ENSG00000107371	0.000184641	0.0348995	0.471604	1	0.550981	2.75941e-06	0.0544088	0.959186	0.948688	1	0.512276	NULL	0	0.784459	0.432919	NULL	0	1	0.599674	1	0.508445	384	0.0803608	5.5	0.424376	2.8	0.103023	INFINITY	0.595295	4	0.237638	INFINITY	0.5332	INFINITY	0.530345	INFINITY	0.515796	7.66667	0.472148	1	0.608605	NULL	0	NULL	0	1	0.513792
HP_0001344	12100	ENSG00000107371	0.00320679	0.146616	0.548579	5.88568e-05	0.1545	5.5581e-08	0.0781794	0.926036	0.908934	1	0.545303	NULL	0	0.892577	0.501204	NULL	0	1	0.507282	1	0.925322	INFINITY	0.582491	11	0.560956	10.5	0.36179	INFINITY	0.5649	5	0.251938	INFINITY	0.525593	INFINITY	0.556286	INFINITY	0.53058	7.66667	0.511221	1	0.689856	NULL	0	NULL	0	1	0.533961
HP_0000207	368	ENSG00000107404	6.93678e-09	0.000203817	0.0166765	0.00824341	0.000512007	1	0.613505	0.992904	0.991641	1	0.556542	1	0.510612	NULL	0	NULL	0	1	0.619979	0.347047	0.0143984	955	0.0828386	33	0.493588	22	0.164272	INFINITY	0.517288	16.3333	0.306612	INFINITY	0.504645	INFINITY	0.516291	INFINITY	0.500204	42	0.487243	NULL	0	0.0713076	0.00490415	0.00589683	0.00503919	1	0.512809
HP_0000212	6455	ENSG00000107404	0.000137603	0.0300883	0.292956	2.36338e-42	0.0394912	0.796929	0.876126	0.997075	0.994655	1	0.53735	1	0.542259	NULL	0	NULL	0	1	0.525438	1.26365e-86	0.215134	196	0.156985	4.125	0.347055	4.4	0.23078	INFINITY	0.608696	4.08333	0.315376	INFINITY	0.536534	9	0.138332	INFINITY	0.526368	5.25	0.446537	NULL	0	0.161176	0.0879588	6.49753e-15	0.071549	1	0.580716
HP_0000219	4731	ENSG00000107404	2.56209e-05	0.012882	0.214743	1.8302e-21	0.00374455	1	0.583082	0.996029	0.994222	1	0.502678	1	0.522427	NULL	0	NULL	0	1	0.529199	0.000840536	0.191938	162	0.0717171	1.94118	0.139621	2.97297	0.299941	INFINITY	0.625982	2.45	0.239662	7	0.066588	3.85714	0.0893741	INFINITY	0.540647	2.33333	0.285007	NULL	0	0.445056	0.131232	0.0206942	0.956172	1	0.555702
HP_0000592	4542	ENSG00000107404	4.3153e-05	0.0167594	0.206164	1.17877e-23	0.216825	1	0.909695	0.997408	0.995161	1	0.505693	1	0.519083	NULL	0	NULL	0	1	0.621568	1.50525e-26	0.132962	162	0.0518814	3	0.327039	2.55814	0.139122	4	0.125051	3.76923	0.328673	INFINITY	0.543598	5.4	0.0915982	INFINITY	0.528573	3.5	0.3806	NULL	0	0.692552	0.245021	3.96411e-14	0.0573678	0.804222	0.146968
HP_0000637	2096	ENSG00000107404	8.20819e-07	0.00226824	0.0950308	3.53795e-73	0.0223361	0.923014	0.457823	0.994009	0.993365	1	0.524613	1	0.54198	NULL	0	NULL	0	1	0.586597	0.000104354	0.0455508	160	0.020448	2.53846	0.269995	4.4	0.372597	INFINITY	0.623322	4.9	0.36294	7	0.0787994	13.5	0.149664	INFINITY	0.538856	3.23077	0.343217	NULL	0	1.79347e-05	0.185797	1.83539e-23	0.177076	0.624649	0.189557
HP_0000678	550	ENSG00000107404	1.71812e-09	0.000100761	0.0249648	4.77816e-129	0.00564247	0.00556883	0.188415	0.997532	0.99451	1	0.530051	0.709098	0.0648172	NULL	0	NULL	0	1	0.531053	0.000633161	0.0198886	183	0.134038	3.3	0.426808	2.97297	0.257092	INFINITY	0.621352	3.0625	0.327266	INFINITY	0.55027	5.4	0.106123	INFINITY	0.538786	3.81818	0.442467	NULL	0	0.909887	0.0862377	0.420909	0.0872006	1	0.555116
HP_0000960	692	ENSG00000107404	7.29976e-09	0.000209132	0.0313747	3.08179e-07	0.00102459	0.591889	0.140358	0.99716	0.994232	1	0.518018	1	0.54545	NULL	0	NULL	0	1	0.50472	1	0.559216	193	0.0618879	11	0.512831	13.75	0.274755	INFINITY	0.562704	9.8	0.365796	INFINITY	0.522125	27	0.0843761	INFINITY	0.529153	8.4	0.460056	NULL	0	0.764439	0.245148	0.0614049	0.0397908	1	0.547248
HP_0002263	339	ENSG00000107404	3.12091e-09	0.00013619	0.0153616	0.0103089	0.00158714	0.787681	0.247542	0.995189	0.991642	1	0.532278	1	0.505254	NULL	0	NULL	0	1	0.712739	0.401342	0.161603	245	0.037747	33	0.454232	110	0.103815	INFINITY	0.516223	24.5	0.322277	INFINITY	0.507296	INFINITY	0.50068	INFINITY	0.5	42	0.439641	NULL	0	0.0347496	0.0006683	0.000440391	0.0158641	1	0.504706
HP_0002684	6898	ENSG00000107404	0.00022167	0.03827	0.312735	0.00668618	0.0219251	1	0.690809	0.994455	0.993582	1	0.518667	1	0.526051	NULL	0	NULL	0	1	0.565917	0.963513	0.742228	159	0.0175455	2.75	0.1896	4.4	0.138595	INFINITY	0.56694	4.45455	0.2455	INFINITY	0.519971	3.85714	0.0448837	INFINITY	0.520696	3.81818	0.270526	NULL	0	0.979069	0.308791	0.535044	0.326858	0.426928	0.174046
HP_0002714	2902	ENSG00000107404	3.61978e-06	0.00479715	0.131718	1.70131e-85	0.02857	0.000998739	0.132664	0.998101	0.995522	1	0.503795	1	0.516412	NULL	0	NULL	0	1	0.551937	1.51315e-05	0.329975	210	0.174473	3.3	0.424927	4.4	0.317674	4	0.086919	3.0625	0.276053	INFINITY	0.535131	6.75	0.0887346	INFINITY	0.53504	3.81818	0.430964	NULL	0	0.000405502	0.102146	0.0117847	0.140049	1	0.592658
HP_0003027	465	ENSG00000107404	1.02649e-09	7.76915e-05	0.0210741	1.66631e-16	0.0323621	0.297425	0.11159	0.994453	0.992432	1	0.570405	1	0.530286	NULL	0	NULL	0	1	0.612366	1	0.500026	217	0.0349422	8.25	0.353002	10	0.176569	INFINITY	0.579107	6.125	0.242783	INFINITY	0.524224	6.75	0.0355314	INFINITY	0.521006	8.4	0.336053	NULL	0	0.263974	0.0106976	2.32764e-07	0.0055991	1	0.511165
HP_0004397	320	ENSG00000107404	5.35795e-10	5.59559e-05	0.0145118	2.00752e-58	0.00994107	0.00289809	0.116768	0.99761	0.99423	1	0.523866	0.671602	0.0746555	NULL	0	NULL	0	1	0.509381	1	0.557828	955	0.168609	6.6	0.372818	4.78261	0.124167	INFINITY	0.555939	4.08333	0.179448	INFINITY	0.521518	5.4	0.0178223	INFINITY	0.523786	4.2	0.2355	NULL	0	0.380107	0.0229501	5.46022e-06	0.0039223	1	0.523987
HP_0010297	77	ENSG00000107404	7.96783e-13	2.09173e-06	0.00349001	6.94105e-07	0.0069135	0.242079	0.149265	0.997357	0.993946	0.727253	0.0847132	0.133318	0.0124256	NULL	0	NULL	0	1	0.650559	1	0.500026	182	0.0135521	11	0.375425	8.46154	0.0776866	INFINITY	0.529801	12.25	0.28405	INFINITY	0.504238	INFINITY	0.51158	INFINITY	0.519875	14	0.359924	NULL	0	0.159681	0.00713171	0.0792757	0.00671767	1	0.524967
HP_0011069	264	ENSG00000107404	7.26461e-11	2.04083e-05	0.0119679	4.68791e-48	0.00199764	0.0692108	0.111111	0.997624	0.994232	1	0.574759	1	0.520091	NULL	0	NULL	0	1	0.56274	0.989361	0.758937	182	0.0421143	4.125	0.226302	4.58333	0.170497	INFINITY	0.559001	3.26667	0.152999	3.5	0.0133732	5.4	0.0501836	INFINITY	0.527222	4.66667	0.237907	NULL	0	0.000169299	0.00535356	8.24745e-09	0.000747245	0.44976	0.103463
HP_0011304	1170	ENSG00000107404	4.27032e-08	0.000510108	0.0530612	4.03705e-205	0.00661064	0.012977	0.139144	0.996543	0.994373	1	0.565107	1	0.564138	NULL	0	NULL	0	1	0.59242	0.759214	0.823832	156	0.0105669	2.35714	0.258413	3.66667	0.219184	INFINITY	0.63093	2.33333	0.191156	INFINITY	0.551519	3.375	0.0803175	INFINITY	0.538322	2.8	0.298957	NULL	0	0.000249039	0.0254578	2.37878e-22	0.016648	0.150877	0.0845225
HP_0007663	40	ENSG00000107618	6.60955e-16	5.82372e-08	0.00181307	1.73146e-55	0.0055823	0.812919	0.30578	0.747261	0.00389273	1	0.534676	1	0.509087	0.265089	0.332352	1	0.5146	0.990703	0.282553	0.64084	0.0549613	176	0.0163177	120	0.205738	INFINITY	0.554845	INFINITY	0.51038	INFINITY	0.550222	INFINITY	0.502176	INFINITY	0.508023	INFINITY	0.5	INFINITY	0.613045	0.134479	0.014139	NULL	0	0.000432657	0.0119425	NULL	0
HP_0001328	4398	ENSG00000107745	2.21072e-05	0.0119577	0.199628	6.19756e-38	0.401231	1	0.666558	0.767893	0.202874	1	0.511022	1	0.522039	1	0.654297	NULL	0	NULL	0	1.46477e-12	0.663113	INFINITY	0.649993	2	0.158912	2	0.0853343	INFINITY	0.625119	3	0.249739	INFINITY	0.55086	INFINITY	0.591485	INFINITY	0.532659	2	0.133085	NULL	0	NULL	0	NULL	0	NULL	0
HP_0002310	5774	ENSG00000107745	1.60296e-05	0.0101667	0.261646	1	0.539013	0.265876	0.289835	0.882397	0.223503	1	0.50192	1	0.501165	1	0.654654	NULL	0	NULL	0	1	0.5	INFINITY	0.526464	4	0.141608	INFINITY	0.644372	INFINITY	0.549891	3	0.0877742	INFINITY	0.510649	INFINITY	0.50861	INFINITY	0.507568	4	0.122485	NULL	0	NULL	0	NULL	0	NULL	0
HP_0001541	566	ENSG00000107779	5.26099e-09	0.000177264	0.0256946	8.63624e-05	0.747743	1.54459e-23	0.0250883	0.677897	0.0278861	1	0.505356	1	0.502905	0.00417645	0.113382	NULL	0	1	0.512557	1.11338e-62	0.305326	183	0.134465	3.55556	0.382468	14	0.469675	INFINITY	0.624206	5.83333	0.438215	INFINITY	0.539177	20	0.169512	INFINITY	0.53432	4	0.390276	1	0.618856	0.540661	0.147618	0.000397269	0.636687	1	0.582693
HP_0002894	283	ENSG00000107779	1.33096e-12	2.71009e-06	0.0128403	2.86509e-140	0.109772	7.04483e-16	0.097279	0.600181	0.00361011	0.903652	0.0475993	0.39904	0.0248302	1	0.5	NULL	0	0.383435	0.214169	1.23448e-08	0.352523	187	0.175272	2	0.302269	2.8	0.351361	3	0.157849	2.05882	0.313793	INFINITY	0.571824	5	0.184528	INFINITY	0.541652	2	0.287341	0.688959	0.197732	2.32892e-09	0.0324312	5.70854e-06	0.783708	1	0.605321
HP_0005214	135	ENSG00000107779	1.07467e-13	7.60879e-07	0.00612578	1.70959e-68	0.00497385	2.49668e-20	0.0955698	0.58086	0.00296029	0.00189739	0.0140333	1	0.532583	0.00147912	0.348044	NULL	0	2.52292e-08	0.0681075	1.60834e-43	0.295992	228	0.229104	4	0.470052	9.33333	0.482848	3	0.110854	5	0.4686	INFINITY	0.549142	20	0.19784	INFINITY	0.522325	4.5	0.490562	1	0.711576	1	0.600358	0.000160406	0.852594	1	0.586048
HP_0010784	226	ENSG00000107779	9.96492e-14	7.32419e-07	0.0102527	4.44485e-142	0.0313221	9.62191e-14	0.0491666	0.584453	0.00418621	0.667632	0.0497766	0.756034	0.0664421	0.319968	0.401419	NULL	0	8.34257e-12	0.025216	1.75535e-59	0.242487	180	0.168126	2.46154	0.427664	2.54545	0.368008	3	0.150932	3.5	0.509277	INFINITY	0.562945	20	0.248469	INFINITY	0.540489	3	0.495713	0.0913926	0.28987	1.06692e-10	0.0340273	8.38604e-20	0.533358	1	0.691277
HP_0100615	335	ENSG00000107779	1.49915e-12	2.87787e-06	0.0151955	6.8414e-262	0.0138391	9.71957e-22	0.0153189	0.581563	0.00599018	0.00481941	0.0169368	0.0626334	0.00969063	1	0.5	NULL	0	0.00168422	0.197759	2.0862e-27	0.414997	169	0.120339	3.55556	0.529847	3.11111	0.393949	3	0.136805	4.375	0.519187	INFINITY	0.564683	20	0.242175	INFINITY	0.541413	3.6	0.530346	0.00726891	0.174302	3.78302e-07	0.0295302	2.3572e-07	0.542478	1	0.683458
HP_0100743	299	ENSG00000107779	5.53315e-11	1.77878e-05	0.0135503	1.39369e-15	0.0467998	0.00303532	0.0470272	0.672386	0.0015134	0.0218249	0.0289599	1	0.511156	0.597842	0.584325	NULL	0	6.28978e-08	0.0295865	0.692027	0.543833	200	0.0857428	16	0.506888	INFINITY	0.68993	INFINITY	0.579715	35	0.508656	INFINITY	0.517629	INFINITY	0.542871	INFINITY	0.527826	18	0.515544	1	0.730981	0.0146442	0.0530894	0.00266519	0.768627	1	0.537568
HP_0000588	706	ENSG00000107882	2.03045e-08	0.000350498	0.0320036	3.04448e-18	0.060336	0.0794177	0.246289	0.750031	0.0131939	1	0.558717	1	0.527989	1	0.654561	NULL	0	NULL	0	1	0.5	151	0.000815956	20	0.600771	7.28571	0.397643	INFINITY	0.610109	34	0.548504	INFINITY	0.53767	INFINITY	0.561922	INFINITY	0.538486	15.5	0.595104	NULL	0	1	0.554268	0.736949	0.153947	1	0.51894
HP_0000773	1399	ENSG00000107882	1.9725e-07	0.00110437	0.0634985	3.77814e-114	0.0202606	0.643388	0.652406	0.706806	0.0759174	1	0.526931	1	0.535829	0.0932714	0.49022	NULL	0	NULL	0	6.06681e-07	0.714255	172	0.072894	10	0.565541	3.4	0.184913	INFINITY	0.615378	8.5	0.47372	INFINITY	0.545479	INFINITY	0.583696	INFINITY	0.537627	10.3333	0.578568	NULL	0	0.00976151	0.0765957	3.30777e-07	0.425333	0.54427	0.0958031
HP_0000912	2328	ENSG00000107882	1.07729e-06	0.00260194	0.105645	8.48293e-216	0.0138974	0.0877302	0.557403	0.682626	0.0434751	1	0.527054	1	0.539818	0.0539601	0.221686	NULL	0	NULL	0	1.53239e-07	0.462672	180	0.087947	20	0.623525	3.92308	0.355373	INFINITY	0.624115	11.3333	0.562761	INFINITY	0.545789	26	0.227038	INFINITY	0.539844	10.3333	0.617036	NULL	0	0.788149	0.222919	5.23586e-11	0.25824	1	0.584926
HP_0000995	651	ENSG00000107882	3.90932e-10	4.77247e-05	0.0295452	1.47612e-114	0.138219	5.07806e-06	0.122666	0.63532	0.0104731	1	0.53106	1	0.528543	0.749429	0.519585	NULL	0	NULL	0	7.05441e-19	0.615919	154	0.0188345	20	0.638332	2.55	0.287646	INFINITY	0.636335	6.8	0.548516	INFINITY	0.557729	INFINITY	0.619679	INFINITY	0.534084	6.2	0.600526	NULL	0	0.628921	0.50112	2.13407e-49	0.148641	0.300378	0.235152
HP_0001056	779	ENSG00000107882	9.70461e-09	0.000241461	0.0353112	2.77101e-10	0.131575	0.385212	0.522568	0.722192	0.0159325	1	0.544256	1	0.514627	0.00522771	0.272289	NULL	0	NULL	0	0.0197494	0.360815	673	0.115906	20	0.543266	5.66667	0.169349	INFINITY	0.576764	34	0.493541	INFINITY	0.517792	INFINITY	0.550428	INFINITY	0.523548	31	0.57001	NULL	0	0.0656739	0.100379	2.11012e-06	0.133894	0.151008	0.100921
HP_0001166	1359	ENSG00000107882	1.06592e-07	0.000809454	0.0617054	1.89985e-71	0.0709667	0.0760815	0.539126	0.681651	0.0732148	1	0.510688	1	0.521374	4.77155e-06	0.23081	NULL	0	NULL	0	3.13606e-94	0.589559	673	0.285325	5	0.544996	3.92308	0.360924	12	0.23706	4.85714	0.472712	6	0.0842717	5.2	0.147748	INFINITY	0.534735	3.875	0.47253	NULL	0	0.961349	0.279534	9.61374e-08	0.175919	1	0.596742
HP_0002103	1956	ENSG00000107882	5.95272e-07	0.00192866	0.0887035	0.00279432	0.207943	0.00332745	0.0998747	0.716708	0.0550386	1	0.517426	1	0.529555	0.802831	0.263383	NULL	0	NULL	0	0.0395864	0.594437	177	0.0711986	10	0.572763	7.28571	0.381026	INFINITY	0.612716	34	0.56138	INFINITY	0.533899	INFINITY	0.573443	INFINITY	0.526416	15.5	0.601288	NULL	0	1	0.661161	0.100112	0.680688	1	0.579478
HP_0002671	312	ENSG00000107882	1.93726e-11	1.04725e-05	0.0141452	1.37234e-06	0.275447	1.50635e-06	0.110843	0.656344	0.0101673	1	0.555325	1	0.524394	1	0.5	NULL	0	NULL	0	0.0191349	0.187596	193	0.133654	20	0.59514	4.25	0.238972	INFINITY	0.576597	17	0.521014	INFINITY	0.5299	INFINITY	0.565625	INFINITY	0.533844	15.5	0.590969	NULL	0	0.00262465	0.0636445	1.92112e-28	0.0314077	0.506091	0.143923
HP_0002858	449	ENSG00000107882	6.57338e-10	6.20391e-05	0.0203545	0.0724805	0.199303	7.32365e-06	0.0078868	0.684012	0.00879596	1	0.570835	1	0.521386	1	0.654582	NULL	0	NULL	0	0.300603	0.474395	195	0.153225	20	0.614352	10.2	0.369146	INFINITY	0.590598	11.3333	0.534204	INFINITY	0.52559	INFINITY	0.581758	INFINITY	0.509633	7.75	0.541502	NULL	0	1	0.747265	4.16921e-10	0.0792079	0.745495	0.296272
HP_0002937	135	ENSG00000107882	2.65581e-13	1.20131e-06	0.00612078	5.40745e-97	0.00543033	1	0.658547	0.625274	0.00562486	1	0.58464	1	0.536748	0.443258	0.693785	NULL	0	NULL	0	0.561099	0.756197	673	0.163856	4	0.395901	3.64286	0.114617	3	0.0264327	4.25	0.321409	INFINITY	0.539218	5.2	0.0421654	INFINITY	0.530151	3.875	0.315515	NULL	0	0.00263224	0.0116097	1.19039e-19	0.0516081	0.0194236	0.00987709
HP_0002948	438	ENSG00000107882	5.2312e-10	5.52838e-05	0.0198675	2.50608e-100	0.0057919	0.558616	0.479668	0.663815	0.0254727	1	0.531352	1	0.526428	0.0641164	0.143689	NULL	0	NULL	0	0.0419975	0.0167992	162	0.0379661	20	0.602876	5.1	0.223669	INFINITY	0.614851	6.8	0.417581	INFINITY	0.546267	8.66667	0.127234	INFINITY	0.534564	4.42857	0.393994	NULL	0	0.361764	0.0421687	1.16205e-07	0.0895997	0.550635	0.101427
HP_0003298	3609	ENSG00000107882	6.41373e-06	0.00640298	0.16377	4.21929e-74	0.0537921	0.000281175	0.201226	0.692158	0.0645487	1	0.540644	1	0.534059	0.369495	0.530829	NULL	0	NULL	0	0.000302626	0.730131	569	0.213232	4	0.486228	3.92308	0.329401	INFINITY	0.629895	4.85714	0.481599	INFINITY	0.560557	6.5	0.167446	INFINITY	0.53991	3.1	0.419386	NULL	0	1	0.701656	3.20967e-15	0.128911	0.235739	0.06917
HP_0004408	658	ENSG00000107882	1.0343e-08	0.000249351	0.0298616	1.73398e-90	0.0399508	1	0.681761	0.651206	0.0132881	1	0.52347	1	0.533987	0.0307124	0.344229	NULL	0	NULL	0	0.210583	0.495572	229	0.199773	20	0.583526	5.1	0.170048	INFINITY	0.593329	34	0.544815	INFINITY	0.526844	INFINITY	0.569276	INFINITY	0.531881	31	0.609893	NULL	0	0.0126198	0.0556798	9.33308e-07	0.0145903	0.127855	0.0287786
HP_0005344	1254	ENSG00000107882	6.54876e-08	0.000632993	0.0568579	1.19755e-55	0.18254	2.79075e-05	0.29748	0.787076	0.050559	1	0.55675	1	0.509012	1	0.500033	NULL	0	NULL	0	0.116712	0.614122	185	0.0640671	6.66667	0.428792	7.28571	0.257855	INFINITY	0.587032	6.8	0.348356	INFINITY	0.512491	13	0.0577647	INFINITY	0.517887	4.42857	0.301519	NULL	0	1	0.533764	1	0.523516	1	0.543459
HP_0005815	336	ENSG00000107882	6.35582e-11	1.9077e-05	0.0152298	1.33755e-89	0.00220219	0.00128085	0.0777438	0.642407	0.00655998	1	0.548092	1	0.534224	1	0.654541	NULL	0	NULL	0	0.785327	0.194959	180	0.0475025	5	0.363521	3.64286	0.127595	INFINITY	0.60815	4.85714	0.340586	INFINITY	0.544647	8.66667	0.087662	INFINITY	0.532227	5.16667	0.370139	NULL	0	0.155942	0.0624442	0.0623342	0.0162465	0.239157	0.118808
HP_0008422	105	ENSG00000107882	7.88301e-11	2.12675e-05	0.00475802	0.532641	0.146222	1	0.670887	0.818696	0.00453923	1	0.509808	1	0.502252	0.984972	0.270424	NULL	0	NULL	0	1	0.5	673	0.0654794	20	0.422558	10.2	0.196982	INFINITY	0.546674	34	0.344979	INFINITY	0.500181	INFINITY	0.507613	INFINITY	0.50068	31	0.464247	NULL	0	0.0260468	0.00200535	0.97047	0.499907	1	0.504268
HP_0009733	585	ENSG00000107882	5.243e-10	5.53467e-05	0.0265174	7.12983e-50	0.0936748	6.89443e-22	0.0040822	0.691681	0.0145628	1	0.561283	1	0.516052	1	0.654605	NULL	0	NULL	0	0.00280968	0.476516	INFINITY	0.612212	20	0.622229	5.1	0.379221	INFINITY	0.623453	8.5	0.537419	INFINITY	0.540456	INFINITY	0.578668	INFINITY	0.533339	6.2	0.538462	NULL	0	1	0.684457	2.40689e-14	0.200897	1	0.60057
HP_0010044	18	ENSG00000107882	2.58163e-17	1.13327e-08	0.000815624	0.0218784	0.00204782	1	0.598331	0.643942	0.000432308	1	0.536142	1	0.517598	1	0.500033	NULL	0	NULL	0	1	0.500026	673	0.0855046	4	0.202909	5.66667	0.142281	3	0.0462187	5.66667	0.246364	INFINITY	0.526802	6.5	0.0394218	INFINITY	0.521637	4.42857	0.216457	NULL	0	3.14774e-05	0.00178293	6.32445e-08	0.000746408	0.000224014	0.0045982
HP_0010609	177	ENSG00000107882	3.52722e-11	1.41716e-05	0.00803158	9.44239e-95	0.0103579	0.000309932	0.257918	0.685468	0.0173995	1	0.510628	1	0.52496	0.939433	0.519513	NULL	0	NULL	0	0.199679	0.286767	195	0.139577	10	0.586941	5.66667	0.336011	INFINITY	0.624195	11.3333	0.542971	INFINITY	0.544696	INFINITY	0.583719	INFINITY	0.539523	7.75	0.563572	NULL	0	0.00748887	0.00178731	1.14535e-05	0.0132834	0.761873	0.115672
HP_0010767	97	ENSG00000107882	2.42196e-13	1.1467e-06	0.00439929	2.06029e-121	0.00686722	1	0.578557	0.633131	0.00743039	1	0.518363	1	0.535361	0.263933	0.320819	NULL	0	NULL	0	0.892329	0.570604	569	0.200825	10	0.549866	4.63636	0.238469	INFINITY	0.581704	17	0.530273	INFINITY	0.532088	INFINITY	0.565286	INFINITY	0.529865	10.3333	0.558257	NULL	0	0.251498	0.0616347	9.40118e-11	0.00504673	0.0197162	0.013386
HP_0100544	185	ENSG00000107882	1.94543e-11	1.04948e-05	0.0083828	5.76754e-27	0.00066554	0.00145258	0.060793	0.738373	0.0291087	1	0.512584	1	0.501915	1	0.500033	NULL	0	NULL	0	1	0.648071	673	0.0748561	20	0.474784	5.1	0.107481	INFINITY	0.566496	17	0.416285	INFINITY	0.525669	INFINITY	0.544248	INFINITY	0.521637	31	0.520504	NULL	0	0.0325703	0.0954292	0.00281305	0.217992	0.0334114	0.0479527
HP_0100615	1122	ENSG00000107882	1.03894e-08	0.000249916	0.0508936	1.87773e-182	0.0614557	3.41098e-17	0.0604865	0.612778	0.0124856	1	0.518132	1	0.537078	1	0.5	NULL	0	NULL	0	1.54698e-14	0.678908	195	0.231062	10	0.641885	2.55	0.314479	INFINITY	0.644743	3.77778	0.472784	INFINITY	0.564683	8.66667	0.214914	INFINITY	0.541413	3.875	0.543046	NULL	0	0.824019	0.395302	1.31282e-31	0.0254491	0.199108	0.201276
HP_0200008	1220	ENSG00000107882	5.51351e-08	0.000580332	0.0553489	8.97442e-149	0.0451656	1.72717e-07	0.0997307	0.663641	0.0229553	1	0.51777	1	0.534387	0.00202024	0.199049	NULL	0	NULL	0	5.82858e-12	0.71393	195	0.218991	10	0.607658	5.1	0.433763	INFINITY	0.620724	6.8	0.524272	INFINITY	0.551719	8.66667	0.173986	INFINITY	0.534253	4.42857	0.504582	NULL	0	1	0.696129	1.59106e-31	0.0406519	1	0.657206
HP_0200021	522	ENSG00000107882	6.8186e-09	0.000202057	0.0236563	2.41016e-23	0.0126472	1	0.573787	0.719451	0.00490055	1	0.57323	1	0.511595	0.43865	0.347175	NULL	0	NULL	0	1	0.528269	673	0.112299	20	0.459893	6.375	0.1152	INFINITY	0.5605	34	0.463519	INFINITY	0.512644	INFINITY	0.538702	INFINITY	0.5213	31	0.507115	NULL	0	0.023136	0.00200535	0.964696	0.951857	1	0.517083
HP_0001746	2040	ENSG00000108379	1.27965e-06	0.00283813	0.0924541	0.657371	0.0601157	1	0.645054	0.833001	0.125099	1	0.538018	1	0.533703	0.971465	0.609536	NULL	0	1	0.596436	1	0.500026	INFINITY	0.543893	INFINITY	0.752595	INFINITY	0.624156	INFINITY	0.549241	INFINITY	0.740857	INFINITY	0.507319	INFINITY	0.514933	INFINITY	0.500023	INFINITY	0.751824	1	0.501265	1	0.500111	0.676169	0.0815146	1	0.500109
HP_0008839	208	ENSG00000108379	4.44306e-11	1.59229e-05	0.00942584	0.954864	0.0809482	0.200333	0.106711	0.749028	0.0205376	0.0218721	0.0155172	0.0300483	0.0158401	0.891878	0.65998	NULL	0	1	0.647805	1	0.500026	INFINITY	0.533149	INFINITY	0.752708	5	0.0413287	INFINITY	0.519056	INFINITY	0.730684	INFINITY	0.50682	INFINITY	0.520551	INFINITY	0.506548	INFINITY	0.753251	0.728068	0.0574747	0.0392437	0.00557165	0.908707	0.995893	0.034123	0.0271572
HP_0000421	960	ENSG00000108405	1.0683e-08	0.000253457	0.0435849	0	0.0106208	3.14258e-41	0.0521327	0.649422	0.0150332	1	0.511774	1	0.52907	0.0433782	0.797145	NULL	0	0.000802532	0.0530188	5.31732e-32	0.364138	168	0.0705984	INFINITY	0.813675	INFINITY	0.740716	INFINITY	0.6234	INFINITY	0.800236	INFINITY	0.558476	INFINITY	0.607646	INFINITY	0.530691	INFINITY	0.820893	1.79761e-20	0.0348177	NULL	0	NULL	0	1	0.585774
HP_0000967	432	ENSG00000108405	4.39851e-10	5.06513e-05	0.0195838	3.28814e-12	0.0112688	1.06227e-09	0.0509859	0.787075	0.152188	1	0.537303	1	0.516336	0.98138	0.564272	NULL	0	1	0.567517	0.259586	0.786475	168	0.0213972	INFINITY	0.78358	INFINITY	0.685661	INFINITY	0.550388	INFINITY	0.765402	INFINITY	0.53307	INFINITY	0.568022	INFINITY	0.514665	INFINITY	0.789247	0.011521	0.0283033	NULL	0	NULL	0	1	0.578913
HP_0001934	1341	ENSG00000108405	1.85553e-07	0.00107081	0.0607695	7.7282e-35	0.00435206	3.86967e-05	0.0519872	0.726652	0.0061973	1	0.545176	1	0.513097	1	0.878577	NULL	0	0.363517	0.174237	1	0.644275	299	0.0786242	INFINITY	0.765895	INFINITY	0.61345	INFINITY	0.52463	INFINITY	0.731681	INFINITY	0.50827	INFINITY	0.527349	INFINITY	0.521004	INFINITY	0.767436	2.42503e-08	0.0369322	NULL	0	NULL	0	1	0.528149
HP_0000467	4424	ENSG00000108556	1.31565e-05	0.009202	0.200653	2.85647e-23	0.0289565	2.34341e-18	0.0641478	0.73105	0.0170237	1	0.524571	1	0.535675	0.447625	0.609438	NULL	0	1	0.566115	0.881783	0.695597	INFINITY	0.588081	INFINITY	0.808055	INFINITY	0.730361	INFINITY	0.620419	INFINITY	0.783019	INFINITY	0.535332	INFINITY	0.568487	INFINITY	0.52109	INFINITY	0.812727	1	0.53383	NULL	0	NULL	0	1	0.538445
HP_0001290	13472	ENSG00000108556	0.00685126	0.213642	0.610864	1	0.89835	9.07079e-06	0.0533643	0.773625	0.136737	1	0.574263	1	0.530951	0.705894	0.609568	NULL	0	1	0.583634	0.71827	0.317459	246	0.134488	INFINITY	0.802167	INFINITY	0.714383	INFINITY	0.606874	INFINITY	0.770518	INFINITY	0.526979	INFINITY	0.553868	INFINITY	0.529156	INFINITY	0.804888	1	0.503279	NULL	0	NULL	0	1	0.532983
HP_0002098	8400	ENSG00000108556	0.000434739	0.0537458	0.381073	0.379355	0.773927	3.36524e-18	0.0798551	0.732691	0.09106	1	0.570144	1	0.529308	8.48229e-05	0.230733	NULL	0	1	0.561442	9.85994e-09	0.242063	246	0.188178	INFINITY	0.793041	INFINITY	0.708388	INFINITY	0.586263	INFINITY	0.774259	INFINITY	0.529511	INFINITY	0.571928	INFINITY	0.524293	INFINITY	0.793631	1	0.620767	NULL	0	NULL	0	1	0.579271
HP_0000657	127	ENSG00000108641	1.16559e-11	8.10357e-06	0.00576408	6.24726e-304	0.00010258	1.33402e-85	0.00116122	0.522917	7.22178e-05	1	0.505614	1	0.523847	0.232972	0.710466	NULL	0	NULL	0	2.62979e-05	0.246434	174	0.0673989	4	0.340943	4	0.214542	2	0.0265965	8	0.388236	INFINITY	0.535152	INFINITY	0.557482	INFINITY	0.517996	2.5	0.179004	NULL	0	NULL	0	NULL	0	NULL	0
HP_0010871	1340	ENSG00000108784	3.09192e-07	0.00138565	0.0607214	0.504835	0.316097	5.11249e-05	0.0451679	0.882222	0.221934	1	0.547224	1	0.512242	1	0.686522	1	0.501269	0.80554	0.272738	1	0.596549	INFINITY	0.535481	3	0.120265	INFINITY	0.617727	INFINITY	0.528639	3	0.0660232	INFINITY	0.50145	INFINITY	0.508927	INFINITY	0.5	3	0.0932119	0.188918	0.0255952	NULL	0	NULL	0	NULL	0
HP_0001349	3734	ENSG00000108797	7.9897e-06	0.00715397	0.169227	1	0.525065	1	0.77617	0.861063	0.4048	1	0.538174	1	0.502381	0.440953	0.401391	NULL	0	1	0.695399	1	0.56022	INFINITY	0.549649	4	0.257376	5.33333	0.0889191	6	0.062044	7.5	0.256832	INFINITY	0.520689	INFINITY	0.537004	INFINITY	0.500068	6	0.263358	1	0.656194	NULL	0	NULL	0	1	0.505584
HP_0001989	236	ENSG00000108797	2.04234e-10	3.43882e-05	0.0106952	0.000107438	0.0724526	0.979324	0.667934	0.774618	0.0686077	1	0.556778	1	0.514935	0.604924	0.435068	NULL	0	1	0.598579	0.243006	0.2937	959	0.0391099	INFINITY	0.753195	3.2	0.0261488	INFINITY	0.52207	3.75	0.101287	INFINITY	0.503716	2.33333	0.00312698	INFINITY	0.500045	4	0.141031	0.0918591	0.0431676	NULL	0	NULL	0	0.0152046	0.0015324
HP_0006380	318	ENSG00000108797	5.07764e-11	1.70329e-05	0.0144211	0.310849	0.565053	0.292751	0.274052	0.819693	0.402828	1	0.523139	0.595677	0.0262667	0.599681	0.62372	NULL	0	1	0.604106	1.63278e-05	0.650649	INFINITY	0.61004	8	0.52823	1.6	0.0156455	1.2	0.00126978	1.66667	0.0258038	1.5	0.00285701	2.33333	0.0193642	INFINITY	0.525464	2	0.119949	1	0.723233	NULL	0	NULL	0	1	0.570239
HP_0000103	6858	ENSG00000108950	0.00019003	0.0354097	0.310936	0.000414991	0.596363	6.78369e-16	0.0986451	0.885786	0.580587	1	0.540447	1	0.511601	0.000128397	0.259217	NULL	0	NULL	0	0.192791	0.155614	INFINITY	0.560165	INFINITY	0.766911	INFINITY	0.598613	INFINITY	0.512106	INFINITY	0.724837	INFINITY	0.506438	INFINITY	0.521899	INFINITY	0.520947	INFINITY	0.766911	NULL	0	NULL	0	NULL	0	NULL	0
HP_0000121	12815	ENSG00000108950	0.00317963	0.145995	0.581232	0.114037	0.715098	2.69408e-13	0.0324452	0.882781	0.739664	1	0.540803	1	0.527592	0.0877687	0.200201	NULL	0	NULL	0	0.664787	0.355606	INFINITY	0.622415	INFINITY	0.786557	INFINITY	0.663053	INFINITY	0.528483	INFINITY	0.756803	INFINITY	0.5127	INFINITY	0.540185	INFINITY	0.529118	INFINITY	0.789097	NULL	0	NULL	0	NULL	0	NULL	0
HP_0000696	13609	ENSG00000108950	0.00377751	0.159085	0.616685	0.687402	0.30171	6.89591e-05	0.04642	0.94145	0.941634	1	0.535184	1	0.505616	0.554231	0.435047	NULL	0	NULL	0	1	0.750159	INFINITY	0.549347	INFINITY	0.790511	INFINITY	0.673101	INFINITY	0.547263	INFINITY	0.760875	INFINITY	0.507658	INFINITY	0.551976	INFINITY	0.530315	INFINITY	0.793683	NULL	0	NULL	0	NULL	0	NULL	0
HP_0000705	64	ENSG00000108950	6.91443e-13	1.94724e-06	0.00290092	5.90983e-32	0.000102422	5.70256e-28	9.2773e-05	0.591902	7.20721e-05	1	0.535143	1	0.512789	0.2091	0.380726	NULL	0	NULL	0	1	0.509478	INFINITY	0.519173	INFINITY	0.759133	INFINITY	0.604841	INFINITY	0.516635	INFINITY	0.719744	INFINITY	0.503218	INFINITY	0.511286	INFINITY	0.516272	INFINITY	0.75315	NULL	0	NULL	0	NULL	0	NULL	0
HP_0000805	7042	ENSG00000108950	5.71252e-06	0.0060395	0.31909	1	0.515077	0.37159	0.0584744	0.89594	0.378774	1	0.556951	1	0.511853	0.5731	0.668316	NULL	0	NULL	0	1	0.5	INFINITY	0.512166	INFINITY	0.561512	INFINITY	0.511985	INFINITY	0.507046	INFINITY	0.513934	INFINITY	0.501835	INFINITY	0.503874	INFINITY	0.500023	INFINITY	0.563233	NULL	0	NULL	0	NULL	0	NULL	0
HP_0001548	10712	ENSG00000108950	0.00318931	0.146217	0.485739	0.000267553	0.306604	1.2819e-15	0.0555014	0.864309	0.530727	1	0.555544	1	0.540044	0.612412	0.637246	NULL	0	NULL	0	0.650755	0.670234	INFINITY	0.642407	INFINITY	0.804879	INFINITY	0.71641	INFINITY	0.58237	INFINITY	0.78656	INFINITY	0.533714	INFINITY	0.591575	INFINITY	0.506144	INFINITY	0.811409	NULL	0	NULL	0	NULL	0	NULL	0
HP_0011073	2732	ENSG00000108950	2.55372e-06	0.00402259	0.12385	0.0015754	0.126927	7.27767e-10	0.000603108	0.693014	0.00108155	1	0.548725	1	0.525479	0.0577869	0.380602	NULL	0	NULL	0	1	0.500026	INFINITY	0.558502	INFINITY	0.770117	INFINITY	0.664219	INFINITY	0.55746	INFINITY	0.759917	INFINITY	0.528673	INFINITY	0.564667	INFINITY	0.50034	INFINITY	0.774559	NULL	0	NULL	0	NULL	0	NULL	0
HP_0100530	10717	ENSG00000108950	0.0017039	0.106847	0.485789	0.000609753	0.0124456	1.43026e-09	0.0282971	0.896825	0.802191	1	0.5468	1	0.516	0.265854	0.456789	NULL	0	NULL	0	0.505232	0.491395	INFINITY	0.584924	INFINITY	0.780608	INFINITY	0.685962	INFINITY	0.577444	INFINITY	0.767508	INFINITY	0.518245	INFINITY	0.560401	INFINITY	0.525316	INFINITY	0.786592	NULL	0	NULL	0	NULL	0	NULL	0
HP_0002937	7362	ENSG00000109063	0.000196896	0.0360493	0.333787	1.33417e-10	0.352715	1.27741e-09	0.0767446	0.802481	0.366914	0.88886	0.0636619	1	0.536748	1	0.918847	NULL	0	1	0.523127	0.0204985	0.375371	INFINITY	0.586054	2	0.135836	3	0.0791168	INFINITY	0.570366	10	0.519178	INFINITY	0.539218	INFINITY	0.558941	INFINITY	0.530151	2	0.102648	1	0.637718	1	0.658183	0.00012192	0.862565	NULL	0
HP_0002948	4665	ENSG00000109063	2.66511e-05	0.0131409	0.211603	1.6912e-27	0.171092	4.88001e-11	0.0132764	0.797483	0.361596	1	0.531352	1	0.526428	1	0.918819	NULL	0	1	0.573711	0.967656	0.692793	180	0.0855484	INFINITY	0.80586	3	0.10596	10	0.186927	10	0.49306	INFINITY	0.546267	INFINITY	0.589676	INFINITY	0.534564	INFINITY	0.812165	1	0.523476	1	0.603748	0.00560256	0.710625	NULL	0
HP_0002987	1820	ENSG00000109063	3.89729e-07	0.0015574	0.0825959	1.18828e-15	0.434689	2.75649e-29	0.0958618	0.769746	0.208306	1	0.515933	1	0.530696	1	0.918743	NULL	0	1	0.506304	2.2377e-107	0.365184	229	0.160517	INFINITY	0.798729	3	0.172589	3.33333	0.088314	3.33333	0.246925	INFINITY	0.544543	INFINITY	0.586794	INFINITY	0.533696	INFINITY	0.805083	0.140611	0.794381	0.0586113	0.029313	1.83376e-05	0.906877	NULL	0
HP_0003302	6935	ENSG00000109063	0.000159165	0.0323811	0.314299	1	0.565006	0.000153227	0.0310746	0.86437	0.446382	1	0.533814	1	0.508853	0.579139	0.84478	NULL	0	1	0.663173	1	0.593679	INFINITY	0.554679	2	0.065307	3	0.0562882	INFINITY	0.570043	INFINITY	0.773714	INFINITY	0.523091	INFINITY	0.579017	INFINITY	0.528031	2	0.0607297	1	0.791425	1	0.613241	0.669862	0.421161	NULL	0
HP_0001803	9489	ENSG00000109101	0.000226078	0.0386519	0.42997	0.254553	0.0302053	0.665066	0.352469	0.81837	0.202536	1	0.532638	1	0.507195	NULL	0	NULL	0	NULL	0	1	0.500026	347	0.070053	INFINITY	0.774027	INFINITY	0.680049	INFINITY	0.568173	INFINITY	0.772939	INFINITY	0.528615	INFINITY	0.539309	INFINITY	0.526213	INFINITY	0.77951	NULL	0	NULL	0	NULL	0	NULL	0
HP_0001807	3229	ENSG00000109101	4.19673e-06	0.00516897	0.146367	0.127449	0.0090653	0.133672	0.113606	0.78419	0.174176	1	0.573431	1	0.51336	NULL	0	NULL	0	NULL	0	0.080918	0.00910776	165	0.0222111	INFINITY	0.803635	INFINITY	0.716876	INFINITY	0.606681	INFINITY	0.777254	INFINITY	0.533793	INFINITY	0.548751	INFINITY	0.526359	INFINITY	0.807216	NULL	0	NULL	0	NULL	0	NULL	0
HP_0000403	4786	ENSG00000109103	3.13745e-05	0.0142689	0.217151	1	0.656926	0.0350923	0.361859	0.855182	0.689309	1	0.511379	1	0.53947	0.412566	0.32041	NULL	0	1	0.510206	1	0.579517	INFINITY	0.614474	10.6364	0.543466	11	0.350408	83	0.2201	9.66667	0.458848	81	0.0666969	13.7143	0.128131	INFINITY	0.524955	8.53846	0.523593	NULL	0	NULL	0	NULL	0	NULL	0
HP_0001888	3190	ENSG00000109103	5.81321e-06	0.006093	0.144691	0.40888	0.534673	0.00262431	0.16488	0.816627	0.472723	1	0.514026	1	0.548658	0.846697	0.159272	NULL	0	1	0.523037	0.00645158	0.202215	297	0.188779	7.3125	0.506101	8.46154	0.398694	41.5	0.185785	7.73333	0.467909	40.5	0.0550188	12	0.148274	INFINITY	0.525877	6.52941	0.500703	NULL	0	NULL	0	NULL	0	NULL	0
HP_0011108	9444	ENSG00000109103	0.000247635	0.0404688	0.428163	1	0.576968	1	0.864056	0.893715	0.664023	1	0.559628	1	0.522216	1	0.686601	NULL	0	1	0.516189	1	0.537948	INFINITY	0.556377	19.5	0.447613	22	0.130299	83	0.106134	23.2	0.382736	81	0.0122863	32	0.055946	INFINITY	0.52115	27.75	0.469511	NULL	0	NULL	0	NULL	0	NULL	0
HP_0000789	1538	ENSG00000109163	3.51682e-07	0.00147871	0.0697696	0.000156593	0.283473	6.03083e-06	0.0757196	0.733788	0.059723	1	0.529665	1	0.545243	1	0.5	0.109436	0.0411366	1	0.519702	1	0.519555	305	0.159907	2	0.117402	INFINITY	0.723009	INFINITY	0.60656	INFINITY	0.787879	INFINITY	0.527808	INFINITY	0.597759	48	0.0297133	5	0.423381	1	0.500893	1	0.573723	1	0.518401	NULL	0
HP_0002215	230	ENSG00000109163	7.60445e-11	2.08848e-05	0.0104223	0.272585	0.18677	0.0779958	0.0190132	0.747046	0.0563482	0.375988	0.0319149	0.164742	0.0193074	0.951533	0.186602	0.00488765	0.00549915	1	0.616209	0.221449	0.193256	379	0.104994	INFINITY	0.796946	INFINITY	0.690683	INFINITY	0.575449	INFINITY	0.77302	INFINITY	0.523156	INFINITY	0.568334	INFINITY	0.501813	INFINITY	0.786977	0.963002	0.337104	1	0.593848	0.503337	0.00914009	NULL	0
HP_0001888	186	ENSG00000109320	5.42357e-12	5.50756e-06	0.00843652	3.23488e-17	0.0378761	0.016525	0.276053	0.558653	0.00165969	1	0.514026	1	0.548658	NULL	0	1	0.513789	1	0.523037	0.00197057	0.110328	193	0.107271	5.23077	0.437293	2.88298	0.130449	15.25	0.168549	6.19444	0.428358	79	0.0573774	7.09091	0.11793	INFINITY	0.525877	4.90323	0.418424	0.499771	0.166046	0.0178195	0.0187542	2.20146e-11	0.0172156	0.838711	0.166191
HP_0002091	280	ENSG00000109320	2.60909e-11	1.21708e-05	0.0127036	0.696392	0.582415	0.129071	0.588429	0.60235	0.00389779	1	0.517148	1	0.544677	NULL	0	1	0.505937	1	0.536073	0.371732	0.415054	193	0.091602	9.06667	0.483372	5.76596	0.221088	15.25	0.179801	5.18605	0.362143	INFINITY	0.539449	9.75	0.13797	INFINITY	0.524522	7.2381	0.472347	0.373388	0.169997	0.708516	0.140625	1.43823e-05	0.0157215	0.787886	0.143891
HP_0002633	21	ENSG00000109320	5.32818e-24	4.78336e-12	0.000952856	2.64748e-113	0.0145106	2.06129e-07	0.126585	0.541761	0.00563177	3.42166e-09	0.00197485	0.00151002	0.00311026	NULL	0	1	0.510178	0.570212	0.0485698	0.0044865	0.0540741	183	0.0883434	5.44	0.442534	3.71233	0.190662	15.25	0.189936	2.93421	0.198829	1.975	0.00562639	7.8	0.134035	INFINITY	0.516902	5.06667	0.406371	1.0138e-06	0.179552	1.64253e-11	0.000223764	1.03371e-85	0.00974148	0.0823876	0.025917
HP_0006510	37	ENSG00000109320	3.40468e-16	4.16655e-08	0.00167762	5.52518e-09	0.0751575	2.8011e-05	0.180873	0.647715	0.0158639	0.48361	0.0273653	1	0.514425	NULL	0	1	0.519915	7.78173e-05	0.031352	7.35969e-150	0.00105938	199	0.0753571	17	0.496033	8.46875	0.27504	20.3333	0.132396	5.86842	0.271322	79	0.0336885	11.1429	0.074813	INFINITY	0.508637	10.8571	0.443709	0.000679667	0.103726	0.352201	0.0564354	1.69687e-07	0.0153242	0.186461	0.056128
HP_0100723	122	ENSG00000109320	4.28246e-14	4.78208e-07	0.00553037	7.54585e-11	0.131223	0.127901	0.44948	0.600799	0.00346071	0.423715	0.0658257	1	0.525607	NULL	0	1	0.523527	1	0.655478	0.504046	0.0119148	193	0.0604714	13.6	0.471487	10.037	0.243518	INFINITY	0.562919	11.7368	0.414733	INFINITY	0.515186	19.5	0.136355	INFINITY	0.50553	8.94118	0.440526	4.27774e-08	0.028597	0.124223	0.0481928	2.22388e-15	0.007287	0.223636	0.0729943
HP_0000519	1175	ENSG00000109501	1.24736e-07	0.0008763	0.0533315	1.46327e-28	0.0215942	9.99831e-15	0.0540691	0.780242	0.0920977	1	0.509513	NULL	0	0.886134	0.625527	NULL	0	1	0.595166	2.38613e-16	0.404275	162	0.046841	2.5	0.265251	2.75	0.152097	INFINITY	0.621187	3.33333	0.264388	2	0.0098947	INFINITY	0.572077	INFINITY	0.531363	3	0.32008	1	0.555108	NULL	0	0.151321	0.936178	NULL	0
HP_0100018	1314	ENSG00000109501	1.12902e-07	0.000833299	0.0595513	2.61662e-10	0.0201239	0.000131337	0.0366866	0.88411	0.0334414	1	0.503373	NULL	0	1	0.500033	NULL	0	1	0.650478	1	0.500026	INFINITY	0.563018	3.33333	0.216089	5.5	0.154815	INFINITY	0.58015	5	0.21337	INFINITY	0.542941	INFINITY	0.553138	INFINITY	0.500023	3	0.164061	1	0.531478	NULL	0	1	0.525737	NULL	0
HP_0000946	507	ENSG00000109705	9.61195e-10	7.51563e-05	0.0230036	1.85615e-154	0.0169196	2.36731e-24	0.035847	0.783981	0.326595	1	0.514967	1	0.529287	0.532556	0.676575	NULL	0	1	0.557941	4.04671e-20	0.704941	619	0.23843	1.16667	0.0106171	1	0.000998185	INFINITY	0.624093	1.16667	0.00408348	INFINITY	0.556307	INFINITY	0.612432	6	0.0408802	1.16667	0.00857532	NULL	0	2.92468e-06	0.0686955	NULL	0	NULL	0
HP_0002812	1182	ENSG00000109705	2.25619e-07	0.00118188	0.0536079	5.59792e-17	0.0236253	1.43711e-09	0.11469	0.797104	0.160955	1	0.537555	1	0.537589	0.0186945	0.595141	NULL	0	1	0.589059	0.944961	0.842844	INFINITY	0.600708	2.33333	0.148714	3.33333	0.0577804	INFINITY	0.565422	2.33333	0.0781895	INFINITY	0.509456	INFINITY	0.555535	INFINITY	0.521974	2.33333	0.129666	NULL	0	2.79129e-09	0.00490743	NULL	0	NULL	0
HP_0003025	1499	ENSG00000109705	8.21166e-07	0.00226872	0.0679664	8.73144e-13	0.0144475	2.09589e-08	0.0970721	0.831992	0.423596	1	0.540946	1	0.519683	0.333155	0.101773	NULL	0	1	0.710787	0.280474	0.0939668	INFINITY	0.594604	7	0.316754	10	0.156654	INFINITY	0.553752	7	0.261437	INFINITY	0.505554	INFINITY	0.551984	INFINITY	0.524734	7	0.322421	NULL	0	0.0221758	0.0562374	NULL	0	NULL	0
HP_0009714	3859	ENSG00000109705	7.37784e-06	0.00687197	0.174861	0.351872	0.175191	0.630531	0.412706	0.821565	0.235103	1	0.530123	1	0.510455	1	0.500033	NULL	0	1	0.749651	1	0.500026	INFINITY	0.56133	1.75	0.0427296	1.42857	0.00507499	INFINITY	0.580769	1.4	0.00688749	INFINITY	0.509538	INFINITY	0.573021	INFINITY	0.516426	1.4	0.00892655	NULL	0	1	0.597191	NULL	0	NULL	0
HP_0010580	4939	ENSG00000109705	5.78396e-05	0.0194295	0.22393	1.99593e-27	0.0391906	4.6971e-13	0.108621	0.854275	0.457023	1	0.524198	1	0.5137	0.218742	0.735867	NULL	0	1	0.578402	1	0.784269	INFINITY	0.556357	3.5	0.153428	10	0.22121	INFINITY	0.550326	3.5	0.157281	INFINITY	0.530513	INFINITY	0.568961	INFINITY	0.526161	3.5	0.156465	NULL	0	0.901442	0.277195	NULL	0	NULL	0
HP_0100255	193	ENSG00000109705	2.84165e-10	4.06271e-05	0.00874609	0.0191332	0.0176642	1	0.576172	0.839423	0.21042	1	0.51902	1	0.504038	0.176346	0.410298	NULL	0	1	0.679669	0.361116	0.107723	INFINITY	0.550279	3.5	0.125164	5	0.0576426	INFINITY	0.539901	3.5	0.107581	INFINITY	0.502107	INFINITY	0.534871	INFINITY	0.500385	3.5	0.11524	NULL	0	4.83241e-08	0.00601872	NULL	0	NULL	0
HP_0001385	6514	ENSG00000109775	4.16524e-05	0.0164627	0.295312	1	0.681795	1	0.708778	NULL	0	1	0.534683	1	0.512532	NULL	0	NULL	0	NULL	0	1	0.5	541	0.11506	4	0.233838	INFINITY	0.664249	INFINITY	0.563877	3	0.100734	INFINITY	0.516774	INFINITY	0.541074	INFINITY	0.518587	5	0.285067	NULL	0	NULL	0	NULL	0	NULL	0
HP_0003182	5845	ENSG00000109775	5.61625e-06	0.00598791	0.264851	1	0.530999	1	0.567957	NULL	0	1	0.539515	1	0.507609	NULL	0	NULL	0	NULL	0	1	0.511248	INFINITY	0.522498	4	0.158684	INFINITY	0.601296	INFINITY	0.506049	3	0.0677421	INFINITY	0.509674	INFINITY	0.519009	INFINITY	0.500023	5	0.176265	NULL	0	NULL	0	NULL	0	NULL	0
HP_0003370	10723	ENSG00000109775	0.000457373	0.0551382	0.485951	1	0.545315	1	0.554911	NULL	0	1	0.578472	1	0.512088	NULL	0	NULL	0	NULL	0	1	0.504129	290	0.0387021	4	0.132829	INFINITY	0.532629	INFINITY	0.519668	3	0.066573	INFINITY	0.502583	INFINITY	0.513867	INFINITY	0.5	5	0.145926	NULL	0	NULL	0	NULL	0	NULL	0
HP_0006429	5059	ENSG00000109775	1.09683e-05	0.00839472	0.229246	1	0.527852	1	0.587692	NULL	0	1	0.533835	1	0.508411	NULL	0	NULL	0	NULL	0	1	0.566748	INFINITY	0.532083	4	0.132635	INFINITY	0.605039	INFINITY	0.512507	3	0.0655247	INFINITY	0.5	INFINITY	0.523881	INFINITY	0.5	5	0.151668	NULL	0	NULL	0	NULL	0	NULL	0
HP_0011463	4631	ENSG00000109775	4.9508e-05	0.0179627	0.210175	0.000167082	0.706857	0.236112	0.594519	NULL	0	1	0.504418	1	0.514752	NULL	0	NULL	0	NULL	0	0.119628	0.286616	INFINITY	0.631524	4	0.397431	2	0.0808296	INFINITY	0.623309	1.5	0.0191522	INFINITY	0.540528	2	0.0129346	INFINITY	0.534084	2.5	0.219479	NULL	0	NULL	0	NULL	0	NULL	0
HP_0000526	8658	ENSG00000109911	6.48882e-05	0.0205904	0.392315	0.234607	0.0793017	0.321973	0.23617	0.90655	0.449207	1	0.514815	1	0.506832	1	0.500033	NULL	0	NULL	0	1	0.547875	659	0.0502062	11	0.256559	INFINITY	0.603426	INFINITY	0.519734	7	0.182111	INFINITY	0.500385	INFINITY	0.520368	INFINITY	0.500204	11	0.254112	NULL	0	NULL	0	NULL	0	NULL	0
HP_0000609	8219	ENSG00000109911	6.53214e-05	0.0206596	0.372625	0.0400642	0.286871	0.557025	0.278616	0.851959	0.472276	1	0.54925	1	0.522996	1	0.5	NULL	0	NULL	0	1	0.500026	191	0.0339121	11	0.381013	INFINITY	0.64755	INFINITY	0.524686	7	0.236932	INFINITY	0.50637	INFINITY	0.531487	INFINITY	0.505055	11	0.381829	NULL	0	NULL	0	NULL	0	NULL	0
HP_0007750	9179	ENSG00000109911	0.000208781	0.0371309	0.41596	1	0.676309	1	0.655382	0.89036	0.588629	1	0.519332	1	0.506937	0.143549	0.157071	NULL	0	NULL	0	1	0.515325	193	0.0526125	11	0.346807	INFINITY	0.588888	INFINITY	0.505597	7	0.205556	INFINITY	0.508905	INFINITY	0.528164	INFINITY	0.500204	11	0.340916	NULL	0	NULL	0	NULL	0	NULL	0
HP_0002317	3839	ENSG00000110063	1.31343e-05	0.00919416	0.174049	0.000260708	0.231597	1	0.554308	0.898689	0.768965	1	0.569552	1	0.520199	NULL	0	1	0.505085	0.00557223	0.150734	0.69603	0.324559	187	0.0793399	5.5	0.345559	4	0.187696	5	0.0498255	3	0.154191	INFINITY	0.51317	INFINITY	0.573287	INFINITY	0.529628	6.4	0.401505	0.00531539	0.0913834	NULL	0	NULL	0	1	0.550197
HP_0002967	37	ENSG00000110395	2.19113e-20	3.19187e-10	0.001678	6.63694e-60	0.0648253	4.22519e-20	0.0506823	0.655403	0.00750307	1	0.555163	0.667634	0.0682795	0.0228025	0.117907	NULL	0	0.306584	0.101377	0.0170461	0.567712	229	0.14576	2.82222	0.236009	2.12162	0.0702494	3.71429	0.0625397	2.34409	0.133243	2.82353	0.024127	1.94	0.0131973	1.84615	0.00326531	2.35714	0.190068	1.08523e-46	0.0259314	2.12128e-44	0.00692737	4.52442e-99	0.00878669	1.92681e-22	0.00635965
HP_0000968	56	ENSG00000110400	5.03818e-13	1.65967e-06	0.00253761	0.0964232	0.0163834	5.13738e-09	0.00115934	0.833944	0.12681	1	0.508355	1	0.501993	0.951533	0.186589	NULL	0	1	0.605658	1	0.5	429	0.0702828	16	0.495876	INFINITY	0.684747	INFINITY	0.580071	8	0.376971	INFINITY	0.528412	INFINITY	0.535209	INFINITY	0.524787	9	0.390611	1	0.687602	NULL	0	NULL	0	1	0.538209
HP_0000956	2800	ENSG00000110711	4.38939e-06	0.00528742	0.126984	3.94843e-25	0.178487	0.0467692	0.451453	0.734126	0.123007	1	0.536384	1	0.534946	NULL	0	NULL	0	1	0.680313	8.80664e-14	0.386087	INFINITY	0.648345	3	0.349524	3	0.209478	5.5	0.13229	2.88889	0.20712	INFINITY	0.528209	3.33333	0.0734694	INFINITY	0.531882	3.42857	0.399637	NULL	0	NULL	0	NULL	0	1	0.604523
HP_0001386	2958	ENSG00000110711	7.67667e-06	0.00701109	0.134156	5.00735e-12	0.211182	0.0596388	0.325737	0.749386	0.234649	1	0.51748	1	0.532667	NULL	0	NULL	0	1	0.642091	0.00170944	0.085625	430	0.191709	3.375	0.338836	4.8	0.211665	INFINITY	0.601569	4.33333	0.292621	INFINITY	0.535398	INFINITY	0.575582	INFINITY	0.525239	4.8	0.383283	NULL	0	NULL	0	NULL	0	1	0.601185
HP_0001869	5118	ENSG00000110711	7.40272e-05	0.0220061	0.23192	0.0547147	0.154925	1	0.730059	0.783559	0.211254	1	0.555838	1	0.526425	NULL	0	NULL	0	1	0.751077	0.263104	0.129685	INFINITY	0.584919	4.5	0.318334	4.8	0.162951	INFINITY	0.560314	5.2	0.296493	INFINITY	0.517537	10	0.121216	INFINITY	0.516812	4.8	0.33288	NULL	0	NULL	0	NULL	0	1	0.591944
HP_0003401	1886	ENSG00000110711	7.82239e-07	0.00221378	0.0856066	0.00687885	0.55327	0.00286457	0.312909	0.68146	0.0378558	1	0.508111	1	0.525464	NULL	0	NULL	0	0.261987	0.22469	3.24193e-27	0.394749	INFINITY	0.680405	2.07692	0.407063	2.4	0.223685	11	0.248559	3.25	0.409105	INFINITY	0.556716	5	0.146657	INFINITY	0.536562	3	0.52871	NULL	0	NULL	0	NULL	0	1	0.580035
HP_0003416	1089	ENSG00000110711	1.56365e-07	0.00098219	0.0493654	0.653364	0.392747	0.23432	0.320375	0.727534	0.00807498	1	0.555054	1	0.524751	NULL	0	NULL	0	1	0.632953	0.217659	0.187248	430	0.207117	3	0.229057	4.8	0.162693	INFINITY	0.579918	3.25	0.180417	INFINITY	0.527063	10	0.0961015	INFINITY	0.505349	3.42857	0.254488	NULL	0	NULL	0	NULL	0	1	0.647097
HP_0006191	3112	ENSG00000110711	8.85467e-06	0.00753495	0.141031	1.6615e-09	0.120481	0.77859	0.582274	0.804083	0.0430929	1	0.542921	1	0.51597	NULL	0	NULL	0	1	0.725049	1	0.814452	INFINITY	0.583522	6.75	0.322623	6	0.158117	INFINITY	0.566709	8.66667	0.312834	INFINITY	0.523792	INFINITY	0.550893	INFINITY	0.510242	6	0.315281	NULL	0	NULL	0	NULL	0	1	0.592422
HP_0100021	1104	ENSG00000110711	1.76729e-07	0.0010448	0.0500363	1	0.592739	0.17585	0.172356	0.787637	0.113233	1	0.534672	1	0.508413	NULL	0	NULL	0	0.188081	0.0544099	0.229117	0.21474	INFINITY	0.552393	13.5	0.336294	12	0.0844815	11	0.0194888	13	0.25349	INFINITY	0.504759	INFINITY	0.506164	INFINITY	0.5	12	0.31182	NULL	0	NULL	0	NULL	0	1	0.501313
HP_0100540	1601	ENSG00000110711	2.26817e-07	0.00118504	0.0725978	0.000551171	0.0418609	1	0.616363	0.814285	0.290062	1	0.518982	1	0.527818	NULL	0	NULL	0	1	0.518933	1	0.5	INFINITY	0.581826	5.4	0.42874	3	0.203918	INFINITY	0.614837	5.2	0.317508	2	0.0161429	INFINITY	0.562599	INFINITY	0.538113	6	0.454315	NULL	0	NULL	0	NULL	0	1	0.529347
HP_0100639	2424	ENSG00000110711	3.5172e-06	0.00472804	0.109952	0.400297	0.671399	0.376345	0.395599	0.715933	0.048351	1	0.538653	1	0.538322	NULL	0	NULL	0	1	0.567095	0.227959	0.233916	INFINITY	0.625692	5.4	0.444797	6	0.267758	11	0.118933	4.33333	0.297378	INFINITY	0.538148	5	0.0798331	INFINITY	0.530981	4.8	0.397759	NULL	0	NULL	0	NULL	0	1	0.55814
HP_0011002	16	ENSG00000110719	4.49579e-17	1.49948e-08	0.000724999	0.69533	0.0612809	2.34157e-14	9.27429e-05	0.479807	0.000144103	1	0.510352	1	0.501087	0.431547	0.186522	NULL	0	0.745117	0.13875	1	0.506272	607	0.0676061	22	0.495763	INFINITY	0.669672	INFINITY	0.563551	4	0.165708	INFINITY	0.533554	INFINITY	0.531968	INFINITY	0.525262	21	0.49531	0.175914	0.0540259	NULL	0	0.679614	0.0272337	NULL	0
HP_0000543	704	ENSG00000110921	2.89355e-08	0.000419121	0.0319593	3.00359e-37	0.102658	2.8716e-12	0.122514	0.734279	0.0923999	1	0.50208	1	0.513718	NULL	0	1	0.559112	1.69309e-13	0.0858545	0.399821	0.287647	219	0.149582	3.33333	0.344107	7.33333	0.314645	3	0.0975123	11.75	0.498593	INFINITY	0.541084	4	0.0400399	INFINITY	0.530143	3.33333	0.271155	7.2291e-06	0.107527	1	0.58717	5.20853e-10	0.191163	1	0.553019
HP_0008404	3365	ENSG00000110921	7.00214e-06	0.00669305	0.152767	0.00820824	0.712021	1.98771e-21	0.0833992	0.747392	0.103555	1	0.508684	1	0.523913	NULL	0	1	0.537123	1	0.551168	1.8299e-24	0.315368	318	0.262042	2.5	0.30281	3.14286	0.323921	INFINITY	0.642348	5.22222	0.516548	INFINITY	0.562718	INFINITY	0.615336	INFINITY	0.532801	3.33333	0.423208	1	0.654467	1	0.611186	0.0574525	0.904869	1	0.585683
HP_0002863	313	ENSG00000111252	7.56065e-13	2.03708e-06	0.0142073	9.73464e-56	0.427699	0.00610673	0.451154	0.736356	0.0814189	0.823754	0.0757954	0.229279	0.0175266	1	0.654485	NULL	0	NULL	0	2.31251e-41	0.317051	423	0.318823	1.125	0.00989515	1.625	0.0997685	INFINITY	0.645	1.75	0.128228	1.33333	0.00426672	2.5	0.0725342	INFINITY	0.536108	1.66667	0.13944	0.000824335	0.0705742	0.6755	0.209703	0.0413369	0.561587	0.044855	0.0508811
HP_0003401	1003	ENSG00000111252	4.19055e-08	0.000505276	0.0455268	1.98213e-08	0.253757	0.735339	0.852139	0.71765	0.0866927	1	0.508111	0.367558	0.0107354	0.0833383	0.468471	NULL	0	NULL	0	1.14461e-29	0.340493	423	0.327992	1.28571	0.0656802	1.44444	0.0282783	INFINITY	0.634333	1.55556	0.0624574	2	0.0206073	3.33333	0.0964096	INFINITY	0.536562	1.5	0.116835	0.0089117	0.0631815	1	0.548467	0.0218572	0.941187	1	0.580035
HP_0004420	145	ENSG00000111252	8.13529e-14	6.61132e-07	0.0065712	5.51036e-24	0.00665643	0.940607	0.618496	0.721643	0.0259441	0.437248	0.0415196	0.119642	0.0041932	1	0.500033	NULL	0	NULL	0	1	0.740551	423	0.212091	1.5	0.0498051	2.16667	0.0943533	INFINITY	0.598069	2.33333	0.183676	2	0.0131877	5	0.123131	INFINITY	0.520575	2.14286	0.218164	8.66194e-07	0.0512286	0.330525	0.264883	0.722573	0.575135	0.0586555	0.0817087
HP_0100576	710	ENSG00000111252	1.99768e-09	0.000108728	0.0321791	1.75131e-11	0.0309299	0.15749	0.364332	0.767513	0.0564365	0.80045	0.0406415	0.230639	0.0323065	1	0.747208	NULL	0	NULL	0	1	0.746982	423	0.203907	1.5	0.0446429	2.16667	0.0895577	INFINITY	0.606735	2.33333	0.160216	2	0.017132	5	0.104242	INFINITY	0.52946	2.14286	0.189177	0.229736	0.0323109	1	0.638938	0.292472	0.98282	0.311504	0.181021
HP_0100749	215	ENSG00000111252	3.55367e-12	4.44916e-06	0.00975012	3.53809e-17	0.13236	0.0460519	0.591823	0.721772	0.0982542	1	0.521708	0.92635	0.0733009	0.560965	0.609475	NULL	0	NULL	0	1	0.714308	423	0.208426	1.125	0.00612217	1.44444	0.0233096	INFINITY	0.618793	1.4	0.0250329	2	0.0208154	2.5	0.0577752	INFINITY	0.5295	1.36364	0.0266655	0.7743	0.247875	0.713917	0.225223	0.0136294	0.366916	1	0.599561
HP_0002897	37	ENSG00000111276	3.04596e-17	1.23195e-08	0.00167656	0.00547386	0.178877	0.0956438	0.114352	0.637837	0.00194539	1	0.527528	1	0.504451	1	0.500033	NULL	0	0.99443	0.444289	0.191981	0.00206426	183	0.0414609	3.88235	0.232226	3.4	0.0595858	9.5	0.0343921	4.05263	0.197608	5.5	0.0076578	6.83333	0.049164	9	0.0244234	3.9	0.249536	0.0904736	0.00446429	0.0235932	0.0341061	0.998457	0.994216	0.00486398	0.012697
HP_0001642	5249	ENSG00000111341	9.70527e-05	0.0252287	0.238201	7.15219e-45	0.0775385	0.301992	0.211453	0.843429	0.55087	1	0.53376	1	0.514463	1	0.5	NULL	0	0.399296	0.0267242	1.17337e-10	0.0644221	182	0.126611	INFINITY	0.810401	INFINITY	0.73684	INFINITY	0.607234	INFINITY	0.799782	INFINITY	0.561218	INFINITY	0.612452	INFINITY	0.53576	INFINITY	0.817617	NULL	0	1	0.737819	NULL	0	1	0.61432
HP_0000543	225	ENSG00000111669	3.87729e-11	1.48649e-05	0.0102143	1.32995e-39	0.0845475	2.8716e-12	0.122514	0.776986	0.226918	1	0.50208	1	0.513718	0.176237	0.101119	1	0.559112	5.66761e-57	0.0131994	2.52386e-09	0.0353259	154	0.0163882	1.92593	0.0829853	3	0.113492	10	0.214772	3.14286	0.190076	4	0.0331396	9	0.0867532	INFINITY	0.530143	2.875	0.207872	7.2291e-06	0.107527	1	0.58717	3.66503e-09	0.322037	1	0.553019
HP_0002317	2584	ENSG00000111669	3.05416e-06	0.00440287	0.117151	3.81315e-08	0.0638287	6.46945e-10	0.0490419	0.82639	0.301269	1	0.569552	1	0.520199	1	0.821369	1	0.505085	0.970055	0.392982	0.790133	0.370796	193	0.0896767	6.5	0.383733	3.92308	0.174548	10	0.0879539	5.5	0.323253	INFINITY	0.51317	INFINITY	0.573287	INFINITY	0.529628	6.57143	0.407218	0.223611	0.269529	0.655509	0.19491	0.633194	0.167538	1	0.550197
HP_0002747	854	ENSG00000111669	8.71346e-09	0.000228681	0.03876	5.64554e-15	0.233626	1.40562e-27	0.0457522	0.777796	0.194294	1	0.511853	1	0.537803	0.0139568	0.585209	1	0.536078	1	0.533979	4.7415e-14	0.0164925	174	0.0997595	1.85714	0.0936777	1.59375	0.0376254	3.33333	0.117959	1.83333	0.0437526	2.66667	0.0174284	4.5	0.0512413	INFINITY	0.531112	1.91667	0.0733445	1	0.570149	1	0.572865	0.0594425	0.513569	1	0.570706
HP_0000546	1216	ENSG00000111670	2.1814e-07	0.00116194	0.0551824	0.000982445	0.523949	5.06942e-20	0.0953465	0.77368	0.206817	1	0.51806	1	0.519156	0.00060563	0.429595	NULL	0	1	0.551716	3.57506e-09	0.629215	241	0.16414	2.5	0.198766	INFINITY	0.700672	INFINITY	0.5943	2.5	0.0878109	INFINITY	0.530359	INFINITY	0.550871	INFINITY	0.528771	1.66667	0.0384825	NULL	0	NULL	0	NULL	0	NULL	0
HP_0003376	2905	ENSG00000111775	3.9131e-06	0.00498958	0.131722	0.00300884	0.397069	0.206274	0.311787	0.885185	0.654717	1	0.505609	1	0.549858	1	0.654559	NULL	0	NULL	0	9.29175e-06	0.00550906	INFINITY	0.586288	1.5	0.036592	2	0.053369	2	0.0473384	3	0.157522	INFINITY	0.530561	INFINITY	0.557178	INFINITY	0.524259	3	0.223724	1	0.537167	1	0.572098	1	0.519417	1	0.536035
HP_0003383	2236	ENSG00000111775	1.39103e-06	0.00296025	0.101392	0.0414882	0.617513	1	0.80672	0.912331	0.8103	1	0.515399	1	0.536987	1	0.654536	NULL	0	NULL	0	0.856641	0.732849	INFINITY	0.574797	1.5	0.0220378	2	0.0285675	2	0.0173673	1.5	0.00888768	INFINITY	0.529633	INFINITY	0.569038	INFINITY	0.522287	1.5	0.0151453	1	0.509085	1	0.550078	1	0.502333	1	0.560815
HP_0009027	4948	ENSG00000111775	2.12696e-05	0.0117269	0.22443	0.00104062	0.514582	0.0140475	0.482477	0.875825	0.72144	1	0.505117	1	0.533216	1	0.654487	NULL	0	NULL	0	1.07837e-29	0.0597213	378	0.200073	1.5	0.0473534	2	0.0703951	2	0.0565156	3	0.229918	INFINITY	0.535175	INFINITY	0.577267	INFINITY	0.524334	3	0.288928	1	0.509462	1	0.542959	1	0.575752	1	0.547348
HP_0003741	804	ENSG00000111799	8.28953e-08	0.000712974	0.0364312	0.661779	0.302155	0.0755541	0.243218	0.937586	0.398516	0.0193693	0.0036324	1	0.501553	0.00815715	0.350471	NULL	0	NULL	0	1	0.50749	INFINITY	0.523177	3	0.0800671	INFINITY	0.515112	INFINITY	0.502515	8	0.155648	INFINITY	0.500023	INFINITY	0.500566	INFINITY	0.500023	4	0.101545	1	0.506175	NULL	0	0.801071	0.739787	NULL	0
HP_0000411	7255	ENSG00000111817	3.98475e-05	0.0160987	0.328801	1	0.52783	1	0.610037	0.952806	0.914175	NULL	0	NULL	0	0.18669	0.295038	NULL	0	1	0.544058	1	0.500026	347	0.0594154	4	0.199909	INFINITY	0.565103	INFINITY	0.523408	4	0.104645	INFINITY	0.516383	INFINITY	0.520417	INFINITY	0.500023	4	0.174575	1	0.5	NULL	0	1	0.515666	NULL	0
HP_0000519	6226	ENSG00000111846	9.24955e-05	0.0246238	0.282589	2.63275e-09	0.238562	1	0.693748	0.681487	0.00231147	1	0.509513	1	0.532175	0.844312	0.263309	NULL	0	1	0.595166	6.85216e-18	0.199512	240	0.198212	INFINITY	0.810957	INFINITY	0.730347	INFINITY	0.621187	INFINITY	0.788898	INFINITY	0.539261	INFINITY	0.572077	INFINITY	0.531363	INFINITY	0.816676	NULL	0	NULL	0	0.0849587	0.251731	NULL	0
HP_0000546	966	ENSG00000112041	8.14724e-08	0.00070677	0.0438374	1.15003e-19	0.0114359	1.9103e-24	0.00966004	0.807672	0.347848	1	0.51806	1	0.519156	0.533013	0.844721	NULL	0	1	0.551716	4.74966e-11	0.033351	200	0.121755	INFINITY	0.799465	2	0.0269105	INFINITY	0.5943	INFINITY	0.762616	INFINITY	0.530359	INFINITY	0.550871	INFINITY	0.528771	INFINITY	0.800236	NULL	0	NULL	0	NULL	0	NULL	0
HP_0001133	23	ENSG00000112041	1.5201e-15	8.86705e-08	0.00104285	4.8681e-41	0.00199805	7.25209e-45	0.000139205	0.747606	0.00728348	1	0.544109	1	0.514191	0.339903	0.0877651	NULL	0	1	0.511422	1	0.5	180	0.0406257	INFINITY	0.788393	2	0.0123328	INFINITY	0.553616	2	0.0334618	INFINITY	0.517162	INFINITY	0.523011	INFINITY	0.52954	INFINITY	0.778644	NULL	0	NULL	0	NULL	0	NULL	0
HP_0007772	6744	ENSG00000112041	0.000118678	0.0279239	0.305795	0.205763	0.141152	1.16427e-06	0.0667285	0.852229	0.511106	1	0.539001	1	0.521264	0.015374	0.1545	NULL	0	1	0.576358	0.091832	0.733234	INFINITY	0.592682	INFINITY	0.810647	2	0.117076	2	0.0458874	2	0.0969892	INFINITY	0.540537	INFINITY	0.586878	INFINITY	0.520132	INFINITY	0.815725	NULL	0	NULL	0	NULL	0	NULL	0
HP_0010982	1127	ENSG00000112246	3.08566e-08	0.000432944	0.0510995	9.92195e-06	0.352631	0.0049245	0.448007	0.728462	0.190033	1	0.506569	1	0.528696	NULL	0	NULL	0	NULL	0	0.00107116	0.616558	INFINITY	0.634097	3	0.390796	3	0.208433	INFINITY	0.614056	3	0.314033	INFINITY	0.557289	INFINITY	0.615552	INFINITY	0.530356	3	0.380639	NULL	0	NULL	0	NULL	0	NULL	0
HP_0003370	4	ENSG00000112280	5.90635e-30	4.71681e-15	0.000181274	0.00131066	0.00552995	0.187094	0.0980892	0.672053	0.000144134	0.413447	0.0144281	0.0664239	0.00662629	0.370076	0.247125	NULL	0	1	0.676954	1	0.504129	583	0.0538385	1	9.06372e-05	1	0.000135956	INFINITY	0.519668	1	0.000135956	INFINITY	0.502583	1.5	0.000679779	INFINITY	0.5	1	0.000226593	0.309413	0.00997172	NULL	0	0.855551	0.0686311	NULL	0
HP_0010585	1	ENSG00000112280	5.37597e-40	4.02942e-20	4.53186e-05	6.01048e-21	0.000563236	4.20364e-06	0.00853353	0.393366	7.20669e-05	0.402499	0.0857899	0.0664239	0.0212766	0.151045	0.221799	NULL	0	1	0.638015	1	0.663896	165	0.0139581	INFINITY	0.755778	1.2	4.53186e-05	1.5	4.53186e-05	1	4.53186e-05	INFINITY	0.502085	1	4.53186e-05	INFINITY	0.5	1	4.53186e-05	0.00454281	0.00506178	NULL	0	0.553228	0.0306027	NULL	0
HP_0011463	3062	ENSG00000112280	9.73297e-06	0.00790337	0.138967	3.07373e-38	0.0456434	2.2843e-07	0.0976312	0.704893	0.036403	1	0.504418	1	0.514752	0.499619	0.746483	NULL	0	1	0.543034	0.251752	0.714604	INFINITY	0.631524	INFINITY	0.808841	6	0.390533	INFINITY	0.623309	4	0.316511	INFINITY	0.540528	3	0.0320414	INFINITY	0.534084	4	0.383589	1	0.616808	NULL	0	0.744281	0.518893	NULL	0
HP_0002126	3081	ENSG00000112367	2.40882e-06	0.00390572	0.139855	2.14862e-09	0.111316	2.17516e-15	0.0289417	0.824373	0.390815	1	0.505928	1	0.529509	0.89531	0.369507	NULL	0	1	0.501401	5.38518e-19	0.401909	INFINITY	0.646119	4	0.417385	1.375	0.0147072	INFINITY	0.607853	3	0.205629	INFINITY	0.552429	INFINITY	0.568724	INFINITY	0.537177	4	0.400318	0.164715	0.0866647	NULL	0	NULL	0	NULL	0
HP_0002133	2687	ENSG00000112367	4.28522e-06	0.0052237	0.121821	0.31948	0.161006	1.62737e-07	0.0859741	0.863054	0.587612	1	0.523028	1	0.510617	0.595052	0.522077	NULL	0	0.997172	0.195944	0.0414674	0.562788	175	0.036043	4	0.222061	2.75	0.0471506	INFINITY	0.567892	3	0.0759396	INFINITY	0.507821	INFINITY	0.510496	INFINITY	0.501247	4	0.190008	0.0606616	0.132449	NULL	0	NULL	0	NULL	0
HP_0002359	1858	ENSG00000112367	5.14594e-07	0.00179196	0.0842096	0.339729	0.239041	7.06356e-05	0.0865028	0.842051	0.326654	1	0.529845	1	0.508051	1	0.817173	NULL	0	0.0665438	0.0368041	4.67031e-07	0.038543	INFINITY	0.562092	2	0.0843909	2.2	0.0661258	INFINITY	0.589512	3	0.135696	INFINITY	0.522435	INFINITY	0.548903	INFINITY	0.532995	2	0.0751904	0.872119	0.119863	NULL	0	NULL	0	NULL	0
HP_0002367	1243	ENSG00000112367	6.19749e-08	0.00061562	0.0563285	0.0951408	0.0962572	3.76737e-08	0.00097389	0.844581	0.0968439	1	0.521744	1	0.505073	1	0.500033	NULL	0	0.77039	0.168957	1	0.505108	INFINITY	0.526442	4	0.216069	INFINITY	0.650927	INFINITY	0.544025	3	0.0895908	INFINITY	0.509856	INFINITY	0.530793	INFINITY	0.521367	4	0.199846	1	0.584015	NULL	0	NULL	0	NULL	0
HP_0003383	235	ENSG00000112367	3.49099e-10	4.50747e-05	0.0106561	3.16895e-57	0.00297177	1.14277e-82	4.64059e-05	0.779065	0.0526544	1	0.515399	1	0.536987	1	0.654536	NULL	0	1	0.507343	0.281349	0.418128	180	0.0446651	4	0.303315	5.5	0.196663	INFINITY	0.596245	3	0.138938	INFINITY	0.529633	INFINITY	0.569038	INFINITY	0.522287	4	0.268807	1	0.509085	NULL	0	NULL	0	NULL	0
HP_0006466	4131	ENSG00000112367	3.01511e-05	0.0139853	0.187211	0.0837765	0.185305	7.05353e-07	0.017299	0.887934	0.333574	1	0.538094	1	0.505927	0.274105	0.593073	NULL	0	0.658103	0.197275	0.872768	0.587612	INFINITY	0.57319	4	0.220294	3.66667	0.0818454	INFINITY	0.58819	3	0.113614	INFINITY	0.525968	INFINITY	0.554518	INFINITY	0.52275	4	0.206607	1	0.743559	NULL	0	NULL	0	NULL	0
HP_0000217	2397	ENSG00000112486	1.49248e-06	0.00306733	0.108683	6.97431e-120	0.0552795	1.25847e-08	0.153543	0.790671	0.246448	0.974908	0.128992	1	0.527194	5.64586e-05	0.27305	NULL	0	0.62315	0.0710873	6.80388e-54	0.166058	321	0.147994	INFINITY	0.800272	INFINITY	0.703831	INFINITY	0.573702	INFINITY	0.77674	INFINITY	0.521696	INFINITY	0.574654	INFINITY	0.51358	INFINITY	0.805804	8.19514e-09	0.183445	0.742697	0.14324	NULL	0	1	0.581339
HP_0000934	4103	ENSG00000112486	1.87737e-05	0.0110108	0.186153	1.53373e-54	0.055473	1.01482e-13	0.101685	0.79991	0.347675	1	0.538378	1	0.525088	2.97624e-06	0.0401179	NULL	0	0.957268	0.401494	9.78579e-48	0.243944	188	0.156889	INFINITY	0.808357	INFINITY	0.731137	INFINITY	0.598839	INFINITY	0.79706	INFINITY	0.543533	INFINITY	0.602332	INFINITY	0.529695	INFINITY	0.817703	2.75515e-05	0.164899	1	0.687165	NULL	0	1	0.6073
HP_0001063	10116	ENSG00000112486	0.00130742	0.0935449	0.458963	3.77928e-30	0.209946	1.23578e-07	0.263732	0.808185	0.352827	1	0.546064	1	0.531979	0.637396	0.797121	NULL	0	1	0.519235	2.37405e-161	0.153618	243	0.176807	INFINITY	0.804909	INFINITY	0.719114	INFINITY	0.592078	INFINITY	0.785037	INFINITY	0.52611	INFINITY	0.584456	INFINITY	0.524432	INFINITY	0.810626	0.159875	0.161074	1	0.634206	NULL	0	1	0.60246
HP_0001836	3541	ENSG00000112486	9.85028e-06	0.00795131	0.16067	9.55768e-145	0.0676306	0.312203	0.814813	0.798637	0.320529	1	0.526272	1	0.52452	0.520437	0.797321	NULL	0	1	0.509971	3.77396e-95	0.24731	321	0.168928	INFINITY	0.80589	INFINITY	0.71918	INFINITY	0.605835	INFINITY	0.788148	INFINITY	0.531331	INFINITY	0.596261	INFINITY	0.530015	INFINITY	0.813739	5.59828e-11	0.222106	1	0.606359	NULL	0	1	0.611221
HP_0002113	5615	ENSG00000112486	7.03808e-05	0.0214523	0.254602	1.57707e-161	0.065478	6.97698e-06	0.267332	0.793669	0.243797	1	0.565071	1	0.523102	0.135188	0.53439	NULL	0	0.19996	0.0198135	5.9435e-37	0.238479	308	0.1592	INFINITY	0.799492	INFINITY	0.705224	INFINITY	0.586606	INFINITY	0.783486	INFINITY	0.535594	INFINITY	0.58588	INFINITY	0.523261	INFINITY	0.806838	6.58816e-08	0.169476	1	0.67747	NULL	0	1	0.606806
HP_0002206	7767	ENSG00000112486	0.000414844	0.0524918	0.352245	7.10873e-14	0.149277	0.127698	0.381417	0.818388	0.343049	1	0.527371	1	0.521111	0.180979	0.797363	NULL	0	0.876626	0.0926573	2.31878e-14	0.203084	321	0.182404	INFINITY	0.805215	INFINITY	0.696553	INFINITY	0.582676	INFINITY	0.779138	INFINITY	0.519592	INFINITY	0.573469	INFINITY	0.523583	INFINITY	0.810159	0.014463	0.159732	0.984729	0.293789	NULL	0	1	0.588674
HP_0100579	6021	ENSG00000112486	0.000157118	0.0321703	0.273123	1.07828e-42	0.117843	8.96556e-05	0.386983	0.8011	0.308603	1	0.556548	1	0.528449	0.0876229	0.797349	NULL	0	0.37808	0.157668	4.9557e-33	0.240553	219	0.219052	INFINITY	0.81447	INFINITY	0.737129	INFINITY	0.608573	INFINITY	0.800408	INFINITY	0.54738	INFINITY	0.608664	INFINITY	0.527467	INFINITY	0.82259	0.000858568	0.367408	1	0.684928	NULL	0	1	0.65956
HP_0100735	3627	ENSG00000112486	1.18014e-05	0.00871073	0.164438	1.02939e-31	0.0768403	0.051388	0.415302	0.82558	0.316795	1	0.552209	1	0.509944	0.0276324	0.79727	NULL	0	1	0.538614	4.70539e-50	0.15656	321	0.131342	INFINITY	0.793444	INFINITY	0.687083	INFINITY	0.559505	INFINITY	0.766378	INFINITY	0.512989	INFINITY	0.559641	INFINITY	0.516843	INFINITY	0.798613	0.00084483	0.155738	1	0.601161	NULL	0	1	0.568984
HP_0000533	74	ENSG00000112619	4.9552e-13	1.64582e-06	0.00335418	3.47362e-32	0.00399467	7.52998e-12	0.00296874	0.706075	0.00245098	1	0.555129	1	0.517061	1	0.5	NULL	0	NULL	0	1	0.510166	297	0.0949143	INFINITY	0.7677	INFINITY	0.663494	INFINITY	0.557928	INFINITY	0.746714	INFINITY	0.507162	INFINITY	0.527876	INFINITY	0.500363	INFINITY	0.7614	NULL	0	NULL	0	1	0.526119	NULL	0
HP_0000541	3664	ENSG00000112619	1.76306e-05	0.0106672	0.166349	1.76458e-59	0.0788096	3.37725e-23	0.0268562	0.721575	0.113311	1	0.516589	1	0.512138	6.43574e-06	0.230615	NULL	0	NULL	0	0.000211275	0.819416	660	0.330564	INFINITY	0.820349	INFINITY	0.753791	INFINITY	0.624081	INFINITY	0.810451	INFINITY	0.559657	INFINITY	0.611096	INFINITY	0.532462	INFINITY	0.828657	NULL	0	NULL	0	0.000233878	0.37137	NULL	0
[truncated: 2,818 more rows]
[truncated: 38 more columns]
